# Supplementary material for: A revision of the shore-fly genus Hydrochasma Hendel (Diptera, Ephydridae)
Source: Zookeys. 2013 Dec 16;(363):1–161. doi: 10.3897/zookeys.363.6482 (PMC3867181; doi:10.3897/zookeys.363.6482)
Supplement: XML Treatment for Discocerinini [file zookeys.363.6482-treatment1.xml]

<!DOCTYPE tp:taxon-treatment
  PUBLIC "-//TaxonX//DTD Taxonomic Treatment Publishing DTD v0 20100105//EN" "tax-treatment-NSO.dtd">
<tp:taxon-treatment xmlns:tp="http://www.plazi.org/taxpub"><tp:treatment-meta><mixed-citation publication-type="journal"><person-group><name><surname>Mathis</surname><given-names>Wayne N.</given-names></name><name><surname>Zatwarnicki</surname><given-names>Tadeusz</given-names></name></person-group><article-title>A revision of the shore-fly genus <italic>Hydrochasma</italic> Hendel (Diptera, Ephydridae)</article-title><source>Zookeys</source><day>16</day><month>12</month><year>2013</year><volume>2013</volume><issue>363</issue><fpage>1</fpage><lpage>161</lpage><pub-id pub-id-type="doi">10.3897/zookeys.363.6482</pub-id></mixed-citation></tp:treatment-meta><tp:nomenclature><label>Tribe</label><tp:taxon-name>
                        <tp:taxon-name-part taxon-name-part-type="tribe">Discocerinini</tp:taxon-name-part>
                    </tp:taxon-name><tp:taxon-authority>Cresson</tp:taxon-authority><tp:nomenclature-citation-list><tp:nomenclature-citation><tp:taxon-name>Discocerinini</tp:taxon-name><comment> (as <tp:taxon-name>Discocerini</tp:taxon-name>) <xref ref-type="bibr" rid="B6">Cresson 1925</xref>: 228. Type genus: <italic><tp:taxon-name>Discocerina</tp:taxon-name></italic><xref ref-type="bibr" rid="B18">Macquart 1835</xref>. <xref ref-type="bibr" rid="B29">Mathis and Zuyin 1989</xref>: 435 [description, key to Asian genera]. <xref ref-type="bibr" rid="B25">Mathis and Zatwarnicki 1995</xref>: 163–186 [world catalog]. <xref ref-type="bibr" rid="B37">Zatwarnicki and Mathis 2001</xref>: 5–51 [revised classification].</comment></tp:nomenclature-citation></tp:nomenclature-citation-list></tp:nomenclature><tp:treatment-sec sec-type="Diagnosis"><title>Diagnosis.</title><p>A tribe of the subfamily <tp:taxon-name>Gymnomyzinae</tp:taxon-name> that is distinguished by the following combination of characters: Small to medium-sized shore flies, body length 1.15–3.50 mm; usually invested with considerable microtomentum, especially frons and mesonotum.</p><p><italic>Head</italic>: Frontal vitta (or ocellar triangle) mostly bare of setulae, not conspicuously setulose; pseudopostocellar setae well developed, length greater than distance between either posterior ocellus and anterior ocellus, generally with proclinate orientation and slightly divergent; ocellar seta inserted anterior to lateral alignment of anterior ocellus, sometimes only slightly so; reclinate fronto-orbital seta inserted in front of proclinate fronto-orbital (if 2 proclinate fronto-orbital setae present, reclinate seta inserted in front of the larger proclinate seta); proclinate fronto-orbital seta subequal to length of reclinate seta. Pedicel bearing a large seta anterodorsally; arista with 5-7 dorsally branching rays evenly along aristal length. Compound eye bearing numerous, interfacetal microsetulae. Face generally smooth, not conspicuously pitted or rugose, in lateral view shallowly carinate between antennal bases and/or very shallowly conically produced, convex. Gena generally short (secondarily high in some species), bearing setulae (including midportion) and 1 large seta, its posterior (postgenal) margin rounded, not sharp. Oral opening and clypeus narrow; mouthparts generally dark colored; clypeus generally microtomentose, similar to microtomentum of face.</p><p><italic>Thorax</italic>: Mesonotum generally microtomentose, usually densely so; supra-alar seta usually evident although sometimes reduced; acrostichal setulae arranged in about 8 irregular rows; prescutellar acrostichal setae approximate and inserted behind level of posteromost dorsocentral setae; scutellum usually moderately densely setulose, bearing more than 20 setulae, these evenly scattered; both anterior and posterior notopleural setae inserted at about the same level from notopleural/anepisternal suture; anepisternum with 2 equal setae along posterior margin. Wing with vein R<sub>2+3</sub> long, extended nearly to level of apex of vein R<sub>4+5</sub>. Foreleg normally developed, not raptorial with greatly enlarged femur.</p><p><italic>Abdomen</italic>: Five tergites visible, usually not covered with microtomentum. Male terminalia: Structures symmetrical; cerci paired, hemispherical, setose, bearing sides of rectum, sometimes fused with posteroventral margin of epandrium; epandrium U-shaped, encircling cerci, anterior margin rounded, in lateral view with setae mainly on dorsum and along anteroventral margin; presurstylus lacking or fused indistinguishably with epandrium; posterolateral arms of epandrium attached with ventral apex of gonites, middle of posterior margin a base for phallapodeme; phallapodeme situated under aedeagus, associated with hypandrium and with ventral part of base of aedeagus, ventral margin with lobate appendix providing attachment for genital muscles that move aedeagus, sometimes fused with base of aedeagus; gonites paired, connecting sides of base of aedeagus and laterodorsal margin of epandrium, bearing 1 or some setulae; subepandrial plate reduced; aedeagus tubular, tapered anteriorly; ejaculatory apodeme usually lacking, if present as a spatula-shaped structure against background of ductus ejaculatorius.</p></tp:treatment-sec><tp:treatment-sec sec-type="Discussion"><title>Discussion.</title><p>Starting with <xref ref-type="bibr" rid="B6">Cresson (1925)</xref>, who first described <tp:taxon-name>Discocerinini</tp:taxon-name>, and including all students of the family until <xref ref-type="bibr" rid="B29">Mathis and Zuyin (1989)</xref>, the diagnoses, descriptions, and catalogs of this tribe included some taxa that are not closely related phylogenetically, rendering the tribe polyphyletic. <xref ref-type="bibr" rid="B29">Mathis and Zuyin (1989)</xref> recharacterized <tp:taxon-name>Discocerinini</tp:taxon-name> using synapomorphies and resulting in a monophyletic tribe into which <xref ref-type="bibr" rid="B25">Mathis and Zatwarnicki (1995)</xref> included eight genera and 143 species in their world catalog. <xref ref-type="bibr" rid="B37">Zatwarnicki and Mathis (2001)</xref> then added two additional genera, <italic><tp:taxon-name>Galaterina</tp:taxon-name></italic> and <italic><tp:taxon-name>Orasiopa</tp:taxon-name></italic>, and altered the status of some subgenera in their phylogenetic study of the tribe. Finally, <xref ref-type="bibr" rid="B27">Mathis and Zatwarnicki (2012a)</xref> recently described <italic><tp:taxon-name>Facitrichophora</tp:taxon-name></italic>.</p></tp:treatment-sec><tp:treatment-sec sec-type="Phylogenetic relationships"><title>Phylogenetic relationships.</title><p>On a world basis, <xref ref-type="bibr" rid="B37">Zatwarnicki and Mathis (2001)</xref> proposed a phylogenetic hypothesis for the higher-level lineages within the tribe <tp:taxon-name>Discocerinini</tp:taxon-name>, dividing the included genera into three sublineages or groups: the <italic><tp:taxon-name>Gymnoclasiopa</tp:taxon-name></italic>, <italic><tp:taxon-name>Diclasiopa</tp:taxon-name></italic>, and <italic><tp:taxon-name>Discocerina</tp:taxon-name></italic> groups. <italic><tp:taxon-name>Hydrochasma</tp:taxon-name></italic> is included in the <italic><tp:taxon-name>Discocerina</tp:taxon-name></italic> group and is distinguished from other New World genera in the key and generic diagnosis that follow (characters being discussed are synapomorphies unless otherwise specified). Other genera in addition to <italic><tp:taxon-name>Hydrochasma</tp:taxon-name></italic> that are included in the <italic><tp:taxon-name>Discocerina</tp:taxon-name></italic> sublineage are: <italic><tp:taxon-name>Discocerina</tp:taxon-name></italic> Macquart, <italic><tp:taxon-name>Facitrichophora</tp:taxon-name></italic> Mathis &amp; Zatwarnicki, <italic><tp:taxon-name>Galaterina</tp:taxon-name></italic> Zatwarnicki &amp; Mathis, <italic><tp:taxon-name>Lamproclasiopa</tp:taxon-name></italic> Hendel, <italic><tp:taxon-name>Orasiopa</tp:taxon-name></italic> Zatwarnicki &amp; Mathis, and <italic><tp:taxon-name>Polytrichophora</tp:taxon-name></italic> Cresson. <italic><tp:taxon-name>Hydrochasma</tp:taxon-name></italic>, along with other genera of the <italic><tp:taxon-name>Discocerina</tp:taxon-name></italic> sublineage, form a monophyletic lineage within the <tp:taxon-name>Discocerinini</tp:taxon-name> that is corroborated by two synapomorphies. The first is the setulose notopleuron. In other genera of the subfamily <tp:taxon-name>Gymnomyzinae</tp:taxon-name>, including other genera in the tribe <tp:taxon-name>Discocerinini</tp:taxon-name>, the notopleuron is bare except for larger anterior and posterior setae that are inserted near the ventral margin. In taxa of the <italic><tp:taxon-name>Discocerina</tp:taxon-name></italic> group, however, the notopleuron bears a few additional setulae that are usually inserted slightly dorsad and toward the anterior portion of the notopleuron, usually around or just dorsad of the anterior notopleural seta. The second synapomorphy confirming the monophyly of the <italic><tp:taxon-name>Discocerina</tp:taxon-name></italic> group is the shape of the gonite, which is narrowly bar-like, often nearly parallel sided. In other genera of <tp:taxon-name>Discocerinini</tp:taxon-name> outside of the <italic><tp:taxon-name>Discocerina</tp:taxon-name></italic> group, the gonite is elongate, variously swollen medially, and tapered toward one or both apices. Within the <italic><tp:taxon-name>Discocerina</tp:taxon-name></italic> group, an elongated male terminalia (hypopygium), at least 2.5× longer than wide (the plesiomorphic condition is hypopygium of moderate length), occurs almost exclusively in four genera: <italic><tp:taxon-name>Facitrichophora</tp:taxon-name></italic>, <italic><tp:taxon-name>Galaterina</tp:taxon-name></italic>, <italic><tp:taxon-name>Hydrochasma</tp:taxon-name></italic>, and <italic><tp:taxon-name>Polytrichophora</tp:taxon-name></italic>. The genera <italic><tp:taxon-name>Facitrichophora</tp:taxon-name></italic>, <italic><tp:taxon-name>Hydrochasma</tp:taxon-name></italic> and <italic><tp:taxon-name>Polytrichophora</tp:taxon-name></italic> are characterized by a deeply incised posterior margin of hypandrium (the plesiomorphic condition is for the hypandrium to have a slightly to moderately concave posterior margin). Within the <italic><tp:taxon-name>Discocerina</tp:taxon-name></italic> group, <italic><tp:taxon-name>Hydrochasma</tp:taxon-name></italic> is distinguished by the following synapomorphies: (1) three facial setae (by convergence, some species in related genera also have three setae); (2) parafacial setulose (a species group within <italic><tp:taxon-name>Discocerina</tp:taxon-name></italic> also has a setulose parafacial, apparently by convergence); (3) gena high (the buccata species group within <italic><tp:taxon-name>Discocerina</tp:taxon-name></italic> also has a high gena); (4) cerci usually fused ventrally or ventrolaterally with epandrium (the cerci are similarly fused in many species of <italic><tp:taxon-name>Facitrichophora</tp:taxon-name></italic> and <italic><tp:taxon-name>Polytrichophora</tp:taxon-name></italic>); (5) epandrium with dorsal portion or arch above the cerci weakened, thin, or absent; (6) posterior margin of hypandrium deeply incised.</p></tp:treatment-sec><ref-list><ref id="B6"><mixed-citation xmlns:xlink="http://www.w3.org/1999/xlink" xlink:type="simple"><person-group><name name-style="western"><surname>Cresson</surname><given-names>ET Jr</given-names></name></person-group> (<year>1925</year>) <article-title>Studies in the dipterous family Ephydridae, excluding the North and South American faunas.</article-title><source>Transactions of the American Entomological Society</source><volume>51</volume>: <fpage>227</fpage>-<lpage>258</lpage>.</mixed-citation></ref><ref id="B18"><mixed-citation xmlns:xlink="http://www.w3.org/1999/xlink" xlink:type="simple"><person-group><name name-style="western"><surname>Macquart</surname><given-names>MJ</given-names></name></person-group> (<year>1835</year>) <article-title>Diptères. Histoire Naturelle des Insectes.</article-title> In: <person-group><name name-style="western"><surname>Roret</surname><given-names>NE</given-names></name></person-group> (<role>Ed</role>) <issue-title>Collection des suites à Buffon, Formant avec les oeuvres de cet auteur un cours complet d’histoire naturelle.</issue-title> Tome deuxième. Vol. <volume>2</volume>. <publisher-name>Pourrat Frères</publisher-name>, <publisher-loc>Paris</publisher-loc>, <lpage>703</lpage> pp.</mixed-citation></ref><ref id="B29"><mixed-citation xmlns:xlink="http://www.w3.org/1999/xlink" xlink:type="simple"><person-group><name name-style="western"><surname>Mathis</surname><given-names>WN</given-names></name><name name-style="western"><surname>Zuyin</surname><given-names>J</given-names></name></person-group> (<year>1989</year>) <article-title>A review of the shore-fly genus <italic>Polytrichophora</italic> Cresson from Asia (Diptera: Ephydridae).</article-title><source>Proceedings of the Biological Society of Washington</source><volume>102</volume>(<issue>2</issue>): <fpage>434</fpage>-<lpage>446</lpage>.</mixed-citation></ref><ref id="B25"><mixed-citation xmlns:xlink="http://www.w3.org/1999/xlink" xlink:type="simple"><person-group><name name-style="western"><surname>Mathis</surname><given-names>WN</given-names></name><name name-style="western"><surname>Zatwarnicki</surname><given-names>T</given-names></name></person-group> (<year>1995</year>) <article-title>A world catalog of the shore flies (Diptera: Ephydridae).</article-title><source>Memoirs on Entomology, International</source><volume>4</volume>: <comment>vi+</comment><lpage>423</lpage> pp.</mixed-citation></ref><ref id="B37"><mixed-citation xmlns:xlink="http://www.w3.org/1999/xlink" xlink:type="simple"><person-group><name name-style="western"><surname>Zatwarnicki</surname><given-names>T</given-names></name><name name-style="western"><surname>Mathis</surname><given-names>WN</given-names></name></person-group> (<year>2001</year>) <article-title>A generic classification of the tribe Discocerinini (Diptera: Ephydridae).</article-title><source>Annales Zoologici</source><volume>51</volume>(<issue>1</issue>): <fpage>5</fpage>-<lpage>51</lpage>.</mixed-citation></ref><ref id="B27"><mixed-citation xmlns:xlink="http://www.w3.org/1999/xlink" xlink:type="simple"><person-group><name name-style="western"><surname>Mathis</surname><given-names>WN</given-names></name><name name-style="western"><surname>Zatwarnicki</surname><given-names>T</given-names></name></person-group> (<year>2012a</year>) <article-title>A revision of the new world species of Polytrichophora Cresson and Facitrichophora, new genus (Diptera, Ephydridae).</article-title><source>ZooKeys</source><volume>231</volume>: <fpage>1</fpage>-<lpage>116</lpage>, <comment>123 figs</comment>. doi: <ext-link ext-link-type="uri" xlink:href="http://dx.doi.org/10.3897/zookeys.231.3687" xlink:type="simple">10.3897/zookeys.231.3687</ext-link></mixed-citation></ref></ref-list></tp:taxon-treatment>
