# Supplementary material for: A revision of the shore-fly genus Hydrochasma Hendel (Diptera, Ephydridae)
Source: Zookeys. 2013 Dec 16;(363):1–161. doi: 10.3897/zookeys.363.6482 (PMC3867181; doi:10.3897/zookeys.363.6482)
Supplement: XML Treatment for Hydrochasma [file zookeys.363.6482-treatment2.xml]

<!DOCTYPE tp:taxon-treatment
  PUBLIC "-//TaxonX//DTD Taxonomic Treatment Publishing DTD v0 20100105//EN" "tax-treatment-NSO.dtd">
<tp:taxon-treatment xmlns:tp="http://www.plazi.org/taxpub"><tp:treatment-meta><mixed-citation publication-type="journal"><person-group><name><surname>Mathis</surname><given-names>Wayne N.</given-names></name><name><surname>Zatwarnicki</surname><given-names>Tadeusz</given-names></name></person-group><article-title>A revision of the shore-fly genus <italic>Hydrochasma</italic> Hendel (Diptera, Ephydridae)</article-title><source>Zookeys</source><day>16</day><month>12</month><year>2013</year><volume>2013</volume><issue>363</issue><fpage>1</fpage><lpage>161</lpage><pub-id pub-id-type="doi">10.3897/zookeys.363.6482</pub-id></mixed-citation></tp:treatment-meta><tp:nomenclature><label>Genus</label><tp:taxon-name>
                        <tp:taxon-name-part taxon-name-part-type="genus">Hydrochasma</tp:taxon-name-part>
                        <object-id xmlns:xlink="http://www.w3.org/1999/xlink" xlink:type="simple">http://species-id.net/wiki/Hydrochasma</object-id>
                    </tp:taxon-name><tp:taxon-authority>Hendel</tp:taxon-authority><tp:nomenclature-citation-list><tp:nomenclature-citation><tp:taxon-name>Hydrochasma</tp:taxon-name><comment> Hendel, 1936: 101. Type species: <italic><tp:taxon-name>Hydrochasma zernyi</tp:taxon-name></italic> Hendel, 1936 (= <italic><tp:taxon-name>Discocerina faciale</tp:taxon-name></italic> Williston, 1896), monotypy. <xref ref-type="bibr" rid="B8">Cresson 1938</xref>: 25–28 [review, discussion]; <xref ref-type="bibr" rid="B9">1942</xref>: 113 [review of Nearctic species]; <xref ref-type="bibr" rid="B10">1946</xref>: 141–142, 150 [review of Neotropical species]. <xref ref-type="bibr" rid="B33">Wirth 1965</xref>: 738–739 [Nearctic catalog]; <xref ref-type="bibr" rid="B34">1968</xref>: 8 [Neotropical catalog]. <xref ref-type="bibr" rid="B25">Mathis and Zatwarnicki 1995</xref>: 182–183 [world catalog].</comment></tp:nomenclature-citation></tp:nomenclature-citation-list></tp:nomenclature><tp:treatment-sec sec-type="Diagnosis"><title>Diagnosis.</title><p>Small to moderately small shore flies, body length 1.50–3.10 mm; generally densely microtomentose, dull species. <italic>Head</italic> (<xref ref-type="fig" rid="F8">Figs 18–20</xref>, <xref ref-type="fig" rid="F15">36–38</xref>, <xref ref-type="fig" rid="F20">49–51</xref>, <xref ref-type="fig" rid="F25">62–64</xref>, <xref ref-type="fig" rid="F48">124–126</xref>, <xref ref-type="fig" rid="F60">154–156</xref>, <xref ref-type="fig" rid="F67">172–174</xref>): Frons lacking anterior, proclinate, fronto-orbital seta. Face distinctly prominent at level of dorsal facial seta; antennal grooves generally sharply defined ventrally; face lacking secondary series of setae; facial setae 3, sometimes with a smaller 4th seta ventrally, setae generally decreasing in size from dorsum to venter, aligned vertically in a single series, dorsal setae not arising from shiny papilla, lacking an dorsoclinate seta at ventrolateral extremity; parafacial moderately wide to wide, expanded posteroventrally, bearing setulae; gena generally high, although variable. Eye generally oval with slight anteromedial expansion, moderately conspicuously microsetulose, bearing distinct interfacetal setulae. Maxillary palpus yellow apically. <italic>Thorax</italic>: Single presutural and postsutural supra-alar setae well developed; acrostichal setae present; notopleuron bearing several setulae in addition to 2 larger setae; anterior notopleural seta inserted conspicuously closer to posterior notopleural seta than to postpronotal seta. Wings transparent, shiny; costa bearing 4–6 long, dorsal setae between humeral and subcostal breaks. Hindtibia lacking or bearing a preapical, ventral, spur-like seta. <italic>Abdomen</italic>: Tergites variable, unicolorous or bicolorous, often with lighter colored areas laterally, sometimes as lateral wedges (<xref ref-type="fig" rid="F5">Figs 12</xref>, <xref ref-type="fig" rid="F28">70–71</xref>, <xref ref-type="fig" rid="F55">142–143</xref>, <xref ref-type="fig" rid="F71">184–185</xref>). Male tergite 4 only slightly longer than tergite 3. Male terminalia: Epandrium generally elongate, dorsal portion above cerci weakly developed or usually not connected, with a dorsal gap; mid and posterior surface mostly covered with setae; cercus separate or fused ventrolaterally or ventrally with epandrium, in posterior view broadly lunate; gonite symmetrical, separate from hypandrium, bar-like, situated between base of aedeagus and posterior margin of hypandrium, lacking seta; aedeagus symmetrical, mostly tubular, sometimes very elongate, in ventral view elongate, often cigar-like, in lateral view slightly sinuous with rounded or expanded apex, rarely with dorsal projection; hypandrium in ventral view U- or V-shaped, sometimes narrow, with rounded or variously incised anterior margin, in lateral view almost flat or slightly arched; aedeagal apodeme separate from aedeagus, in lateral view elongate with variable ventral projection, usually small; ejaculatory apodeme absent.</p></tp:treatment-sec><tp:treatment-sec sec-type="Distribution"><title>Distribution.</title><p>Specimens of <italic><tp:taxon-name>Hydrochasma</tp:taxon-name></italic> have thus far been found only in the New World, occurring where temperate and tropical climates prevail.</p></tp:treatment-sec><tp:treatment-sec sec-type="Natural history"><title>Natural history.</title><p>Adults of <italic><tp:taxon-name>Hydrochasma</tp:taxon-name></italic> occur on bare, often exposed mud and sand, and many species abound in estuarine habitats, especially those along maritime coasts. Specimens are also common in inland alkaline and saline habitats. The immature stages are unknown.</p></tp:treatment-sec><tp:treatment-sec sec-type="Discussion"><title>Discussion.</title><p><italic><tp:taxon-name>Hydrochasma</tp:taxon-name></italic> is usually readily recognized. For a few of the included species, however, determining generic assignment can be difficult because external characters are not always wholly concordant with interpretations of structures of the male terminalia (see species excluded near the end of this paper, p. 150).</p></tp:treatment-sec><tp:treatment-sec sec-type="Key to species groups of Hydrochasma Hendel"><title>Key to species groups of <italic><tp:taxon-name>Hydrochasma</tp:taxon-name></italic> Hendel</title><table-wrap content-type="key" position="anchor" orientation="portrait"><table><tbody><tr><td rowspan="1" colspan="1">1</td><td rowspan="1" colspan="1">Tergite 4 and sometimes 3 with wedge-shaped, silvery-gray areas laterally, these extended into darker, dorsal coloration (<xref ref-type="fig" rid="F28">Figs 71</xref>, <xref ref-type="fig" rid="F55">142–143</xref>)</td><td rowspan="1" colspan="1">the <italic>incisum</italic> group</td></tr><tr><td rowspan="1" colspan="1">–</td><td rowspan="1" colspan="1">Tergites 3–4 lacking wedge-shaped, silvery gray areas laterally that extend into darker, dorsal coloration (<xref ref-type="fig" rid="F5">Figs 12</xref>, <xref ref-type="fig" rid="F28">70</xref>, <xref ref-type="fig" rid="F71">184–185</xref>)</td><td rowspan="1" colspan="1">2</td></tr><tr><td rowspan="1" colspan="1">2</td><td rowspan="1" colspan="1">Hindtibia bearing a prominent, ventral, spur-like seta near apex (<xref ref-type="fig" rid="F5">Fig. 11</xref>); head subglobose, oral opening comparatively large (<xref ref-type="fig" rid="F8">Figs 18–20</xref>, <xref ref-type="fig" rid="F15">36–38</xref>, <xref ref-type="fig" rid="F20">49–51</xref>)</td><td rowspan="1" colspan="1">the <italic>faciale</italic> group</td></tr><tr><td rowspan="1" colspan="1">–</td><td rowspan="1" colspan="1">Hindtibia lacking a prominent, ventral, spur-like seta near apex; head not subglobose, oral opening comparatively small (<xref ref-type="fig" rid="F60">Figs 154–156</xref>, <xref ref-type="fig" rid="F67">172–174</xref>)</td><td rowspan="1" colspan="1">the <italic>leucoproctum</italic> group</td></tr></tbody></table></table-wrap></tp:treatment-sec><tp:treatment-sec><!--Section generated to contain objects referenced in tp:taxon-treatment.--><fig id="F8" position="float" orientation="portrait"><label>Figures 18–20.</label><caption><p><italic><tp:taxon-name>Hydrochasma faciale</tp:taxon-name></italic> (Williston) (St. Vincent. St. Patrick: Cumberland Bay) <bold>18</bold> head, anterior view <bold>19</bold> same, lateral view <bold>20</bold> same, oblique view. Scale bar = 0.1 mm.</p></caption><graphic xmlns:xlink="http://www.w3.org/1999/xlink" xlink:href="ZooKeys-363-001-g008.jpg" position="float" orientation="portrait" xlink:type="simple"/></fig><fig id="F15" position="float" orientation="portrait"><label>Figures 36–38.</label><caption><p><italic><tp:taxon-name>Hydrochasma sinuatum</tp:taxon-name></italic> sp. n. (Honduras. Cortés: Omoa) <bold>36</bold> head, anterior view <bold>37</bold> same, lateral view <bold>38</bold> same, oblique view. Scale bar = 0.1 mm.</p></caption><graphic xmlns:xlink="http://www.w3.org/1999/xlink" xlink:href="ZooKeys-363-001-g015.jpg" position="float" orientation="portrait" xlink:type="simple"/></fig><fig id="F20" position="float" orientation="portrait"><label>Figures 49–51.</label><caption><p><italic><tp:taxon-name>Hydrochasma viridum</tp:taxon-name></italic> sp. n. (Guyana. Moco-Moco, Lethem) <bold>49</bold> head, anterior view <bold>50</bold> same, lateral view <bold>51</bold> same, oblique view. Scale bar = 0.1 mm.</p></caption><graphic xmlns:xlink="http://www.w3.org/1999/xlink" xlink:href="ZooKeys-363-001-g020.jpg" position="float" orientation="portrait" xlink:type="simple"/></fig><fig id="F25" position="float" orientation="portrait"><label>Figures 62–64.</label><caption><p><italic><tp:taxon-name>Hydrochasma denticum</tp:taxon-name></italic> sp. n. (Ecuador. Orellana: Río Tiputini) <bold>62</bold> head, anterior view <bold>63</bold> same, lateral view <bold>64</bold> same, oblique view. Scale bar = 0.1 mm.</p></caption><graphic xmlns:xlink="http://www.w3.org/1999/xlink" xlink:href="ZooKeys-363-001-g025.jpg" position="float" orientation="portrait" xlink:type="simple"/></fig><fig id="F48" position="float" orientation="portrait"><label>Figures 124–126.</label><caption><p><italic><tp:taxon-name>Hydrochasma urnulum</tp:taxon-name></italic> sp. n. (Dominican Republic. LaVega: Jarabacoa) <bold>124</bold> head, anterior view <bold>125</bold> same, lateral view <bold>126</bold> same, oblique view. Scale bar = 0.1 mm.</p></caption><graphic xmlns:xlink="http://www.w3.org/1999/xlink" xlink:href="ZooKeys-363-001-g048.jpg" position="float" orientation="portrait" xlink:type="simple"/></fig><fig id="F60" position="float" orientation="portrait"><label>Figures 154–156.</label><caption><p><italic><tp:taxon-name>Hydrochasma capsum</tp:taxon-name></italic> sp. n. (Puerto Rico. Maricao) <bold>154</bold> head, anterior view <bold>155</bold> same, lateral view <bold>156</bold> same, oblique view. Scale bar = 0.1 mm.</p></caption><graphic xmlns:xlink="http://www.w3.org/1999/xlink" xlink:href="ZooKeys-363-001-g060.jpg" position="float" orientation="portrait" xlink:type="simple"/></fig><fig id="F67" position="float" orientation="portrait"><label>Figures 172–174.</label><caption><p><italic><tp:taxon-name>Hydrochasma leucoproctum</tp:taxon-name></italic> (Loew) (St. Vincent. St. Patrick: Cumberland Bay) <bold>172</bold> head, anterior view <bold>173</bold> same, lateral view <bold>174</bold> same, oblique view. Scale bar = 0.1 mm.</p></caption><graphic xmlns:xlink="http://www.w3.org/1999/xlink" xlink:href="ZooKeys-363-001-g067.jpg" position="float" orientation="portrait" xlink:type="simple"/></fig><fig id="F5" position="float" orientation="portrait"><label>Figures 11–12.</label><caption><p><bold>11</bold> <italic><tp:taxon-name>Hydrochasma williamsae</tp:taxon-name></italic> sp. n. (USA. New Mexico. Grant: Mimbres River) hindtibia and hindtarsus, posterior view <bold>12</bold> <italic><tp:taxon-name>Hydrochasma digitatum</tp:taxon-name></italic> sp. n. (Peru. Madre de Dios: Río Manu, Erika), abdomen of male, dorsal view. Scale bar = 0.1 mm.</p></caption><graphic xmlns:xlink="http://www.w3.org/1999/xlink" xlink:href="ZooKeys-363-001-g005.jpg" position="float" orientation="portrait" xlink:type="simple"/></fig><fig id="F28" position="float" orientation="portrait"><label>Figures 70–71.</label><caption><p>Abdomens of females, dorsal view. <bold>70</bold> <italic><tp:taxon-name>Hydrochasma spinosum</tp:taxon-name></italic> sp. n. (Costa Rica. Puntarenas: Dominical) <bold>71</bold> <italic><tp:taxon-name>Hydrochasma denticum</tp:taxon-name></italic> sp. n. (Ecuador. Orellana: Río Tiputini). Scale bar = 0.1 mm.</p></caption><graphic xmlns:xlink="http://www.w3.org/1999/xlink" xlink:href="ZooKeys-363-001-g028.jpg" position="float" orientation="portrait" xlink:type="simple"/></fig><fig id="F55" position="float" orientation="portrait"><label>Figures 142–143.</label><caption><p>Abdomens of males, dorsal view. <bold>142</bold> <italic><tp:taxon-name>Hydrochasma dolabrutum</tp:taxon-name></italic> sp. n. (Jamaica. Clarendon: Barnswell Beach) <bold>143</bold> <italic><tp:taxon-name>Hydrochasma urnulum</tp:taxon-name></italic> sp. n. (Dominican Republic. LaVega: Jarabacoa). Scale bar = 0.1 mm.</p></caption><graphic xmlns:xlink="http://www.w3.org/1999/xlink" xlink:href="ZooKeys-363-001-g055.jpg" position="float" orientation="portrait" xlink:type="simple"/></fig><fig id="F71" position="float" orientation="portrait"><label>Figures 184–185.</label><caption><p>Abdomens of males, dorsal view. <bold>184</bold> <italic><tp:taxon-name>Hydrochasma capsum</tp:taxon-name></italic> sp. n. (Cuba. Sancti Spiritus: Topes de Collantes) <bold>185</bold> <italic><tp:taxon-name>Hydrochasma leucoproctum</tp:taxon-name></italic> (Loew) (St. Vincent: Cumberland Bay). Scale bar = 0.1 mm.</p></caption><graphic xmlns:xlink="http://www.w3.org/1999/xlink" xlink:href="ZooKeys-363-001-g071.jpg" position="float" orientation="portrait" xlink:type="simple"/></fig></tp:treatment-sec><ref-list><ref id="B8"><mixed-citation xmlns:xlink="http://www.w3.org/1999/xlink" xlink:type="simple"><person-group><name name-style="western"><surname>Cresson</surname><given-names>ET Jr</given-names></name></person-group> (<year>1938</year>) <article-title>Notes on, and descriptions of, some Neotropical Ephydridae (Dipt.).</article-title><source>Revista de Entomologia</source><volume>8</volume>(<issue>1–2</issue>): <fpage>24</fpage>-<lpage>40</lpage>.</mixed-citation></ref><ref id="B9"><mixed-citation xmlns:xlink="http://www.w3.org/1999/xlink" xlink:type="simple"><person-group><name name-style="western"><surname>Cresson</surname><given-names>ET Jr</given-names></name></person-group> (<year>1942</year>) <article-title>Synopses of North American Ephydridae (Diptera) I. The subfamily Psilopinae, with descriptions of new species.</article-title><source>Transactions of the American Entomological Society</source><volume>68</volume>: <fpage>101</fpage>-<lpage>128</lpage>.</mixed-citation></ref><ref id="B10"><mixed-citation xmlns:xlink="http://www.w3.org/1999/xlink" xlink:type="simple"><person-group><name name-style="western"><surname>Cresson</surname><given-names>ET Jr</given-names></name></person-group> (<year>1946</year>) <article-title>A systematic annotated arrangement of the genera and species of the Neotropical Ephydridae (Diptera) I. The subfamily Psilopinae.</article-title><source>Transactions of the American Entomological Society</source><volume>71</volume>: <fpage>129</fpage>-<lpage>163</lpage>.</mixed-citation></ref><ref id="B33"><mixed-citation xmlns:xlink="http://www.w3.org/1999/xlink" xlink:type="simple"><person-group><name name-style="western"><surname>Wirth</surname><given-names>WW</given-names></name></person-group> (<year>1965</year>) <article-title>Ephydridae.</article-title> In: <person-group><name name-style="western"><surname>Stone</surname><given-names>A</given-names></name><name name-style="western"><surname>Sabrosky</surname><given-names>CW</given-names></name><name name-style="western"><surname>Wirth</surname><given-names>WW</given-names></name><name name-style="western"><surname>Foote</surname><given-names>RH</given-names></name><name name-style="western"><surname>Coulson</surname><given-names>JR</given-names></name></person-group> (<role>Eds</role>) <issue-title>A Catalog of the Diptera of America North of Mexico.</issue-title><volume>Handbook 276</volume>: <size units="page">1696 pp</size>. <publisher-name>U.S. Department of Agriculture</publisher-name>, <publisher-loc>Washington, D.C.</publisher-loc>, <fpage>734</fpage>-<lpage>759</lpage>.</mixed-citation></ref><ref id="B34"><mixed-citation xmlns:xlink="http://www.w3.org/1999/xlink" xlink:type="simple"><person-group><name name-style="western"><surname>Wirth</surname><given-names>WW</given-names></name></person-group> (<year>1968</year>) <article-title>77. Family Ephydridae.</article-title> In: <person-group><name name-style="western"><surname>Papavero</surname><given-names>N</given-names></name></person-group> (<role>Ed</role>) <issue-title>A Catalogue of the Diptera of the Americas South of the United States.</issue-title><publisher-name>Departamento de Zoologia, Secretaria da Agricultura</publisher-name>. <publisher-loc>São Paulo</publisher-loc>, <fpage>1</fpage>-<lpage>43</lpage>.</mixed-citation></ref><ref id="B25"><mixed-citation xmlns:xlink="http://www.w3.org/1999/xlink" xlink:type="simple"><person-group><name name-style="western"><surname>Mathis</surname><given-names>WN</given-names></name><name name-style="western"><surname>Zatwarnicki</surname><given-names>T</given-names></name></person-group> (<year>1995</year>) <article-title>A world catalog of the shore flies (Diptera: Ephydridae).</article-title><source>Memoirs on Entomology, International</source><volume>4</volume>: <comment>vi+</comment><lpage>423</lpage> pp.</mixed-citation></ref></ref-list></tp:taxon-treatment>
