# Supplementary material for: A revision of the shore-fly genus Hydrochasma Hendel (Diptera, Ephydridae)
Source: Zookeys. 2013 Dec 16;(363):1–161. doi: 10.3897/zookeys.363.6482 (PMC3867181; doi:10.3897/zookeys.363.6482)
Supplement: XML Treatment for Hydrochasma castilloi [file zookeys.363.6482-treatment3.xml]

<!DOCTYPE tp:taxon-treatment
  PUBLIC "-//TaxonX//DTD Taxonomic Treatment Publishing DTD v0 20100105//EN" "tax-treatment-NSO.dtd">
<tp:taxon-treatment xmlns:tp="http://www.plazi.org/taxpub"><tp:treatment-meta><mixed-citation publication-type="journal"><person-group><name><surname>Mathis</surname><given-names>Wayne N.</given-names></name><name><surname>Zatwarnicki</surname><given-names>Tadeusz</given-names></name></person-group><article-title>A revision of the shore-fly genus <italic>Hydrochasma</italic> Hendel (Diptera, Ephydridae)</article-title><source>Zookeys</source><day>16</day><month>12</month><year>2013</year><volume>2013</volume><issue>363</issue><fpage>1</fpage><lpage>161</lpage><pub-id pub-id-type="doi">10.3897/zookeys.363.6482</pub-id></mixed-citation></tp:treatment-meta><tp:nomenclature><label>1.</label><tp:taxon-name>
                            <tp:taxon-name-part taxon-name-part-type="genus">Hydrochasma</tp:taxon-name-part>
                            <tp:taxon-name-part taxon-name-part-type="species">castilloi</tp:taxon-name-part>
                            <object-id xmlns:xlink="http://www.w3.org/1999/xlink" content-type="zoobank" xlink:type="simple">http://zoobank.org/23D6E14F-1498-43E3-8E5A-277235EB30B5</object-id>
                            <object-id xmlns:xlink="http://www.w3.org/1999/xlink" xlink:type="simple">http://species-id.net/wiki/Hydrochasma_castilloi</object-id>
                        </tp:taxon-name><tp:taxon-status xmlns:xlink="http://www.w3.org/1999/xlink" xlink:type="simple">sp. n.</tp:taxon-status><xref ref-type="fig" rid="F2">Figs 2</xref><xref ref-type="fig" rid="F3">–6</xref></tp:nomenclature><tp:treatment-sec sec-type="Diagnosis"><title>Diagnosis.</title><p>This species is distinguished from congeners by the following combination of characters: Small shore flies, body length 1.60–1.90 mm. <italic>Head</italic>: Subglobose, very broad ventrally, oral opening comparatively large. Antennal coloration variable, entirely yellow to nearly evenly divided between yellowish and dark gray, dorsal and anterior surfaces of pedicel and basal flagellomere extensively dark gray. Parafacial silvery white, concolorous with face; gena-to-eye ratio 0.20–0.23. <italic>Thorax</italic>: mesonotum yellowish to golden brown; pleural area gray. Wing with costal vein ratio 0.72–0.81; M vein ratio 0.43–0.44. Forefemur bearing a distinctive, comb-like row of stout setulae along anteroventral and posteroventral surfaces; tibiae mostly gray; hindtibia bearing a large, spur-like seta ventroapically. <italic>Abdomen</italic>: Tergites 1–4 with dorsum mostly grayish brown, with lateral margin unevenly demarcated from silvery gray to gray portion, lacking grayish wedges laterally on tergites 2–4; tergite 5 light gray to silvery gray, similar to coloration along lateral margins of preceding tergites but with posterior margin blackish brown to slate black, similar to coloration of medial area on tergites 1–4; medial coloration on tergites 1–4 wide, occupying most of dorsum, dark, grayish to slate black. Male terminalia (<xref ref-type="fig" rid="F2">Figs 2–5</xref>): Combined structures generally moderately elongate, in posterior view (<xref ref-type="fig" rid="F2">Fig. 2</xref>) height less than twice width, generally setulose; epandrium with dorsal arch above cerci narrowly developed, completely connected, in posterior view (<xref ref-type="fig" rid="F2">Fig. 2</xref>) as an inverted, rounded U on dorsal half, ventral half more narrowly developed than dorsal portion, lateral margins shallowly curved medially, deeply bifurcate medially, medial bifurcation as wide as ventral epandrial arm, narrowly pointed apically, bearing longer setulae along dorsal arch and at midheight, in lateral view (<xref ref-type="fig" rid="F2">Fig. 3</xref>) narrowly rectangular on dorsal 1/4, nearly vertical, thereafter ventrally oriented anteroventrally, more thickly developed, apical 1/3 tapered to narrowly rounded apex; cerci moderately long, height about 2.5× width, semi-hemispherical (<xref ref-type="fig" rid="F2">Fig. 2</xref>), not attached lateroventrally with epandrium; aedeagus in lateral view (<xref ref-type="fig" rid="F2">Fig. 5</xref>) elongate, parallel sided, about 8× longer than width, tubular, shallowly sinuous, with apical portion moderately pointed, in ventral view (<xref ref-type="fig" rid="F2">Fig. 4</xref>) mostly parallel sided on basal 2/3 except for immediate base that is tapered medially, apical 1/3 abruptly narrowed, slightly spatulate, apex narrow, rounded; phallapodeme in lateral view (<xref ref-type="fig" rid="F2">Fig. 5</xref>) somewhat narrow, moderately elongate, unevenly bar-like with medial margin shallowly arched, keel skewed toward attachment with hypandrium, narrow but extended, extended margin roundly rectangular, in ventral view (<xref ref-type="fig" rid="F2">Fig. 4</xref>) broadly as a short T with arms short and triangular; gonite in lateral view (<xref ref-type="fig" rid="F2">Fig. 5</xref>) narrow, elongate, bar-like, shallowly sinuous, in ventral view (<xref ref-type="fig" rid="F2">Fig. 4</xref>) very shallowly curved; hypandrium in lateral view (<xref ref-type="fig" rid="F2">Fig. 5</xref>) elongate, shallow, tapered at both apices, more narrowly so posteriorly, in ventral view (<xref ref-type="fig" rid="F2">Fig. 4</xref>) with posterior half to 2/3 spindle shaped, becoming wider with short extended lateral processes just before posterior margin, posterior margin shallowly emarginated, anterior portion as an arrowhead with posteriorly directed robust extensions and with lateral and anterior margins shallowly arched, roundly pointed.</p><fig id="F2" position="float" orientation="portrait"><label>Figures 2–5.</label><caption><p><italic><tp:taxon-name>Hydrochasma castilloi</tp:taxon-name></italic> sp. n. (Ecuador. Loja: Catamayo) <bold>2</bold> epandrium and cerci, posterior view <bold>3</bold> same, lateral view <bold>4</bold> internal structures of male terminalia (aedeagus [shaded], phallapodeme, gonite, hypandrium), ventral view <bold>5</bold> same, lateral view. Scale bar = 0.1 mm.</p></caption><graphic xmlns:xlink="http://www.w3.org/1999/xlink" xlink:href="ZooKeys-363-001-g002.jpg" position="float" orientation="portrait" xlink:type="simple"/></fig></tp:treatment-sec><tp:treatment-sec sec-type="Type material"><title>Type material.</title><p>The holotype male of <italic><tp:taxon-name>Hydrochasma castilloi</tp:taxon-name></italic> is labeled “Ecuador[.]Loja Catamayo Dec. 1955/Collr.Levi-Castillo/USNM ENT 00118297 [plastic bar code label]/HOLOTYPE ♂ <italic><tp:taxon-name>Hydrochasma castilloi</tp:taxon-name></italic> Mathis &amp; Zatwarnicki, USNM [red].” The holotype is double mounted (glued to a paper triangle)), is in excellent condition, and is deposited in the USNM. Sixteen paratypes (11♂, 9♀; USNM) bear the same label data as the holotype.</p></tp:treatment-sec><tp:treatment-sec sec-type="Type locality"><title>Type locality.</title><p>Ecuador. Loja: Catamayo (<named-content xmlns:xlink="http://www.w3.org/1999/xlink" content-type="dwc:verbatimCoordinates" xlink:type="simple">03°59'S, 79°21'W</named-content>), Dec 1955.</p></tp:treatment-sec><tp:treatment-sec sec-type="Other specimens examined"><title>Other specimens examined.</title><p>ECUADOR. <bold>El Oro:</bold> Puerto Bolivar (<named-content xmlns:xlink="http://www.w3.org/1999/xlink" content-type="dwc:verbatimCoordinates" xlink:type="simple">03°16'S, 79°60'W</named-content>), Dec 1955, R. Levi-Castillo (1♂, 2♀; USNM). <bold>Guayas:</bold> Cone (<named-content xmlns:xlink="http://www.w3.org/1999/xlink" content-type="dwc:verbatimCoordinates" xlink:type="simple">02°10.1'S, 79°38'W</named-content>), Jun 1955, R. Levi-Castillo (1♀; USNM).</p></tp:treatment-sec><tp:treatment-sec sec-type="Distribution"><title>Distribution</title><p>(<xref ref-type="fig" rid="F3">Fig. 6</xref>). Neotropical: Ecuador (El Oro, Guayas, Loja).</p><fig id="F3" position="float" orientation="portrait"><label>Figure 6.</label><caption><p>Distribution of <italic><tp:taxon-name>Hydrochasma castilloi</tp:taxon-name></italic> sp. n. and <italic><tp:taxon-name>Hydrochasma crenulum</tp:taxon-name></italic> sp. n.</p></caption><graphic xmlns:xlink="http://www.w3.org/1999/xlink" xlink:href="ZooKeys-363-001-g003.jpg" position="float" orientation="portrait" xlink:type="simple"/></fig></tp:treatment-sec><tp:treatment-sec sec-type="Etymology"><title>Etymology.</title><p>The specific epithet, <italic>castilloi</italic>, is a genitive patronym to honor Roberto Levi-Castillo, the collector of the type series and many other shore flies from Ecuador.</p></tp:treatment-sec><tp:treatment-sec sec-type="Remarks"><title>Remarks.</title><p>This species has been frequently misidentified as <italic><tp:taxon-name>Hydrochasma patens</tp:taxon-name></italic> in collections. Our study of the holotype of <italic><tp:taxon-name>Hydrochasma patens</tp:taxon-name></italic>, however, reveals it to be a separate and distinct, although closely related species. Fortunately, the structures of the male terminalia are very diagnostic and distinctive. These structures in <italic><tp:taxon-name>Hydrochasma castilloi</tp:taxon-name></italic> are generally much more robust and shorter in both posterior and lateral views (<xref ref-type="fig" rid="F2">Figs 2–5</xref>). In addition, the aedeagus in lateral view (<xref ref-type="fig" rid="F2">Fig. 5</xref>) is shallowly sinuous, and the hypandrium in ventral view (<xref ref-type="fig" rid="F2">Fig. 4</xref>) has much shorter, posterolateral processes. In <italic><tp:taxon-name>Hydrochasma patens</tp:taxon-name></italic>, the aedeagus in lateral view is shallowly arched, not sinuous, and the posterolateral hypandrial processes are three to four times longer than those of <italic><tp:taxon-name>Hydrochasma castilloi</tp:taxon-name></italic>. In general form, structures of the male terminalia of this species are more similar to those of <italic><tp:taxon-name>Hydrochasma faciale</tp:taxon-name></italic> and <italic><tp:taxon-name>Hydrochasma williamsae</tp:taxon-name></italic>, being relatively short and robustly developed. The dorsum of the epandrium in <italic><tp:taxon-name>Hydrochasma castilloi</tp:taxon-name></italic> is complete though thinly developed; whereas in <italic><tp:taxon-name>Hydrochasma faciale</tp:taxon-name></italic> and <italic><tp:taxon-name>Hydrochasma williamsae</tp:taxon-name></italic>, the dorsal band is incomplete resulting in an open dorsal margin to the cercal cavity.</p></tp:treatment-sec></tp:taxon-treatment>
