# Supplementary material for: A revision of the shore-fly genus Hydrochasma Hendel (Diptera, Ephydridae)
Source: Zookeys. 2013 Dec 16;(363):1–161. doi: 10.3897/zookeys.363.6482 (PMC3867181; doi:10.3897/zookeys.363.6482)
Supplement: XML Treatment for Hydrochasma crenulum [file zookeys.363.6482-treatment4.xml]

<!DOCTYPE tp:taxon-treatment
  PUBLIC "-//TaxonX//DTD Taxonomic Treatment Publishing DTD v0 20100105//EN" "tax-treatment-NSO.dtd">
<tp:taxon-treatment xmlns:tp="http://www.plazi.org/taxpub"><tp:treatment-meta><mixed-citation publication-type="journal"><person-group><name><surname>Mathis</surname><given-names>Wayne N.</given-names></name><name><surname>Zatwarnicki</surname><given-names>Tadeusz</given-names></name></person-group><article-title>A revision of the shore-fly genus <italic>Hydrochasma</italic> Hendel (Diptera, Ephydridae)</article-title><source>Zookeys</source><day>16</day><month>12</month><year>2013</year><volume>2013</volume><issue>363</issue><fpage>1</fpage><lpage>161</lpage><pub-id pub-id-type="doi">10.3897/zookeys.363.6482</pub-id></mixed-citation></tp:treatment-meta><tp:nomenclature><label>2.</label><tp:taxon-name>
                            <tp:taxon-name-part taxon-name-part-type="genus">Hydrochasma</tp:taxon-name-part>
                            <tp:taxon-name-part taxon-name-part-type="species">crenulum</tp:taxon-name-part>
                            <object-id xmlns:xlink="http://www.w3.org/1999/xlink" content-type="zoobank" xlink:type="simple">http://zoobank.org/13CB8B02-1EB0-4F42-8E44-2CC0E9E78246</object-id>
                            <object-id xmlns:xlink="http://www.w3.org/1999/xlink" xlink:type="simple">http://species-id.net/wiki/Hydrochasma_crenulum</object-id>
                        </tp:taxon-name><tp:taxon-status xmlns:xlink="http://www.w3.org/1999/xlink" xlink:type="simple">sp. n.</tp:taxon-status><xref ref-type="fig" rid="F3">Figs 6</xref><xref ref-type="fig" rid="F4">–10</xref></tp:nomenclature><tp:treatment-sec sec-type="Diagnosis"><title>Diagnosis.</title><p>This species is distinguished from congeners by the following combination of characters: Small shore flies, body length 1.25–1.90 mm. <italic>Head</italic>: Subglobose generally, very broad ventrally, oral opening comparatively large. Antenna mostly dark gray; at least pedicel black. Parafacial silvery white, concolorous with facial coloration; gena-to-eye ratio 0.21–0.24. <italic>Thorax</italic>: Mesonotum yellowish to golden brown; pleural area gray. Wing with costal vein ratio 0.93–0.96; M vein ratio 0.44–0.46. Forefemur bearing a distinctive, comb-like row of stout setulae along anteroventral surface; tibiae mostly gray; hindtibia bearing a long, spur-like seta ventroapically. <italic>Abdomen</italic>: Tergites broadly darker gray medially, becoming lighter gray laterally but unevenly, lacking wedge-shaped gray to silvery gray areas or a sharply contrasted demarcation between dorsal and lateral coloration; tergite 5 of male gray. Male terminalia (<xref ref-type="fig" rid="F4">Figs 7–10</xref>): Combined structures generally moderately elongate, in posterior view height not quite twice width; epandrium with dorsal arch interrupted medially, not connected above cerci; generally sparsely setulose; in posterior view (<xref ref-type="fig" rid="F4">Fig. 7</xref>) as an inverted, divergent U on dorsal third, medial portion with lateral margins angled medially, robustly developed, ventral apical portion somewhat rectangular, lateral margins (height less than that of cerci) parallel sided, partially bifurcate, narrowly and deeply incised medially, broadly truncate apically, in lateral view (<xref ref-type="fig" rid="F4">Fig. 8</xref>) widely notched and with a robust, curved, partially hook-like ventral process; cerci moderately long, height about 1.5× width (<xref ref-type="fig" rid="F4">Fig. 7</xref>), tenuously attached ventrolaterally with epandrium; aedeagus in lateral view (<xref ref-type="fig" rid="F4">Fig. 10</xref>) moderately elongate, about 2.5× longer than greatest width, tubular, slightly wider basally and more so apically, with apical portion unevenly rounded, in ventral view (<xref ref-type="fig" rid="F4">Fig. 9</xref>) moderately wide basally, thereafter tapered medially but just before apex, apex distinctly but narrowly extended laterally; phallapodeme in lateral view (<xref ref-type="fig" rid="F4">Fig. 10</xref>) broad and short with width subequal to length, keel wide and long, extended margin irregularly rounded, in ventral view (<xref ref-type="fig" rid="F4">Fig. 9</xref>) narrowly T-shaped with arms short and right angled; gonite in lateral view (<xref ref-type="fig" rid="F4">Fig. 10</xref>) narrow, moderately elongate, bar-like, slightly arched, in ventral view (<xref ref-type="fig" rid="F4">Fig. 9</xref>) more conspicuously curved; hypandrium in lateral view (<xref ref-type="fig" rid="F4">Fig. 10</xref>) elongate, shallow, anterior 1/3 obtusely angled, parallel sided, in ventral view (<xref ref-type="fig" rid="F4">Fig. 9</xref>) with posterior third divergently U-shaped, anterior portion slightly narrower, plate-like, anterior margin broadly rounded.</p><fig id="F4" position="float" orientation="portrait"><label>Figures 7–10.</label><caption><p><italic><tp:taxon-name>Hydrochasma crenulum</tp:taxon-name></italic> sp. n. (Peru. Cuzco: Paucartambo, Atalaya) <bold>7</bold> epandrium and cerci, posterior view <bold>8</bold> same, lateral view <bold>9</bold> internal structures of male terminalia (aedeagus [shaded], phallapodeme, gonite, hypandrium), ventral view <bold>10</bold> same, lateral view. Scale bar = 0.1 mm.</p></caption><graphic xmlns:xlink="http://www.w3.org/1999/xlink" xlink:href="ZooKeys-363-001-g004.jpg" position="float" orientation="portrait" xlink:type="simple"/></fig></tp:treatment-sec><tp:treatment-sec sec-type="Type material"><title>Type material.</title><p>The holotype male of <italic><tp:taxon-name>Hydrochasma crenulum</tp:taxon-name></italic> is labeled “PERU. Cuzco: Pau-cartambo, Atalaya,R[ío]. AltoMadredeDios,600m,4Sep1988,WNMathis/USNM ENT 00092795 [plastic bar code label]/HOLOTYPE ♂ <italic><tp:taxon-name>Hydrochasma crenulum</tp:taxon-name></italic> Mathis &amp; Zatwarnicki, USNM [red].” The holotype is double mounted (minuten in a block of plastic), is in excellent condition, and is deposited in the USNM. Fifty paratypes (34♂, 16♀; USNM) bear the same label data as the holotype.</p></tp:treatment-sec><tp:treatment-sec sec-type="Type locality"><title>Type locality.</title><p>Peru. Cuzco: Paucartambo, Atalaya (Río Alto Madre de Dios; <named-content xmlns:xlink="http://www.w3.org/1999/xlink" content-type="dwc:verbatimCoordinates" xlink:type="simple">12°53.3'S, 71°21.6'W</named-content>; 600 m).</p></tp:treatment-sec><tp:treatment-sec sec-type="Other specimens examined"><title>Other specimens examined.</title><p>Neotropical. PERU. <bold>Madre de Dios:</bold> Diamante (Río Alto Madre de Dios; <named-content xmlns:xlink="http://www.w3.org/1999/xlink" content-type="dwc:verbatimCoordinates" xlink:type="simple">12°19.9'S, 70°57.5'W</named-content>; 400 m), 7 Sep 1988, W. N. Mathis (4♂, 10♀; USNM); Río Manu, Erika (near Salvación; <named-content xmlns:xlink="http://www.w3.org/1999/xlink" content-type="dwc:verbatimCoordinates" xlink:type="simple">12°50.7'S, 71°23.3'W</named-content>; 550 m), 5-6 Sep 1988, W. N. Mathis (4♂, 2♀; USNM).</p></tp:treatment-sec><tp:treatment-sec sec-type="Distribution"><title>Distribution</title><p>(<xref ref-type="fig" rid="F3">Fig. 6</xref>). Neotropical: Peru (Cuzco, Madre de Dios).</p></tp:treatment-sec><tp:treatment-sec sec-type="Etymology"><title>Etymology.</title><p>The species epithet, <italic>crenulum</italic>, is of Latin derivation and means notched, referring to the conspicuous notch in the epandrium that is best seen in lateral view.</p></tp:treatment-sec><tp:treatment-sec sec-type="Remarks"><title>Remarks.</title><p>The shapes of structures of the male terminalia of <italic><tp:taxon-name>Hydrochasma crenulum</tp:taxon-name></italic> are unmistakable and readily distinguish this species from congeners, especially those of the <italic>faciale</italic> group. This is especially evident in the ventral portion of the epandrium in lateral view that is generally robustly developed, is conspicuously and widely notched, and terminates as an extended, curved process.</p></tp:treatment-sec><tp:treatment-sec><!--Section generated to contain objects referenced in tp:taxon-treatment.--><fig id="F3" position="float" orientation="portrait"><label>Figure 6.</label><caption><p>Distribution of <italic><tp:taxon-name>Hydrochasma castilloi</tp:taxon-name></italic> sp. n. and <italic><tp:taxon-name>Hydrochasma crenulum</tp:taxon-name></italic> sp. n.</p></caption><graphic xmlns:xlink="http://www.w3.org/1999/xlink" xlink:href="ZooKeys-363-001-g003.jpg" position="float" orientation="portrait" xlink:type="simple"/></fig></tp:treatment-sec></tp:taxon-treatment>
