# Supplementary material for: A revision of the shore-fly genus Hydrochasma Hendel (Diptera, Ephydridae)
Source: Zookeys. 2013 Dec 16;(363):1–161. doi: 10.3897/zookeys.363.6482 (PMC3867181; doi:10.3897/zookeys.363.6482)
Supplement: XML Treatment for Hydrochasma digitatum [file zookeys.363.6482-treatment5.xml]

<!DOCTYPE tp:taxon-treatment
  PUBLIC "-//TaxonX//DTD Taxonomic Treatment Publishing DTD v0 20100105//EN" "tax-treatment-NSO.dtd">
<tp:taxon-treatment xmlns:tp="http://www.plazi.org/taxpub"><tp:treatment-meta><mixed-citation publication-type="journal"><person-group><name><surname>Mathis</surname><given-names>Wayne N.</given-names></name><name><surname>Zatwarnicki</surname><given-names>Tadeusz</given-names></name></person-group><article-title>A revision of the shore-fly genus <italic>Hydrochasma</italic> Hendel (Diptera, Ephydridae)</article-title><source>Zookeys</source><day>16</day><month>12</month><year>2013</year><volume>2013</volume><issue>363</issue><fpage>1</fpage><lpage>161</lpage><pub-id pub-id-type="doi">10.3897/zookeys.363.6482</pub-id></mixed-citation></tp:treatment-meta><tp:nomenclature><label>3.</label><tp:taxon-name>
                            <tp:taxon-name-part taxon-name-part-type="genus">Hydrochasma</tp:taxon-name-part>
                            <tp:taxon-name-part taxon-name-part-type="species">digitatum</tp:taxon-name-part>
                            <object-id xmlns:xlink="http://www.w3.org/1999/xlink" content-type="zoobank" xlink:type="simple">http://zoobank.org/8F13EFB9-BD3E-4EC4-B1CF-66A3A8F1FC18</object-id>
                            <object-id xmlns:xlink="http://www.w3.org/1999/xlink" xlink:type="simple">http://species-id.net/wiki/Hydrochasma_digitatum</object-id>
                        </tp:taxon-name><tp:taxon-status xmlns:xlink="http://www.w3.org/1999/xlink" xlink:type="simple">sp. n.</tp:taxon-status><xref ref-type="fig" rid="F5">Figs 12</xref><xref ref-type="fig" rid="F6">–</xref><xref ref-type="fig" rid="F7">17</xref></tp:nomenclature><tp:treatment-sec sec-type="Diagnosis"><title>Diagnosis.</title><p>This species is distinguished from other congeners by the following combination of characters: Small shore flies, body length 1.40–1.90 mm. <italic>Head</italic>: Antenna mostly dark gray; parafacial silvery white, concolorous with facial coloration; gena-to-eye ratio 0.15–0.17. <italic>Thorax</italic>: Wing with costal vein ratio 0.77–0.81; M vein ratio 0.47–0.49. Forecoxa whitish gray to gray; hindtibia with prominent ventroapical, shallowly curved, spur-like seta. <italic>Abdomen</italic>: Tergites broadly brown medially, becoming lighter gray laterally but unevenly, almost shallowly wedge-like, tergite 5 of male gray with a thin, medial brown stripe (<xref ref-type="fig" rid="F5">Fig. 12</xref>). Male terminalia (<xref ref-type="fig" rid="F6">Figs 13–16</xref>): Combined structures generally moderately elongate, in posterior view height over 2× width, generally setulose on cerci, setulae sparse or minute ventrally; epandrium with dorsal arch above cerci not interrupted, narrowly connected, in posterior view (<xref ref-type="fig" rid="F6">Fig. 13</xref>) with basal 1/2 somewhat rectangular with angles rounded, apical 1/2 narrowed, extended as separate, narrow, almost parallel sided processes with a deep and moderately wide gap between processes, lateral margins very shallowly arched, each process rounded apically, in lateral view (<xref ref-type="fig" rid="F6">Fig. 14</xref>) generally shallowly arched with curvature relatively even, widest just ventrad of cercus, apical third abruptly narrowed, tapered, curved anteriorly subapically, apex narrowly rounded, bearing minute setulae; aedeagus in lateral view (<xref ref-type="fig" rid="F6">Fig. 16</xref>) elongate, narrow, irregularly tubular, shallowly curved, gradually tapered on basal 3/4, thereafter widened to form a boxlike apex (angles rounded), in ventral view (<xref ref-type="fig" rid="F6">Fig. 15</xref>) mostly parallel sided on basal 2/3, apical 1/3 more narrowed but still parallel sided, apex rounded; phallapodeme in lateral view (<xref ref-type="fig" rid="F6">Fig. 16</xref>) oriented perpendicular to aedeagus, narrowly elongate, keel very evident as an extension on portion toward hypandrium, portion toward aedeagal base rod-like in ventral view (<xref ref-type="fig" rid="F6">Fig. 15</xref>) as a short, rounded, isosceles triangle with a circular structure at base, foreshortened; gonite in lateral view (<xref ref-type="fig" rid="F6">Fig. 16</xref>) rod-like, straight, narrow, in ventral view (<xref ref-type="fig" rid="F6">Fig. 15</xref>) short due to foreshortening; hypandrium in lateral view (<xref ref-type="fig" rid="F6">Fig. 16</xref>) elongate, comparatively wide, anterior margin narrowly rounded, posterior margin as 2 narrow, elongate processes, which form a deep gap between, posterior projection acutely pointed and shorter than anterior projection, in ventral view (<xref ref-type="fig" rid="F6">Fig. 15</xref>) as an arrowhead that is deeply incised posterolaterally with a tapered, elongate, acutely pointed, posterolateral projection, base extended posteriorly, parallel sided along middle portion, thereafter flared posterolaterally as 2 symmetrical processes, forming a wide, V-shaped posterior margin.</p><fig id="F5" position="float" orientation="portrait"><label>Figures 11–12.</label><caption><p><bold>11</bold> <italic><tp:taxon-name>Hydrochasma williamsae</tp:taxon-name></italic> sp. n. (USA. New Mexico. Grant: Mimbres River) hindtibia and hindtarsus, posterior view <bold>12</bold> <italic><tp:taxon-name>Hydrochasma digitatum</tp:taxon-name></italic> sp. n. (Peru. Madre de Dios: Río Manu, Erika), abdomen of male, dorsal view. Scale bar = 0.1 mm.</p></caption><graphic xmlns:xlink="http://www.w3.org/1999/xlink" xlink:href="ZooKeys-363-001-g005.jpg" position="float" orientation="portrait" xlink:type="simple"/></fig><fig id="F6" position="float" orientation="portrait"><label>Figures 13–16.</label><caption><p><italic><tp:taxon-name>Hydrochasma digitatum</tp:taxon-name></italic> sp. n. (Peru. Madre de Dios: Diamante) <bold>13</bold> epandrium and cerci, posterior view <bold>14</bold> same, lateral view <bold>15</bold> internal structures of male terminalia (aedeagus [shaded], phallapodeme, gonite, hypandrium), ventral view <bold>16</bold> same, lateral view. Scale bar = 0.1 mm.</p></caption><graphic xmlns:xlink="http://www.w3.org/1999/xlink" xlink:href="ZooKeys-363-001-g006.jpg" position="float" orientation="portrait" xlink:type="simple"/></fig></tp:treatment-sec><tp:treatment-sec sec-type="Type material"><title>Type material.</title><p>The holotype male of <italic><tp:taxon-name>Hydrochasma digitatum</tp:taxon-name></italic> is labeled “PERU. Madre de Dios: Manu, Diamante, 400 m, 12°25' [sic 19.9']S, 70°57[.5]'W, R[ío]. AltoMadre de Dios, 7 Sep 1988, W.N.Mathis/USNM ENT 00285974 [plastic bar code label]/HOLOTYPE ♂ <italic><tp:taxon-name>Hydrochasma digitatum</tp:taxon-name></italic> Mathis &amp; Zatwarnicki, USNM [red].” The holotype is double mounted (minuten in a block of plastic), is in excellent condition, and is deposited in the USNM. Thirteen paratypes (3♂, 10♀; USNM) bear the same label data as the holotype.</p></tp:treatment-sec><tp:treatment-sec sec-type="Type locality"><title>Type locality.</title><p>Peru. Madre de Dios: Diamante (Río Alto Madre de Dios; <named-content xmlns:xlink="http://www.w3.org/1999/xlink" content-type="dwc:verbatimCoordinates" xlink:type="simple">12°19.9'S, 70°57.5'W</named-content>; 400 m).</p></tp:treatment-sec><tp:treatment-sec sec-type="Other specimens examined"><title>Other specimens examined.</title><p>Neotropical. PERU. <bold>Cuzco:</bold> Paucartambo, Atalaya (Río Alto Madre de Dios; <named-content xmlns:xlink="http://www.w3.org/1999/xlink" content-type="dwc:verbatimCoordinates" xlink:type="simple">12°53.3'S, 71°21.6'W</named-content>; 600 m), 4 Sep 1988, W. N. Mathis (1♂; USNM). <bold>Madre de Dios:</bold> Río Manu, Erika (near Salvación; <named-content xmlns:xlink="http://www.w3.org/1999/xlink" content-type="dwc:verbatimCoordinates" xlink:type="simple">12°50.7'S, 71°23.3'W</named-content>; 550 m), 5–6 Sep 1988, A. Freidberg, W. N. Mathis (2♂, 1♀; USNM).</p></tp:treatment-sec><tp:treatment-sec sec-type="Distribution"><title>Distribution</title><p>(<xref ref-type="fig" rid="F7">Fig. 17</xref>). Neotropical: Peru (Cuzco, Madre de Dios).</p><fig id="F7" position="float" orientation="portrait"><label>Figure 17.</label><caption><p>Distribution of <italic><tp:taxon-name>Hydrochasma digitatum</tp:taxon-name></italic> sp. n.</p></caption><graphic xmlns:xlink="http://www.w3.org/1999/xlink" xlink:href="ZooKeys-363-001-g007.jpg" position="float" orientation="portrait" xlink:type="simple"/></fig></tp:treatment-sec><tp:treatment-sec sec-type="Etymology"><title>Etymology.</title><p>The species epithet, <italic>digitatum</italic>, is of Latin derivation and refers to the finger-like ventral extensions of the epandrium.</p></tp:treatment-sec><tp:treatment-sec sec-type="Remarks"><title>Remarks.</title><p>This species, as implied by its name, is distinguished from congeners by the elongated, slender, very shallowly curved, digitiform, ventral epandrial processes. These digitiform processes are separated from each other in posterior view by a deep, narrowly U-shaped pocket or gap. In lateral view, these processes are tapered and slightly curved subapically.</p></tp:treatment-sec></tp:taxon-treatment>
