# Supplementary material for: A revision of the shore-fly genus Hydrochasma Hendel (Diptera, Ephydridae)
Source: Zookeys. 2013 Dec 16;(363):1–161. doi: 10.3897/zookeys.363.6482 (PMC3867181; doi:10.3897/zookeys.363.6482)
Supplement: XML Treatment for Hydrochasma faciale [file zookeys.363.6482-treatment6.xml]

<!DOCTYPE tp:taxon-treatment
  PUBLIC "-//TaxonX//DTD Taxonomic Treatment Publishing DTD v0 20100105//EN" "tax-treatment-NSO.dtd">
<tp:taxon-treatment xmlns:tp="http://www.plazi.org/taxpub"><tp:treatment-meta><mixed-citation publication-type="journal"><person-group><name><surname>Mathis</surname><given-names>Wayne N.</given-names></name><name><surname>Zatwarnicki</surname><given-names>Tadeusz</given-names></name></person-group><article-title>A revision of the shore-fly genus <italic>Hydrochasma</italic> Hendel (Diptera, Ephydridae)</article-title><source>Zookeys</source><day>16</day><month>12</month><year>2013</year><volume>2013</volume><issue>363</issue><fpage>1</fpage><lpage>161</lpage><pub-id pub-id-type="doi">10.3897/zookeys.363.6482</pub-id></mixed-citation></tp:treatment-meta><tp:nomenclature><label>4.</label><tp:taxon-name>
                            <tp:taxon-name-part taxon-name-part-type="genus">Hydrochasma</tp:taxon-name-part>
                            <tp:taxon-name-part taxon-name-part-type="species">faciale</tp:taxon-name-part>
                            <object-id xmlns:xlink="http://www.w3.org/1999/xlink" xlink:type="simple">http://species-id.net/wiki/Hydrochasma_faciale</object-id>
                        </tp:taxon-name><tp:taxon-authority>(Williston)</tp:taxon-authority><xref ref-type="fig" rid="F8">Figs 18</xref><xref ref-type="fig" rid="F9">–</xref><xref ref-type="fig" rid="F10">25</xref><tp:nomenclature-citation-list><tp:nomenclature-citation><tp:taxon-name>Discocerina faciale</tp:taxon-name><comment> Williston, 1896: 396 [West Indies. St. Vincent; LT ♂ (designated by <xref ref-type="bibr" rid="B21">Mathis and Edmiston 1991</xref>: 825–826), BMNH].</comment></tp:nomenclature-citation><tp:nomenclature-citation><tp:taxon-name>Hydrochasma faciale</tp:taxon-name><comment> Wirth, 1968: 8 [generic combination; Neotropical catalog]. <xref ref-type="bibr" rid="B21">Mathis and Edmiston 1991</xref>: 825–826 [review of Williston’s St. Vincent species]. <xref ref-type="bibr" rid="B25">Mathis and Zatwarnicki 1995</xref>: 182 [world catalog]. <xref ref-type="bibr" rid="B20">Mathis 1997</xref>: 36 [review, Belize].</comment></tp:nomenclature-citation><tp:nomenclature-citation><tp:taxon-name>Hydrochasma zernyi</tp:taxon-name><comment> Hendel, 1936: 103 [Brazil. Pará: Santarém; ST ♂, NMW]. <xref ref-type="bibr" rid="B8">Cresson 1938</xref>: 25 [review]; <xref ref-type="bibr" rid="B10">1946</xref>: 141 [review]. <xref ref-type="bibr" rid="B34">Wirth 1968</xref>: 8 [synonymy with <italic><tp:taxon-name>Hydrochasma faciale</tp:taxon-name></italic>].</comment></tp:nomenclature-citation><tp:nomenclature-citation><tp:taxon-name>Hydrochasma capax</tp:taxon-name><comment> Cresson, 1938: 26; <xref ref-type="bibr" rid="B9">1942</xref>: 113 [list, Arizona and California]; <xref ref-type="bibr" rid="B10">1946</xref>: 141 [review]. <xref ref-type="bibr" rid="B33">Wirth 1965</xref>: 738 [Nearctic catalog]; <xref ref-type="bibr" rid="B34">1968</xref>: 8 [synonymy with <italic><tp:taxon-name>Hydrochasma faciale</tp:taxon-name></italic>]. <xref ref-type="bibr" rid="B3">Cole 1969</xref>: 398 [list, Western North America].</comment></tp:nomenclature-citation></tp:nomenclature-citation-list></tp:nomenclature><tp:treatment-sec sec-type="Diagnosis"><title>Diagnosis.</title><p>This species is distinguished from congeners by the following combination of characters: Small to moderately small shore flies, body length 1.40–2.50 mm. <italic>Head</italic>: Head subglobose, very broad ventrally, oral opening comparatively large; antennal coloration variable, entirely yellow to nearly evenly divided between yellowish and dark gray, dorsal and anterior surfaces of pedicel and basal flagellomere extensively dark gray; parafacial silvery white, concolorous with face (<xref ref-type="fig" rid="F8">Figs 18–20</xref>); gena-to-eye ratio 0.25–0.28. <italic>Thorax</italic>: Mesonotum yellowish to golden brown; pleural area gray. Wing with costal vein ratio 0.71–0.75; M vein ratio 0.54–0.56. Forefemur bearing a distinctive, comb-like row of stout setulae along anteroventral surface; tibiae mostly gray; hindtibia bearing a large, spur-like seta ventroapically. <italic>Abdomen</italic>: Tergites broadly brown medially, lacking wedge-shaped, gray to silvery gray areas laterally; tergite 5 of male brown, concolorous with tergites 2–4. Male terminalia (<xref ref-type="fig" rid="F9">Figs 21–24</xref>): Combined structures generally slightly elongate, in posterior view height about 1.5× width, generally setulose, especially dorsally but also along ventral margins; epandrium with dorsal arch above cerci attenuated, not connected, in posterior view (<xref ref-type="fig" rid="F9">Fig. 21</xref>) with cercal cavity forming a U, with arms of U robustly developed, ventral portion with each lateral half robustly developed, tapered to ventral apex, apex pointed, deeply and narrowly incised medially, medial incision 3× longer than wide, widest at apex, in lateral view (<xref ref-type="fig" rid="F9">Fig. 22</xref>) with ventral portion robust, apex obtusely pointed; cerci moderately long, height more than twice width, widely semi-hemispherical (<xref ref-type="fig" rid="F9">Fig. 21</xref>), pointed dorsally, not attached lateroventrally or ventrally with epandrium; aedeagus in lateral view (<xref ref-type="fig" rid="F9">Fig. 24</xref>) elongate, almost 4× longer than width, tubular, shallowly curved, apex rounded, in ventral view (<xref ref-type="fig" rid="F9">Fig. 23</xref>) mostly tapered from base to pointed apex, apical third more abruptly tapered; phallapodeme in lateral view (<xref ref-type="fig" rid="F9">Fig. 24</xref>) triangular with extended keel skewed and pointed on portion toward attachment with hypandrium, in ventral view (<xref ref-type="fig" rid="F9">Fig. 23</xref>) an elongate, moderately robust T with double crosses, arms of cross short; gonite in lateral view (<xref ref-type="fig" rid="F9">Fig. 24</xref>) narrow, moderately elongate, bar-like, very shallowly curved, in ventral view (<xref ref-type="fig" rid="F9">Fig. 23</xref>) shallowly curved; hypandrium in lateral view (<xref ref-type="fig" rid="F9">Fig. 24</xref>) moderately elongate, sack-like, moderately wide, tapered to point posteriorly, anterior margin broadly rounded, in ventral view (<xref ref-type="fig" rid="F9">Fig. 23</xref>) very broadly and robustly U-shaped, with tiny, pointed lateral extensions from base laterally.</p><fig id="F8" position="float" orientation="portrait"><label>Figures 18–20.</label><caption><p><italic><tp:taxon-name>Hydrochasma faciale</tp:taxon-name></italic> (Williston) (St. Vincent. St. Patrick: Cumberland Bay) <bold>18</bold> head, anterior view <bold>19</bold> same, lateral view <bold>20</bold> same, oblique view. Scale bar = 0.1 mm.</p></caption><graphic xmlns:xlink="http://www.w3.org/1999/xlink" xlink:href="ZooKeys-363-001-g008.jpg" position="float" orientation="portrait" xlink:type="simple"/></fig><fig id="F9" position="float" orientation="portrait"><label>Figures 21–24.</label><caption><p><italic><tp:taxon-name>Hydrochasma faciale</tp:taxon-name></italic> (Williston) (Dominica: Layou R.) <bold>21</bold> epandrium and cerci, posterior view <bold>22</bold> same, lateral view <bold>23</bold> internal structures of male terminalia (aedeagus [shaded], phallapodeme, gonite, hypandrium), ventral view <bold>24</bold> same, lateral view. Scale bar = 0.1 mm.</p></caption><graphic xmlns:xlink="http://www.w3.org/1999/xlink" xlink:href="ZooKeys-363-001-g009.jpg" position="float" orientation="portrait" xlink:type="simple"/></fig></tp:treatment-sec><tp:treatment-sec sec-type="Type material"><title>Type material.</title><p>The lectotype male of <italic><tp:taxon-name>Discocerina faciale</tp:taxon-name></italic> Williston (designated by <xref ref-type="bibr" rid="B21">Mathis and Edmiston 1991</xref>: 825) is labeled “Co-type [circular label with a yellow border]/Windward side St. Vincent, W.I. H. H. Smith./W.Indies. 1907-66./<tp:taxon-name>Discocerina facialis</tp:taxon-name> Will. [handwritten, two red submarginal borders]/LECTOTYPE <tp:taxon-name>Discocerina facialis</tp:taxon-name> Will. ♂ By W. N.Mathis [handwritten except for “LECTOTYPE” and “By”, black sub-border].” The lectotype is double mounted (pin in rectangular piece of cardboard), is in poor condition (right foreleg, mid legs missing), and is deposited in the BMNH. There is also one female paralectotype (BMNH). Williston, in the original description, noted “Five specimens. St. Vincent.” The other syntypes (1♂, 2♀; BMNH) are apparently representatives of <italic><tp:taxon-name>Hydrochasma incisum</tp:taxon-name></italic> (no silvery triangular patches on dorsum of abdomen).</p><p>The lectotype male of <italic><tp:taxon-name>Hydrochasma zernyi</tp:taxon-name></italic> Hendel, here designated to preserve stability and make more universal the use of this name, is labeled “Unt. Amazonas [Brazil. Pará] Santarem 18. VIII 27. [18 Aug 1927] Zerny [“18. VIII” handwritten]/Hydrochas-ma Zernyi H. [handwritten]/Type [red]/LECTOTYPE ♂ <tp:taxon-name>Hydrochasma zernyi</tp:taxon-name> Hendel By Mathis &amp; Zatwarnicki [handwritten except for “LECTOTYPE” and “By”; black sub-border].” The lectotype is double mounted (minuten in a rectangular block of foam plastic), is in good condition, and is deposited in NMW. There are also four (3♂, 1♀) paralectotypes in the NMW that bear the same locality label.</p><p>The holotype female of <italic><tp:taxon-name>Hydrochasma capax</tp:taxon-name></italic> Cresson is labeled “Gualan Guatemala 2–15 [handwritten] [19]05/1096/TYPE <tp:taxon-name>Hecamedoides CAPAX</tp:taxon-name> E.T. Cresson, Jr. [species name handwritten].” The holotype is double mounted (paper triangle), is in good condition (mid- and hindlegs on right side missing), and is deposited in the ANSP (6533).</p></tp:treatment-sec><tp:treatment-sec sec-type="Type locality"><title>Type locality.</title><p>West Indies. St. Vincent (<named-content xmlns:xlink="http://www.w3.org/1999/xlink" content-type="dwc:verbatimCoordinates" xlink:type="simple">13°10'N, 61°14'W</named-content>).</p></tp:treatment-sec><tp:treatment-sec sec-type="Other specimens examined"><title>Other specimens examined.</title><p>Nearctic. UNITED STATES. ARIZONA. <bold>Pima:</bold> near Kits Peak, Baboquivari Mountains (<named-content xmlns:xlink="http://www.w3.org/1999/xlink" content-type="dwc:verbatimCoordinates" xlink:type="simple">32°00N, 111°36'W</named-content>), 7-8 Aug 1916 (1♀; ANSP).</p><p>CALIFORNIA. <bold>San Diego:</bold> San Diego (<named-content xmlns:xlink="http://www.w3.org/1999/xlink" content-type="dwc:verbatimCoordinates" xlink:type="simple">32°42.9'N, 117°09.4'W</named-content>; lakeside), 4 Aug 1931, J. M. Aldrich (1♂; ANSP).</p><p>Neotropical. BELIZE. <bold>Stann Creek:</bold> Dangriga (<named-content xmlns:xlink="http://www.w3.org/1999/xlink" content-type="dwc:verbatimCoordinates" xlink:type="simple">16°58'N, 88°13'W</named-content>), 3-4 Apr 1993, W. N. Mathis (3♂, 2♀; USNM); Twin Cays (south end of East Island; <named-content xmlns:xlink="http://www.w3.org/1999/xlink" content-type="dwc:verbatimCoordinates" xlink:type="simple">16°49.4'N, 88°06.3'W</named-content>), Mar 1988, W. N. Mathis (1♂; USNM).</p><p>BRAZIL. <bold>Paraná:</bold> Morretes (<named-content xmlns:xlink="http://www.w3.org/1999/xlink" content-type="dwc:verbatimCoordinates" xlink:type="simple">25°28'S, 48°59.1'W</named-content>), 29 Aug 2000, W. N. and D. Mathis (9♂, 3♀; USNM). <bold>São Paulo:</bold> Ubatuba, Praia Puruba (<named-content xmlns:xlink="http://www.w3.org/1999/xlink" content-type="dwc:verbatimCoordinates" xlink:type="simple">23°21'S, 44°55.6'W</named-content>; beach), 29 Mar 2010, D. and W. N. Mathis (9♂, 1♀; DZUP, USNM).</p><p>GUYANA. Karanambo, Rupununi River (ox bow; <named-content xmlns:xlink="http://www.w3.org/1999/xlink" content-type="dwc:verbatimCoordinates" xlink:type="simple">03°45.1'N, 59°18.6'W</named-content>), 2 Apr 1994, W. N. Mathis (1♂, 1♀; USNM); Kato, Chiung River (<named-content xmlns:xlink="http://www.w3.org/1999/xlink" content-type="dwc:verbatimCoordinates" xlink:type="simple">04°39.7'N, 59°50.0'W</named-content>), 1 May 1995, W. N. Mathis (2♂; USNM); Moco-Moco (30 km E Lethem in Kanuku Mountains; <named-content xmlns:xlink="http://www.w3.org/1999/xlink" content-type="dwc:verbatimCoordinates" xlink:type="simple">03°18.2'N, 59°39.0'W</named-content>), 29 Apr 1995, W. N. Mathis (2♂; USNM); Pirara Ranch and River (<named-content xmlns:xlink="http://www.w3.org/1999/xlink" content-type="dwc:verbatimCoordinates" xlink:type="simple">03°32.1'N, 59°40.5'W</named-content>), 24–25 Apr 1995, W. N. Mathis (9♂, 13♀; USNM).</p><p>TRINIDAD and TOBAGO. Tobago. <bold>St. John:</bold> Speyside (<named-content xmlns:xlink="http://www.w3.org/1999/xlink" content-type="dwc:verbatimCoordinates" xlink:type="simple">11°18'N, 60°32'W</named-content>), 13-15 Jun 1993, W. N. Mathis (2♂, 2♀; USNM).</p><p>West Indies. CUBA. <bold>Pinar del Rio:</bold> Soroa (<named-content xmlns:xlink="http://www.w3.org/1999/xlink" content-type="dwc:verbatimCoordinates" xlink:type="simple">22°47.7'N, 83°W</named-content>), 4-6 Dec 1994, W. N. Mathis (6♂, 12♀; USNM); Soroa (2 km E; <named-content xmlns:xlink="http://www.w3.org/1999/xlink" content-type="dwc:verbatimCoordinates" xlink:type="simple">22°47.7'N, 83°W</named-content>), 29 Apr 1983, W. N. Mathis (1♀; USNM).</p><p>DOMINICA. Cabrits Swamp (<named-content xmlns:xlink="http://www.w3.org/1999/xlink" content-type="dwc:verbatimCoordinates" xlink:type="simple">15°35'N, 61°29'W</named-content>), 22-25 Mar 1965, W. W. Wirth (1♀; USNM); Layou River mouth (<named-content xmlns:xlink="http://www.w3.org/1999/xlink" content-type="dwc:verbatimCoordinates" xlink:type="simple">15°23.6'N, 61°25.5'W</named-content>), 9 Jan-24 Mar 1965, W. W. Wirth (43♂, 44♀; USNM); Macoucheri (<named-content xmlns:xlink="http://www.w3.org/1999/xlink" content-type="dwc:verbatimCoordinates" xlink:type="simple">15°26.6'N, 61°27'W</named-content>; seashore), 1 Feb-8 Mar 1965, W. W. Wirth (2♂, 2♀; USNM); Rosalie (<named-content xmlns:xlink="http://www.w3.org/1999/xlink" content-type="dwc:verbatimCoordinates" xlink:type="simple">15°22.3'N, 61°15.3'W</named-content>), 23 Mar 1989, W. N. Mathis (2♂, 2♀; USNM).</p><p>DOMINICAN REPUBLIC. <bold>La Vega:</bold> Constanza (ca. 16 km SE; <named-content xmlns:xlink="http://www.w3.org/1999/xlink" content-type="dwc:verbatimCoordinates" xlink:type="simple">18°50.6'N, 70°40.7'W</named-content>; 1580 m), 15 May 1998, D. and W. N. Mathis (1♂; USNM); El Rio (9.5 km E; <named-content xmlns:xlink="http://www.w3.org/1999/xlink" content-type="dwc:verbatimCoordinates" xlink:type="simple">19°0.9'N, 70°33.5'W</named-content>; 980 m), 6-7 May 1995, W. N. Mathis (1♂, 1♀; USNM); Jarabacoa (1-2 km S; <named-content xmlns:xlink="http://www.w3.org/1999/xlink" content-type="dwc:verbatimCoordinates" xlink:type="simple">19°06.9'N, 70°37'W</named-content>; 520 m), 8-21 May 1995, W. N. Mathis (1♂; USNM); Rio Camu (3.5 km NW La Vega; <named-content xmlns:xlink="http://www.w3.org/1999/xlink" content-type="dwc:verbatimCoordinates" xlink:type="simple">19°13.7'N, 70°35.2'W</named-content>; 100 m), 10 May 1995, W. N. Mathis (9♂, 4♀; USNM); Salto Baiguate (near Jarabacoa; <named-content xmlns:xlink="http://www.w3.org/1999/xlink" content-type="dwc:verbatimCoordinates" xlink:type="simple">19°05.5'N, 70°36.9'W</named-content>; 570 m), 9 May 1995, W. N. Mathis (1♂; USNM). <bold>Peravia:</bold> San José Ocoa (10 km NE; <named-content xmlns:xlink="http://www.w3.org/1999/xlink" content-type="dwc:verbatimCoordinates" xlink:type="simple">18°35'N, 70°25.6'W</named-content>), 21 May 1998, D. and W. N. Mathis (1♀; USNM). <bold>Puerto Plata:</bold> Rio Camu (14 km E Puerto Plata; <named-content xmlns:xlink="http://www.w3.org/1999/xlink" content-type="dwc:verbatimCoordinates" xlink:type="simple">19°41.9'N, 70°37.4'W</named-content>), 17 May 1995, 1997, D. and W. N. Mathis (6♂, 3♀; USNM); Rio Pérez (near Imbert; <named-content xmlns:xlink="http://www.w3.org/1999/xlink" content-type="dwc:verbatimCoordinates" xlink:type="simple">19°44.1'N, 70°50.2'W</named-content>), 24 May 1998, D. and W. N. Mathis (6♂, 1♀; USNM).</p><p>GRENADA. <bold>St. George:</bold> Beauséjour Bay (<named-content xmlns:xlink="http://www.w3.org/1999/xlink" content-type="dwc:verbatimCoordinates" xlink:type="simple">12°05.5'N, 61°44.9'W</named-content>), 21 Sep 1996, W. N. Mathis (1♂; USNM). <bold>St. John:</bold> Palmiste (<named-content xmlns:xlink="http://www.w3.org/1999/xlink" content-type="dwc:verbatimCoordinates" xlink:type="simple">12°08.7'N, 61°44.4'W</named-content>), 21 Sep 1996, W. N. Mathis (3♂, 1♀; USNM). <bold>St. Patrick:</bold> Levera Bay (<named-content xmlns:xlink="http://www.w3.org/1999/xlink" content-type="dwc:verbatimCoordinates" xlink:type="simple">12°13.6'N, 61°36.6'W</named-content>), 18 Sep 1996, W. N. Mathis (2♂; USNM).</p><p>JAMAICA. <bold>Clarendon:</bold> Grantham (<named-content xmlns:xlink="http://www.w3.org/1999/xlink" content-type="dwc:verbatimCoordinates" xlink:type="simple">18°09.3'N, 77°23.8'W</named-content>; 340 m), 16 Apr 2000, W. N. Mathis (5♂; USNM). <bold>Portland:</bold> Berridale (<named-content xmlns:xlink="http://www.w3.org/1999/xlink" content-type="dwc:verbatimCoordinates" xlink:type="simple">18°06.5'N, 76°20'W</named-content>), Rio Grande River, 25 Apr 2000, W. N. Mathis (6♂; USNM). <bold>St. Andrew:</bold> Mavis Bank (1.7 km E; <named-content xmlns:xlink="http://www.w3.org/1999/xlink" content-type="dwc:verbatimCoordinates" xlink:type="simple">18°02.4'N, 77°39.5'W</named-content>; 575 m), Yallahs River, 21-22 Apr-1 May 2000, W. N. Mathis (3♂, 4♀; USNM); Mavis Bank (4.3 km SE; <named-content xmlns:xlink="http://www.w3.org/1999/xlink" content-type="dwc:verbatimCoordinates" xlink:type="simple">18°01.4'N, 76°38.1'W</named-content>; 480 m); Yallahs River, 22-23 Apr 2000, W. N. Mathis (1♂; USNM). <bold>St. Thomas:</bold> Bath Fountain Spring (<named-content xmlns:xlink="http://www.w3.org/1999/xlink" content-type="dwc:verbatimCoordinates" xlink:type="simple">17°57.6'N, 76°21.3'W</named-content>), 15 May 1996, D. and W. N. Mathis, H. B. Williams (3♀; USNM); Bath River, Bath (<named-content xmlns:xlink="http://www.w3.org/1999/xlink" content-type="dwc:verbatimCoordinates" xlink:type="simple">17°56.8'N, 76°21.6'W</named-content>), 16 May 1996, D. and W. N. Mathis, H. B. Williams (8♂, 2♀; USNM); Hagley Gap (1 km E; <named-content xmlns:xlink="http://www.w3.org/1999/xlink" content-type="dwc:verbatimCoordinates" xlink:type="simple">18°00.1'N, 76°36.7'W</named-content>), 16 May 1996, D. and W. N. Mathis, H. B. Williams (1♂, 1♀; USNM); Mt. Lebanus (<named-content xmlns:xlink="http://www.w3.org/1999/xlink" content-type="dwc:verbatimCoordinates" xlink:type="simple">17°58.2'N, 76°32.7'W</named-content>), 16 May 1996, D. and W. N. Mathis, H. B. Williams (2♂; USNM); Yallahs River (mouth; <named-content xmlns:xlink="http://www.w3.org/1999/xlink" content-type="dwc:verbatimCoordinates" xlink:type="simple">17°53'N, 76°35.6'W</named-content>), 14 May 1996, D. and W. N. Mathis, H. B. Williams (1♂, 2♀; USNM).</p><p>PUERTO RICO. Adjuntas (<named-content xmlns:xlink="http://www.w3.org/1999/xlink" content-type="dwc:verbatimCoordinates" xlink:type="simple">18°09.8'N, 66°43.2'W</named-content>), 22 Sep 1995, D. and W. N. Mathis (10♂, 5♀; USNM).</p><p>ST. LUCIA. Dauphin Boguis (1.6 km S Marquis; <named-content xmlns:xlink="http://www.w3.org/1999/xlink" content-type="dwc:verbatimCoordinates" xlink:type="simple">14°01'N, 60°55'W</named-content>), 17 Jun 1991, D. and W. N. Mathis (3♂, 5♀; USNM); Micoud (<named-content xmlns:xlink="http://www.w3.org/1999/xlink" content-type="dwc:verbatimCoordinates" xlink:type="simple">13°49'N, 60°54'W</named-content>), 15 Jun 1991, D. and W. N. Mathis (1♂; USNM); Soufrière (beach; <named-content xmlns:xlink="http://www.w3.org/1999/xlink" content-type="dwc:verbatimCoordinates" xlink:type="simple">13°51'N, 60°54'W</named-content>), 11-12 Jun 1991, D. and W. N. Mathis (3♂, 1♀; USNM).</p><p>ST. VINCENT. <bold>Charlotte:</bold> Colonarie (<named-content xmlns:xlink="http://www.w3.org/1999/xlink" content-type="dwc:verbatimCoordinates" xlink:type="simple">13°14.4'N, 61°06.9'W</named-content>; beach), 29 Mar 1989, W. N. Mathis (2♂; USNM); Spring (<named-content xmlns:xlink="http://www.w3.org/1999/xlink" content-type="dwc:verbatimCoordinates" xlink:type="simple">13°11.1'N, 61°08.5'W</named-content>), 6 Sep 1997, W. N. Mathis (2♂, 2♀; USNM). <bold>St. Andrew:</bold> Buccament Bay (near beach; <named-content xmlns:xlink="http://www.w3.org/1999/xlink" content-type="dwc:verbatimCoordinates" xlink:type="simple">13°11'N, 61°16'W</named-content>), 25-28 Mar-8 Jun 1989, 1991, D. and W. N. Mathis (20♂, 23♀; USNM); Layou (<named-content xmlns:xlink="http://www.w3.org/1999/xlink" content-type="dwc:verbatimCoordinates" xlink:type="simple">13°12'N, 61°17'W</named-content>), 8 Jun 1991, D. and W. N. Mathis (2♂, 1♀; USNM). <bold>St. David:</bold> Richmond Beach (<named-content xmlns:xlink="http://www.w3.org/1999/xlink" content-type="dwc:verbatimCoordinates" xlink:type="simple">13°18.6'N, 61°14.1'W</named-content>), 28 Mar 1989, W. N. Mathis (1♀; USNM). <bold>St. Patrick:</bold> Cumberland Bay (<named-content xmlns:xlink="http://www.w3.org/1999/xlink" content-type="dwc:verbatimCoordinates" xlink:type="simple">13°16'N, 61°16'W</named-content>), 28 Mar-8-15 Sep 1989, 1991, 1997, A. Freidberg, D. and W. N. Mathis (20♂, 10♀; USNM); Cumberland River (3 km E Spring Village; <named-content xmlns:xlink="http://www.w3.org/1999/xlink" content-type="dwc:verbatimCoordinates" xlink:type="simple">13°15'N, 61°14'W</named-content>), 10 Jun 1991, D. and W. N. Mathis (19♂, 2♀; USNM); Wallilabou (beach; <named-content xmlns:xlink="http://www.w3.org/1999/xlink" content-type="dwc:verbatimCoordinates" xlink:type="simple">13°15'N, 61°16'W</named-content>), 27 Mar 1989, W. N. Mathis (5♂, 10♀; USNM).</p></tp:treatment-sec><tp:treatment-sec sec-type="Distribution"><title>Distribution</title><p>(<xref ref-type="fig" rid="F10">Fig. 25</xref>). Nearctic: United States (Arizona, California). Neotropical: Belize (Stann Creek), Brazil (Pará, Paraná, São Paulo), Guatemala, Guyana, Trinidad and Tobago, West Indies (Cuba, Dominica, Dominican Republic, Grenada, Jamaica, Puerto Rico, St. Lucia, St. Vincent).</p><p>Natural History.-This species occurs along freshwater streams and rivers or sometimes brackish water systems (where a freshwater stream or river is entering the ocean) that have sandy areas that are mostly bare of vegetation.</p><fig id="F10" position="float" orientation="portrait"><label>Figure 25.</label><caption><p>Distribution of <italic><tp:taxon-name>Hydrochasma faciale</tp:taxon-name></italic> (Williston).</p></caption><graphic xmlns:xlink="http://www.w3.org/1999/xlink" xlink:href="ZooKeys-363-001-g010.jpg" position="float" orientation="portrait" xlink:type="simple"/></fig></tp:treatment-sec><tp:treatment-sec sec-type="Remarks"><title>Remarks.</title><p>We follow <xref ref-type="bibr" rid="B34">Wirth (1968)</xref> in recognizing the two junior synonyms of <italic><tp:taxon-name>Hydrochasma faciale</tp:taxon-name></italic>, as noted in the synonymy.</p><p>Although this species is externally similar to <italic><tp:taxon-name>Hydrochasma williamsae</tp:taxon-name></italic>, as are structures of the male terminalia, they are distinguished from each other in details of the latter structures. The epandrium of this species, for example, is broadly rounded dorsolaterally, not angulate as in <italic><tp:taxon-name>Hydrochasma williamsae</tp:taxon-name></italic>, and the ventral margin in lateral view is robustly developed and broadly but unevenly rounded apically, not tapered and pointed as in <italic><tp:taxon-name>Hydrochasma williamsae</tp:taxon-name></italic>.</p></tp:treatment-sec><ref-list><ref id="B21"><mixed-citation xmlns:xlink="http://www.w3.org/1999/xlink" xlink:type="simple"><person-group><name name-style="western"><surname>Mathis</surname><given-names>WN</given-names></name><name name-style="western"><surname>Edmiston</surname><given-names>JF</given-names></name></person-group> (<year>1991</year>) <article-title>S. W. Williston’s species of Ephydridae (Diptera) from St. Vincent (West Indies).</article-title><source>Proceedings of the Biological Society of Washington</source><volume>104</volume>(<issue>4</issue>): <fpage>816</fpage>-<lpage>839</lpage>.</mixed-citation></ref><ref id="B25"><mixed-citation xmlns:xlink="http://www.w3.org/1999/xlink" xlink:type="simple"><person-group><name name-style="western"><surname>Mathis</surname><given-names>WN</given-names></name><name name-style="western"><surname>Zatwarnicki</surname><given-names>T</given-names></name></person-group> (<year>1995</year>) <article-title>A world catalog of the shore flies (Diptera: Ephydridae).</article-title><source>Memoirs on Entomology, International</source><volume>4</volume>: <comment>vi+</comment><lpage>423</lpage> pp.</mixed-citation></ref><ref id="B20"><mixed-citation xmlns:xlink="http://www.w3.org/1999/xlink" xlink:type="simple"><person-group><name name-style="western"><surname>Mathis</surname><given-names>WN</given-names></name></person-group> (<year>1997</year>) <article-title>The shore flies of the Belizean Cays (Diptera: Ephydridae).</article-title><source>Smithsonian Contributions to Zoology</source><volume>592</volume>: <comment>vi+</comment><fpage>1</fpage>–<lpage>77</lpage>.</mixed-citation></ref><ref id="B8"><mixed-citation xmlns:xlink="http://www.w3.org/1999/xlink" xlink:type="simple"><person-group><name name-style="western"><surname>Cresson</surname><given-names>ET Jr</given-names></name></person-group> (<year>1938</year>) <article-title>Notes on, and descriptions of, some Neotropical Ephydridae (Dipt.).</article-title><source>Revista de Entomologia</source><volume>8</volume>(<issue>1–2</issue>): <fpage>24</fpage>-<lpage>40</lpage>.</mixed-citation></ref><ref id="B10"><mixed-citation xmlns:xlink="http://www.w3.org/1999/xlink" xlink:type="simple"><person-group><name name-style="western"><surname>Cresson</surname><given-names>ET Jr</given-names></name></person-group> (<year>1946</year>) <article-title>A systematic annotated arrangement of the genera and species of the Neotropical Ephydridae (Diptera) I. The subfamily Psilopinae.</article-title><source>Transactions of the American Entomological Society</source><volume>71</volume>: <fpage>129</fpage>-<lpage>163</lpage>.</mixed-citation></ref><ref id="B34"><mixed-citation xmlns:xlink="http://www.w3.org/1999/xlink" xlink:type="simple"><person-group><name name-style="western"><surname>Wirth</surname><given-names>WW</given-names></name></person-group> (<year>1968</year>) <article-title>77. Family Ephydridae.</article-title> In: <person-group><name name-style="western"><surname>Papavero</surname><given-names>N</given-names></name></person-group> (<role>Ed</role>) <issue-title>A Catalogue of the Diptera of the Americas South of the United States.</issue-title><publisher-name>Departamento de Zoologia, Secretaria da Agricultura</publisher-name>. <publisher-loc>São Paulo</publisher-loc>, <fpage>1</fpage>-<lpage>43</lpage>.</mixed-citation></ref><ref id="B9"><mixed-citation xmlns:xlink="http://www.w3.org/1999/xlink" xlink:type="simple"><person-group><name name-style="western"><surname>Cresson</surname><given-names>ET Jr</given-names></name></person-group> (<year>1942</year>) <article-title>Synopses of North American Ephydridae (Diptera) I. The subfamily Psilopinae, with descriptions of new species.</article-title><source>Transactions of the American Entomological Society</source><volume>68</volume>: <fpage>101</fpage>-<lpage>128</lpage>.</mixed-citation></ref><ref id="B33"><mixed-citation xmlns:xlink="http://www.w3.org/1999/xlink" xlink:type="simple"><person-group><name name-style="western"><surname>Wirth</surname><given-names>WW</given-names></name></person-group> (<year>1965</year>) <article-title>Ephydridae.</article-title> In: <person-group><name name-style="western"><surname>Stone</surname><given-names>A</given-names></name><name name-style="western"><surname>Sabrosky</surname><given-names>CW</given-names></name><name name-style="western"><surname>Wirth</surname><given-names>WW</given-names></name><name name-style="western"><surname>Foote</surname><given-names>RH</given-names></name><name name-style="western"><surname>Coulson</surname><given-names>JR</given-names></name></person-group> (<role>Eds</role>) <issue-title>A Catalog of the Diptera of America North of Mexico.</issue-title><volume>Handbook 276</volume>: <size units="page">1696 pp</size>. <publisher-name>U.S. Department of Agriculture</publisher-name>, <publisher-loc>Washington, D.C.</publisher-loc>, <fpage>734</fpage>-<lpage>759</lpage>.</mixed-citation></ref><ref id="B3"><mixed-citation xmlns:xlink="http://www.w3.org/1999/xlink" xlink:type="simple"><person-group><name name-style="western"><surname>Cole</surname><given-names>FR</given-names></name></person-group><comment>(with the collaboration of Schlinger EI)</comment> (<year>1969</year>) <article-title>The flies of western North America.</article-title><lpage>693</lpage>+xi pp. <publisher-name>University of California Press</publisher-name>, <publisher-loc>Berkeley, Los Angeles, and London</publisher-loc>.</mixed-citation></ref></ref-list></tp:taxon-treatment>
