# Supplementary material for: A revision of the shore-fly genus Hydrochasma Hendel (Diptera, Ephydridae)
Source: Zookeys. 2013 Dec 16;(363):1–161. doi: 10.3897/zookeys.363.6482 (PMC3867181; doi:10.3897/zookeys.363.6482)
Supplement: XML Treatment for Hydrochasma patens [file zookeys.363.6482-treatment7.xml]

<!DOCTYPE tp:taxon-treatment
  PUBLIC "-//TaxonX//DTD Taxonomic Treatment Publishing DTD v0 20100105//EN" "tax-treatment-NSO.dtd">
<tp:taxon-treatment xmlns:tp="http://www.plazi.org/taxpub"><tp:treatment-meta><mixed-citation publication-type="journal"><person-group><name><surname>Mathis</surname><given-names>Wayne N.</given-names></name><name><surname>Zatwarnicki</surname><given-names>Tadeusz</given-names></name></person-group><article-title>A revision of the shore-fly genus <italic>Hydrochasma</italic> Hendel (Diptera, Ephydridae)</article-title><source>Zookeys</source><day>16</day><month>12</month><year>2013</year><volume>2013</volume><issue>363</issue><fpage>1</fpage><lpage>161</lpage><pub-id pub-id-type="doi">10.3897/zookeys.363.6482</pub-id></mixed-citation></tp:treatment-meta><tp:nomenclature><label>5.</label><tp:taxon-name>
                            <tp:taxon-name-part taxon-name-part-type="genus">Hydrochasma</tp:taxon-name-part>
                            <tp:taxon-name-part taxon-name-part-type="species">patens</tp:taxon-name-part>
                            <object-id xmlns:xlink="http://www.w3.org/1999/xlink" xlink:type="simple">http://species-id.net/wiki/Hydrochasma_patens</object-id>
                        </tp:taxon-name><tp:taxon-authority>Cresson</tp:taxon-authority><xref ref-type="fig" rid="F11">Figs 26</xref><xref ref-type="fig" rid="F12">–30</xref><tp:nomenclature-citation-list><tp:nomenclature-citation><tp:taxon-name>Hydrochasma patens</tp:taxon-name><comment> Cresson, 1938: 27 [Uruguay. Montevideo; HT ♂, BMNH]; <xref ref-type="bibr" rid="B10">1946</xref>: 141 [review]. <xref ref-type="bibr" rid="B34">Wirth 1968</xref>: 8 [Neotropical catalog]. <xref ref-type="bibr" rid="B25">Mathis and Zatwarnicki 1995</xref>: 183 [world catalog].</comment></tp:nomenclature-citation></tp:nomenclature-citation-list></tp:nomenclature><tp:treatment-sec sec-type="Diagnosis"><title>Diagnosis.</title><p>This species is distinguished from congeners by the following combination of characters: Small to moderately small shore flies, body length 1.85–2.60 mm. <italic>Head</italic>: Subglobose, very broad ventrally, oral opening comparatively large. Pedicel mostly black; medial surface of basal flagellomere extensively yellow, lateral surface with some blackish coloration. Parafacial silvery white, concolorous with face; gena-to-eye ratio 0.32–0.35. <italic>Thorax</italic>: Mesonotum generally gray but with faint bluish or slightly greenish metallic coloration, especially on posterior portion, including scutellum, not on notopleuron or lateral margins of scutellum; pleural area gray. Wing with costal vein ratio 0.50–0.62; M vein ratio 0.49–0.51. Femora and tibiae gray, tarsi yellow; forefemur lacking a distinctive, comb-like row of stout setulae along anteroventral surface but with a posteroventral row of 5–7 short, spine-like setae; hindtibia bearing a long, spur-like seta ventroapically. <italic>Abdomen</italic>: Tergites generally dull gray, becoming brownish gray medially; lacking wedge-shaped, gray to silvery gray areas; tergite 5 gray. Male terminalia (<xref ref-type="fig" rid="F11">Figs 26–29</xref>): Combined structures generally moderately elongate, in posterior view height slightly less than 3× width, generally sparsely setulose, especially dorsally; epandrium with dorsal arch above cerci relatively well developed, thin, completely connected, in posterior view (<xref ref-type="fig" rid="F11">Fig. 26</xref>) as an inverted U on dorsal third to half, ventral portion with lateral margins shallowly concave medially, cruciate subapically, deeply bifurcate medially, medial bifurcation almost as wide as ventral process of epandrium at same level, extended epandrial process tapered, apex rounded; cerci moderately long, height nearly twice width, widely semi-hemispherical (<xref ref-type="fig" rid="F11">Fig. 26</xref>), not attached lateroventrally with epandrium; aedeagus in lateral view (<xref ref-type="fig" rid="F11">Fig. 29</xref>) elongate, about 5× longer than wide, tubular, shallowly curved, slightly tapered toward apex with apical portion moderately pointed and with a subapical, rounded projection, in ventral view (<xref ref-type="fig" rid="F11">Fig. 28</xref>) mostly tapered from base to pointed apex; phallapodeme in lateral view (<xref ref-type="fig" rid="F11">Fig. 29</xref>) narrowly triangular with extended keel skewed and pointed on portion toward attachment with hypandrium, in ventral view (<xref ref-type="fig" rid="F11">Fig. 28</xref>) an elongate, robust T with crossbar very short; gonite in lateral view (<xref ref-type="fig" rid="F11">Fig. 29</xref>) narrow, elongate, bar-like, very shallowly curved and spatulate, in ventral view (<xref ref-type="fig" rid="F11">Fig. 28</xref>) shallowly curved; hypandrium in lateral view (<xref ref-type="fig" rid="F11">Fig. 29</xref>) elongate, moderately shallow, tapered at both apices and with lateral, posteriorly directed process evident, in ventral view (<xref ref-type="fig" rid="F11">Fig. 28</xref>) with posterior half spindle shaped, becoming wider with long extended lateral processes just before posterior margin, posterior margin deeply emarginated, emargination V-shaped, anterior portion as an arrowhead with posteriorly directed narrow, elongate, lateral extensions and with lateral and anterior margins shallowly arched, forming a V-shaped anterior margin.</p><fig id="F11" position="float" orientation="portrait"><label>Figures 26–29.</label><caption><p><italic><tp:taxon-name>Hydrochasma patens</tp:taxon-name></italic> Cresson (Chile. Talca: Rio Lircay, 11 km N Talca) <bold>26</bold> epandrium and cerci, posterior view <bold>27</bold> same, lateral view <bold>28</bold> internal structures of male terminalia (aedeagus [shaded], phallapodeme, gonite, hypandrium), ventral view <bold>29</bold> same, lateral view. Scale bar = 0.1 mm.</p></caption><graphic xmlns:xlink="http://www.w3.org/1999/xlink" xlink:href="ZooKeys-363-001-g011.jpg" position="float" orientation="portrait" xlink:type="simple"/></fig></tp:treatment-sec><tp:treatment-sec sec-type="Type material"><title>Type material.</title><p>The holotype male of <italic><tp:taxon-name>Hydrochasma patens</tp:taxon-name></italic> is labeled “Holo- type [round label with red margin]/9100/Uruguay: Montevideo, 21–22. i. 1927 [21–22 Jan 1927]. F. &amp; M. Edwards. B. M. 1927–63/TYPE <tp:taxon-name>Hydrochasma PATENS</tp:taxon-name> E. T. Cresson, Jr. [carmine; <tp:taxon-name>Hydrochasma PATENS</tp:taxon-name> handwritten]”. The holotype is double mounted (minuten in a plastic rectangle), is generally in good condition (lacking left foretarsus), and is deposited in the BMNH.</p></tp:treatment-sec><tp:treatment-sec sec-type="Type locality"><title>Type locality.</title><p>Uruguay. Montevideo: Montevideo (<named-content xmlns:xlink="http://www.w3.org/1999/xlink" content-type="dwc:verbatimCoordinates" xlink:type="simple">34°53.3'S, 56°11'W</named-content>).</p></tp:treatment-sec><tp:treatment-sec sec-type="Other specimens examined"><title>Other specimens examined.</title><p>Neotropical. CHILE. <bold>Osorno:</bold> Lago Puyehue (SE shore; <named-content xmlns:xlink="http://www.w3.org/1999/xlink" content-type="dwc:verbatimCoordinates" xlink:type="simple">40°45'S, 72°25.2'W</named-content>), 10 Feb 1978, W. N. Mathis (3♂, 10♀; USNM). <bold>Talca:</bold> Rio Lircay (11 km N Talca; <named-content xmlns:xlink="http://www.w3.org/1999/xlink" content-type="dwc:verbatimCoordinates" xlink:type="simple">35°23'S, 71°39'W</named-content>; 85 m), 23 Jan1978, W. N. Mathis (22♂, 31♀; USNM).</p></tp:treatment-sec><tp:treatment-sec sec-type="Distribution"><title>Distribution</title><p>(<xref ref-type="fig" rid="F12">Fig. 30</xref>). Neotropical: Uruguay, Chile (Osorno, Talca).</p><fig id="F12" position="float" orientation="portrait"><label>Figure 30.</label><caption><p>Distribution of <italic><tp:taxon-name>Hydrochasma patens</tp:taxon-name></italic> Cresson,</p></caption><graphic xmlns:xlink="http://www.w3.org/1999/xlink" xlink:href="ZooKeys-363-001-g012.jpg" position="float" orientation="portrait" xlink:type="simple"/></fig></tp:treatment-sec><tp:treatment-sec sec-type="Remarks"><title>Remarks.</title><p>The identity of this species has been confused, resulting in misidentifications in collections that we have examined. Structures of the male terminalia of this species are distinctive, however, and distinguish it from congeners, especially the elongated and slender general conformation of these structures, which can only be mistaken with those of <italic><tp:taxon-name>Hydrochasma viridum</tp:taxon-name></italic>. Both of these species have elongated, very slender, ventrolateral epandrial processes that are very similar. The hypandrium, especially in ventral view, however, has more elongated, posterolaterally directed processes in <italic><tp:taxon-name>Hydrochasma patens</tp:taxon-name></italic>. Additionally, the dorsum of the head and the mesonotum are mostly gray with only faint bluish or greenish coloration.</p></tp:treatment-sec><ref-list><ref id="B10"><mixed-citation xmlns:xlink="http://www.w3.org/1999/xlink" xlink:type="simple"><person-group><name name-style="western"><surname>Cresson</surname><given-names>ET Jr</given-names></name></person-group> (<year>1946</year>) <article-title>A systematic annotated arrangement of the genera and species of the Neotropical Ephydridae (Diptera) I. The subfamily Psilopinae.</article-title><source>Transactions of the American Entomological Society</source><volume>71</volume>: <fpage>129</fpage>-<lpage>163</lpage>.</mixed-citation></ref><ref id="B34"><mixed-citation xmlns:xlink="http://www.w3.org/1999/xlink" xlink:type="simple"><person-group><name name-style="western"><surname>Wirth</surname><given-names>WW</given-names></name></person-group> (<year>1968</year>) <article-title>77. Family Ephydridae.</article-title> In: <person-group><name name-style="western"><surname>Papavero</surname><given-names>N</given-names></name></person-group> (<role>Ed</role>) <issue-title>A Catalogue of the Diptera of the Americas South of the United States.</issue-title><publisher-name>Departamento de Zoologia, Secretaria da Agricultura</publisher-name>. <publisher-loc>São Paulo</publisher-loc>, <fpage>1</fpage>-<lpage>43</lpage>.</mixed-citation></ref><ref id="B25"><mixed-citation xmlns:xlink="http://www.w3.org/1999/xlink" xlink:type="simple"><person-group><name name-style="western"><surname>Mathis</surname><given-names>WN</given-names></name><name name-style="western"><surname>Zatwarnicki</surname><given-names>T</given-names></name></person-group> (<year>1995</year>) <article-title>A world catalog of the shore flies (Diptera: Ephydridae).</article-title><source>Memoirs on Entomology, International</source><volume>4</volume>: <comment>vi+</comment><lpage>423</lpage> pp.</mixed-citation></ref></ref-list></tp:taxon-treatment>
