# Supplementary material for: A revision of the shore-fly genus Hydrochasma Hendel (Diptera, Ephydridae)
Source: Zookeys. 2013 Dec 16;(363):1–161. doi: 10.3897/zookeys.363.6482 (PMC3867181; doi:10.3897/zookeys.363.6482)
Supplement: XML Treatment for Hydrochasma sinuatum [file zookeys.363.6482-treatment9.xml]

<!DOCTYPE tp:taxon-treatment
  PUBLIC "-//TaxonX//DTD Taxonomic Treatment Publishing DTD v0 20100105//EN" "tax-treatment-NSO.dtd">
<tp:taxon-treatment xmlns:tp="http://www.plazi.org/taxpub"><tp:treatment-meta><mixed-citation publication-type="journal"><person-group><name><surname>Mathis</surname><given-names>Wayne N.</given-names></name><name><surname>Zatwarnicki</surname><given-names>Tadeusz</given-names></name></person-group><article-title>A revision of the shore-fly genus <italic>Hydrochasma</italic> Hendel (Diptera, Ephydridae)</article-title><source>Zookeys</source><day>16</day><month>12</month><year>2013</year><volume>2013</volume><issue>363</issue><fpage>1</fpage><lpage>161</lpage><pub-id pub-id-type="doi">10.3897/zookeys.363.6482</pub-id></mixed-citation></tp:treatment-meta><tp:nomenclature><label>7.</label><tp:taxon-name>
                            <tp:taxon-name-part taxon-name-part-type="genus">Hydrochasma</tp:taxon-name-part>
                            <tp:taxon-name-part taxon-name-part-type="species">sinuatum</tp:taxon-name-part>
                            <object-id xmlns:xlink="http://www.w3.org/1999/xlink" content-type="zoobank" xlink:type="simple">http://zoobank.org/A5946E37-A8F0-41D1-89A3-B41CCD84BBC1</object-id>
                            <object-id xmlns:xlink="http://www.w3.org/1999/xlink" xlink:type="simple">http://species-id.net/wiki/Hydrochasma_sinuatum</object-id>
                        </tp:taxon-name><tp:taxon-status xmlns:xlink="http://www.w3.org/1999/xlink" xlink:type="simple">sp. n.</tp:taxon-status><xref ref-type="fig" rid="F15">Figs 36</xref><xref ref-type="fig" rid="F16">–</xref><xref ref-type="fig" rid="F17">43</xref><tp:nomenclature-citation-list><tp:nomenclature-citation><tp:taxon-name>Hydrochasma</tp:taxon-name><comment> species Mathis, 1997:182 [review, Belize].</comment></tp:nomenclature-citation></tp:nomenclature-citation-list></tp:nomenclature><tp:treatment-sec sec-type="Diagnosis"><title>Diagnosis.</title><p>This species is distinguished from other congeners by the following combination of characters: Small shore flies, body length 1.50–1.95 mm. <italic>Head</italic>: Antenna mostly dark gray; parafacial silvery white, concolorous with facial coloration; gena-to-eye ratio 0.18–0.20. <italic>Thorax</italic>: Wing with costal vein ratio 0.75–0.76; M vein ratio 0.47–0.49. Forecoxa whitish gray to gray. Hindtibia with prominent ventroapical, shallowly curved, spur-like seta. <italic>Abdomen</italic>: Tergites broadly slate gray medially, lacking wedge-shaped, gray to silvery gray areas laterally; tergite 5 of male gray with faint brown lateral margins, concolorous with tergites 2–4. Male terminalia (<xref ref-type="fig" rid="F16">Figs 39–42</xref>): Combined structures generally moderately elongate, in posterior view height less than twice width (1.83×), dorsal half with setulae twice length of those on ventral half; epandrium with dorsal arch above cerci narrowly connected, in posterior view (<xref ref-type="fig" rid="F16">Fig. 39</xref>) with dorsal margin arched, dorsal half as wide as high, apical half as 2 elongate, narrow, almost parallel sided processes, each oriented slightly medially, forming a deep, medial incision, in lateral view (<xref ref-type="fig" rid="F16">Fig. 40</xref>) with anterior margin conspicuously sinuous, widest ventrad of cercus with a notch-like incision at base of ventral epandrial extension, ventral epandrial extension slightly tapered to rounded apex; cerci moderately elongate, height nearly twice width in posterior view, mostly semi-hemispherical (<xref ref-type="fig" rid="F16">Fig. 39</xref>); aedeagus in lateral view (<xref ref-type="fig" rid="F16">Fig. 42</xref>) elongate, narrow, nearly straight, length about 4× width, tubular, in ventral view (<xref ref-type="fig" rid="F16">Fig. 41</xref>) shallowly emarginate at base, mostly parallel sided on basal half, apical half tapered to narrowly rounded apex; phallapodeme in lateral view (<xref ref-type="fig" rid="F16">Fig. 42</xref>) narrowly elongate, keel very shallow and short, barely evident, in ventral view (<xref ref-type="fig" rid="F16">Fig. 41</xref>) an elongate T with arms very short and thin, perpendicular; gonite in lateral view (<xref ref-type="fig" rid="F16">Fig. 42</xref>) very narrowly elongate, bar-like, nearly straight, in ventral view (<xref ref-type="fig" rid="F16">Fig. 41</xref>) as a robust, short comma; hypandrium in lateral view (<xref ref-type="fig" rid="F16">Fig. 42</xref>) elongate, thin, very shallowly arched, in ventral view (<xref ref-type="fig" rid="F16">Fig. 41</xref>) with elongate, narrow, lateral processes, each slightly more than half length of aedeagus, anterior margin shallowly incised, incision shallowly bifurcate.</p><fig id="F15" position="float" orientation="portrait"><label>Figures 36–38.</label><caption><p><italic><tp:taxon-name>Hydrochasma sinuatum</tp:taxon-name></italic> sp. n. (Honduras. Cortés: Omoa) <bold>36</bold> head, anterior view <bold>37</bold> same, lateral view <bold>38</bold> same, oblique view. Scale bar = 0.1 mm.</p></caption><graphic xmlns:xlink="http://www.w3.org/1999/xlink" xlink:href="ZooKeys-363-001-g015.jpg" position="float" orientation="portrait" xlink:type="simple"/></fig><fig id="F16" position="float" orientation="portrait"><label>Figures 39–42.</label><caption><p><italic><tp:taxon-name>Hydrochasma sinuatum</tp:taxon-name></italic> sp. n. (Mexico. Sinaloa: 13 km NE of Concordia) <bold>39</bold> epandrium and cerci, posterior view <bold>40</bold> same, lateral view <bold>41</bold> internal structures of male terminalia (aedeagus [shaded], phallapodeme, gonite, hypandrium), ventral view <bold>42</bold> same, lateral view. Scale bar = 0.1 mm.</p></caption><graphic xmlns:xlink="http://www.w3.org/1999/xlink" xlink:href="ZooKeys-363-001-g016.jpg" position="float" orientation="portrait" xlink:type="simple"/></fig></tp:treatment-sec><tp:treatment-sec sec-type="Type material"><title>Type material.</title><p>The holotype male of <italic><tp:taxon-name>Hydrochasma sinuatum</tp:taxon-name></italic> is labeled “<bold>BELIZE</bold>. Stann Cr[ee]k. Dist[rict]. MullinsRiver[,] (17km N Dangriga)[,] 29 March 1988, Wayne N. Mathis/USNM ENT 00285977 [plastic bar code label]/HOLOTYPE ♂ <italic><tp:taxon-name>Hydrochasma sinuatum</tp:taxon-name></italic> Mathis &amp; Zatwarnicki, USNM [red].” The holotype is double mounted (minuten in a block of plastic), is in excellent condition, and is deposited in the USNM. Fifteen paratypes (6♂, 9♀; USNM) bear the same label data as the holotype.</p></tp:treatment-sec><tp:treatment-sec sec-type="Type locality"><title>Type locality.</title><p>Belize. Stann Creek: Mullins Creek (17 km N Dangriga; <named-content xmlns:xlink="http://www.w3.org/1999/xlink" content-type="dwc:verbatimCoordinates" xlink:type="simple">17°06.2'N, 88°17.8'W</named-content>).</p></tp:treatment-sec><tp:treatment-sec sec-type="Other specimens examined"><title>Other specimens examined.</title><p>Neotropical. BELIZE. <bold>Stann Creek:</bold> Dangriga (<named-content xmlns:xlink="http://www.w3.org/1999/xlink" content-type="dwc:verbatimCoordinates" xlink:type="simple">16°58'N, 88°13'W</named-content>), 3–4 Apr 1993, W. N. Mathis (18♂, 8♀; USNM); Silk Grass Creek (<named-content xmlns:xlink="http://www.w3.org/1999/xlink" content-type="dwc:verbatimCoordinates" xlink:type="simple">16°58'N, 88°13'W</named-content>), 3 Apr 1993, W. N. Mathis (1♂, 1♀; USNM); Twin Cays, Aanderaa Flats (<named-content xmlns:xlink="http://www.w3.org/1999/xlink" content-type="dwc:verbatimCoordinates" xlink:type="simple">16°50'N, 88°06'W</named-content>), 17–21 Mar 1988, W. N. Mathis (1♀; USNM); Twin Cays, West Bay (<named-content xmlns:xlink="http://www.w3.org/1999/xlink" content-type="dwc:verbatimCoordinates" xlink:type="simple">16°50'N, 88°06'W</named-content>), 22 May 1988,W. N. Mathis (1♂; USNM).</p><p>COSTA RICA. <bold>Guanacaste:</bold> Santa Cruz (14 km S; <named-content xmlns:xlink="http://www.w3.org/1999/xlink" content-type="dwc:verbatimCoordinates" xlink:type="simple">10°10.4'N, 85°35.7'W</named-content>; 180 m), 23 Jun 2001, W. N. Mathis (1♂; USNM).</p><p>HONDURAS. <bold>Cortés:</bold> Omoa (<named-content xmlns:xlink="http://www.w3.org/1999/xlink" content-type="dwc:verbatimCoordinates" xlink:type="simple">16°47.8'N, 87°58.4'W</named-content>), 26 Sep 1995, D. and W. N. Mathis (2♂, 2♀; USNM).</p><p>MEXICO. <bold>Sinaloa:</bold> Concordia (13 km NE; <named-content xmlns:xlink="http://www.w3.org/1999/xlink" content-type="dwc:verbatimCoordinates" xlink:type="simple">23°20.7'N, 105°58.4'W</named-content>), 15 Aug 1960, P. H. Arnaud, Jr., D. C. Rentz, E. D. Ross (7♂, 12♀; CAS, USNM).</p><p>PERU. <bold>Madre de Dios:</bold> Río Manu, Erika (near Salvación; <named-content xmlns:xlink="http://www.w3.org/1999/xlink" content-type="dwc:verbatimCoordinates" xlink:type="simple">12°50.7'S, 71°23.3'W</named-content>; 550 m), 5-6 Sep 1988, A. Freidberg, W. N. Mathis (2♂, 1♀; USNM).</p></tp:treatment-sec><tp:treatment-sec sec-type="Distribution"><title>Distribution</title><p>(<xref ref-type="fig" rid="F17">Fig. 43</xref>). Neotropical: Belize (Stann Creek), Costa Rica (Guanacaste), Honduras (Cortés), Mexico (Sinaloa), Peru (Madre de Dios).</p><fig id="F17" position="float" orientation="portrait"><label>Figure 43.</label><caption><p>Distribution of <italic><tp:taxon-name>Hydrochasma sinuatum</tp:taxon-name></italic> sp. n.</p></caption><graphic xmlns:xlink="http://www.w3.org/1999/xlink" xlink:href="ZooKeys-363-001-g017.jpg" position="float" orientation="portrait" xlink:type="simple"/></fig></tp:treatment-sec><tp:treatment-sec sec-type="Etymology"><title>Etymology.</title><p>The species epithet, <italic>sinuatum</italic>, is of Latin derivation and means winding or bent, referring to the shape of the extended epandrium in lateral view.</p></tp:treatment-sec><tp:treatment-sec sec-type="Remarks"><title>Remarks.</title><p>Although structures of the male terminalia of this species are similar to those of <italic><tp:taxon-name>Hydrochasma digitatum</tp:taxon-name></italic>, they consistently differ in detail. This is particularly evident in the shape of the ventral, epandrial processes where in lateral view there is a basal, posterior notch, and the processes themselves are sinuous and not shallowly arched, as in <italic><tp:taxon-name>Hydrochasma digitatum</tp:taxon-name></italic>. The sinuous profile of the ventral, epandrial process is the basis for the name of this species.</p></tp:treatment-sec></tp:taxon-treatment>
