# Supplementary material for: A revision of the shore-fly genus Hydrochasma Hendel (Diptera, Ephydridae)
Source: Zookeys. 2013 Dec 16;(363):1–161. doi: 10.3897/zookeys.363.6482 (PMC3867181; doi:10.3897/zookeys.363.6482)
Supplement: XML Treatment for Hydrochasma spinosum [file zookeys.363.6482-treatment10.xml]

<!DOCTYPE tp:taxon-treatment
  PUBLIC "-//TaxonX//DTD Taxonomic Treatment Publishing DTD v0 20100105//EN" "tax-treatment-NSO.dtd">
<tp:taxon-treatment xmlns:tp="http://www.plazi.org/taxpub"><tp:treatment-meta><mixed-citation publication-type="journal"><person-group><name><surname>Mathis</surname><given-names>Wayne N.</given-names></name><name><surname>Zatwarnicki</surname><given-names>Tadeusz</given-names></name></person-group><article-title>A revision of the shore-fly genus <italic>Hydrochasma</italic> Hendel (Diptera, Ephydridae)</article-title><source>Zookeys</source><day>16</day><month>12</month><year>2013</year><volume>2013</volume><issue>363</issue><fpage>1</fpage><lpage>161</lpage><pub-id pub-id-type="doi">10.3897/zookeys.363.6482</pub-id></mixed-citation></tp:treatment-meta><tp:nomenclature><label>8.</label><tp:taxon-name>
                            <tp:taxon-name-part taxon-name-part-type="genus">Hydrochasma</tp:taxon-name-part>
                            <tp:taxon-name-part taxon-name-part-type="species">spinosum</tp:taxon-name-part>
                            <object-id xmlns:xlink="http://www.w3.org/1999/xlink" content-type="zoobank" xlink:type="simple">http://zoobank.org/1A0F2830-E034-4842-9A62-2184C1AF556E</object-id>
                            <object-id xmlns:xlink="http://www.w3.org/1999/xlink" xlink:type="simple">http://species-id.net/wiki/Hydrochasma_spinosum</object-id>
                        </tp:taxon-name><tp:taxon-status xmlns:xlink="http://www.w3.org/1999/xlink" xlink:type="simple">sp. n.</tp:taxon-status><xref ref-type="fig" rid="F18">Figs 44</xref><xref ref-type="fig" rid="F19">–48</xref><xref ref-type="fig" rid="F28">, 70</xref></tp:nomenclature><tp:treatment-sec sec-type="Diagnosis"><title>Diagnosis.</title><p>This species is distinguished from congeners by the following combination of characters: Small to moderately small shore flies, body length 1.50-2.30 mm. <italic>Head</italic>: Antenna mostly dark gray; parafacial silvery white, concolorous with facial coloration; gena comparatively high, gena-to-eye ratio 0.47–0.50. <italic>Thorax</italic>: Wing with costal vein ratio 0.73–1.76; M vein ratio 0.42–0.46. <italic>Abdomen</italic>: Tergites lacking with broad, shallow, wedge-like marking laterally, otherwise tergites 2–4 with wide medial area extensively dark slate gray (<xref ref-type="fig" rid="F28">Fig. 71</xref>); tergite 5 of male light gray to silvery gray anterior margin and thin, medial stripe brownish gray. Male terminalia (<xref ref-type="fig" rid="F18">Figs 44–47</xref>): Combined structures moderately elongate, in posterior view height about twice width; epandrium with dorsal arch above cerci attenuate, not connected, dorsal 2/3 somewhat angulate laterally, gradually expanded to just ventrad of midheight, thereafter narrowed on ventral third, parallel sided, broadly rounded apically, rounded margin of apex with numerous, medially oriented, relatively robust setulae (<xref ref-type="fig" rid="F18">Fig. 44</xref>), other epandrial setulae oriented medially, in lateral view very narrow dorsally (<xref ref-type="fig" rid="F18">Fig. 45</xref>), lateral of cerci, thereafter ventrally nearly straight with slight, anterior angulate expansion at midheight, narrowly rounded apically; cerci short, in lateral view height about twice width (<xref ref-type="fig" rid="F18">Fig. 45</xref>), narrowly semicircular, not attached with epandrium, narrowed ventrally; aedeagus in lateral view (<xref ref-type="fig" rid="F18">Fig. 47</xref>) elongate, with length of sclerotized portion about 10× width, greatly enlarged ventroapically, membranous portion, shape irregular, in ventral view (<xref ref-type="fig" rid="F18">Fig. 46</xref>) also showing expanded apex, spatulate, basal 2/3 narrowed, essentially parallel sided; phallapodeme in lateral view (<xref ref-type="fig" rid="F18">Fig. 47</xref>) narrow, elongate, nearly straight, keel moderately weakly developed, evident at end toward attachment with hypandrium, in ventral view (<xref ref-type="fig" rid="F18">Fig. 46</xref>) with hypandrial end T-shaped with crossbars forming concavity apically, thereafter toward base of aedeagus very gradually expanded to blunt apex; gonite in lateral view (<xref ref-type="fig" rid="F18">Fig. 47</xref>) narrow, elongate, bar-like, obviously arched toward hypandrial end, in ventral view (<xref ref-type="fig" rid="F18">Fig. 46</xref>) very narrow, shallowly arched; hypandrium in lateral view (<xref ref-type="fig" rid="F18">Fig. 47</xref>) short, length about half that of phallapodeme, narrow, straight, bar-like, in ventral view (<xref ref-type="fig" rid="F18">Fig. 46</xref>) widely U-shaped with very thin, pointed arms.</p><fig id="F18" position="float" orientation="portrait"><label>Figures 44–47.</label><caption><p><italic><tp:taxon-name>Hydrochasma spinosum</tp:taxon-name></italic> sp. n. (Costa Rica. Puntarenas: Playa Jacó) <bold>44</bold> epandrium and cerci, posterior view <bold>45</bold> same, lateral view <bold>46</bold> internal structures of male terminalia (aedeagus [shaded], phallapodeme, gonite, hypandrium), ventral view <bold>47</bold> same, lateral view. Scale bar = 0.1 mm.</p></caption><graphic xmlns:xlink="http://www.w3.org/1999/xlink" xlink:href="ZooKeys-363-001-g018.jpg" position="float" orientation="portrait" xlink:type="simple"/></fig></tp:treatment-sec><tp:treatment-sec sec-type="Type material"><title>Type material.</title><p>The holotype male of <italic><tp:taxon-name>Hydrochasma spinosum</tp:taxon-name></italic> is labeled “<bold>COSTA RICA.</bold> Limón: Westfalia (4 km S; <named-content xmlns:xlink="http://www.w3.org/1999/xlink" content-type="dwc:verbatimCoordinates" xlink:type="simple">9°54.5'N, 82°59'W</named-content>; beach), 27 Jun 2001, Amnon Freidberg/USNM ENT 00189486 [plastic bar code label]/HOLOTYPE ♂ <italic><tp:taxon-name>Hydrochasma spinosum</tp:taxon-name></italic> Mathis &amp; Zatwarnicki, USNM [red].” The holotype is double mounted (minuten in a block of plastic), is in excellent condition, and is deposited in the USNM. Fifteen paratypes (10♂, 5♀; USNM) bear the same label data as the holotype or with W. N. Mathis as the collector.</p></tp:treatment-sec><tp:treatment-sec sec-type="Type locality"><title>Type locality.</title><p>Costa Rica. Limón: Westfalia (4 km S; <named-content xmlns:xlink="http://www.w3.org/1999/xlink" content-type="dwc:verbatimCoordinates" xlink:type="simple">09°54.5'N, 82°59'W</named-content>; beach).</p></tp:treatment-sec><tp:treatment-sec sec-type="Other specimens examined"><title>Other specimens examined.</title><p>Neotropical. COSTA RICA. <bold>Guanacaste:</bold> Bagaces Fortuna Z. P. Miravalles (<named-content xmlns:xlink="http://www.w3.org/1999/xlink" content-type="dwc:verbatimCoordinates" xlink:type="simple">10°43.1'N, 84°51.3'W</named-content>; Sendero Cabro Muco; 980 m), 8–31 Jul 2002, J. D. Gutierrez (1♂, 2♀; INBio); Murciélago (<named-content xmlns:xlink="http://www.w3.org/1999/xlink" content-type="dwc:verbatimCoordinates" xlink:type="simple">10°56.5'N, 85°40.9'W</named-content>), 1 Apr 1988, J. M. Hill, J. M. Mitchell, W. E. Steiner, J. M. Swearingen (2♂, 2♀; USNM); Nandayure, Estero Caletas (<named-content xmlns:xlink="http://www.w3.org/1999/xlink" content-type="dwc:verbatimCoordinates" xlink:type="simple">09°59.5'N, 85°15.2'W</named-content>), 21 Mar-22 Oct 2003, D. Briceño (5♂, 1♀; INBio); Nandayure, Corozalito (<named-content xmlns:xlink="http://www.w3.org/1999/xlink" content-type="dwc:verbatimCoordinates" xlink:type="simple">10°0.1'N, 85°08.7'W</named-content>), 23 Oct 2003, D. Briceño (2♀; INBio); Nandayure, Costa de Oro (<named-content xmlns:xlink="http://www.w3.org/1999/xlink" content-type="dwc:verbatimCoordinates" xlink:type="simple">09°55'N, 85°17'W</named-content>; 11 m), 20 Oct 2003, D. Briceño (1♂, 1♀; INBio); Nandayure, Río Bejuco (<named-content xmlns:xlink="http://www.w3.org/1999/xlink" content-type="dwc:verbatimCoordinates" xlink:type="simple">09°50'N, 85°20'W</named-content>; playa), 21 Oct 2003, D. Briceño (5♂, 1♀; INBio); Playa de Cuajiniquil (<named-content xmlns:xlink="http://www.w3.org/1999/xlink" content-type="dwc:verbatimCoordinates" xlink:type="simple">10°56.1'N, 85°42.2'W</named-content>; beach), 16 Jun 2003, D. and W. N. Mathis (1♂; USNM). <bold>Limón:</bold> Guandoca, Manzanillo (<named-content xmlns:xlink="http://www.w3.org/1999/xlink" content-type="dwc:verbatimCoordinates" xlink:type="simple">09°36.8'N, 82°40.9'W</named-content>), 19–25 May 2004, D. Briceño (1♂, 1♀; INBio); Talamanca, Cahuita (<named-content xmlns:xlink="http://www.w3.org/1999/xlink" content-type="dwc:verbatimCoordinates" xlink:type="simple">09°43.8'N, 82°50.7'W</named-content>), 9–10 Dec 2001, E. Rojas (1♀; INBio). <bold>Puntarenas:</bold> Dominical (<named-content xmlns:xlink="http://www.w3.org/1999/xlink" content-type="dwc:verbatimCoordinates" xlink:type="simple">09°14.8'N, 83°51.4'W</named-content>; 0–2 m), 11 Jun 2003, D. and W. N. Mathis (8♂, 1♀; USNM); Drake (<named-content xmlns:xlink="http://www.w3.org/1999/xlink" content-type="dwc:verbatimCoordinates" xlink:type="simple">08°41.4'N, 83°40.1'W</named-content>; beach), 12 Aug 2001, D. and W.N. Mathis (1♀; USNM); Malpais (<named-content xmlns:xlink="http://www.w3.org/1999/xlink" content-type="dwc:verbatimCoordinates" xlink:type="simple">09°37.6'N, 85°09.1'W</named-content>; beach), 21 Jun 2001, D. and W. N. Mathis (1♂, 2♀; USNM); Playa Jacó (<named-content xmlns:xlink="http://www.w3.org/1999/xlink" content-type="dwc:verbatimCoordinates" xlink:type="simple">09°36.5'N, 84°37.4'W</named-content>; beach), 13 Jun 2003, D. and W. N. Mathis (5♂; USNM); Pochotal (<named-content xmlns:xlink="http://www.w3.org/1999/xlink" content-type="dwc:verbatimCoordinates" xlink:type="simple">09°31.4'N, 84°28.4'W</named-content>; beach), 12–13 Jun 2003, D. and W. N. Mathis (8♂, 3♀; USNM); San Pedrillo (<named-content xmlns:xlink="http://www.w3.org/1999/xlink" content-type="dwc:verbatimCoordinates" xlink:type="simple">08°37.2'N, 83°44.1'W</named-content>), 12–14 Aug 2001, D. and W.N. Mathis (3♂, 1♀; USNM).</p></tp:treatment-sec><tp:treatment-sec sec-type="Distribution"><title>Distribution</title><p>(<xref ref-type="fig" rid="F19">Fig. 48</xref>). Neotropical: Costa Rica (Guanacaste, Limón, Puntarenas).</p><fig id="F19" position="float" orientation="portrait"><label>Figure 48.</label><caption><p>Distribution of <italic><tp:taxon-name>Hydrochasma spinosum</tp:taxon-name></italic> sp. n.</p></caption><graphic xmlns:xlink="http://www.w3.org/1999/xlink" xlink:href="ZooKeys-363-001-g019.jpg" position="float" orientation="portrait" xlink:type="simple"/></fig></tp:treatment-sec><tp:treatment-sec sec-type="Etymology"><title>Etymology.</title><p>The species epithet, <italic>spinosum</italic>, is of Latin derivation and refers to the spinose apical portion of the epandrium.</p></tp:treatment-sec><tp:treatment-sec sec-type="Remarks"><title>Remarks.</title><p>As implied by its species’ name, <italic>spinosum</italic>, this species is distinguished from congeners by the numerous spine-like structures on the U-shaped, ventroapical portion of the epandrial process. The angulate, lateral epandrial margins are also distinctive.</p></tp:treatment-sec><tp:treatment-sec><!--Section generated to contain objects referenced in tp:taxon-treatment.--><fig id="F28" position="float" orientation="portrait"><label>Figures 70–71.</label><caption><p>Abdomens of females, dorsal view. <bold>70</bold> <italic><tp:taxon-name>Hydrochasma spinosum</tp:taxon-name></italic> sp. n. (Costa Rica. Puntarenas: Dominical) <bold>71</bold> <italic><tp:taxon-name>Hydrochasma denticum</tp:taxon-name></italic> sp. n. (Ecuador. Orellana: Río Tiputini). Scale bar = 0.1 mm.</p></caption><graphic xmlns:xlink="http://www.w3.org/1999/xlink" xlink:href="ZooKeys-363-001-g028.jpg" position="float" orientation="portrait" xlink:type="simple"/></fig></tp:treatment-sec></tp:taxon-treatment>
