# Supplementary material for: A revision of the shore-fly genus Hydrochasma Hendel (Diptera, Ephydridae)
Source: Zookeys. 2013 Dec 16;(363):1–161. doi: 10.3897/zookeys.363.6482 (PMC3867181; doi:10.3897/zookeys.363.6482)
Supplement: XML Treatment for Hydrochasma viridum [file zookeys.363.6482-treatment11.xml]

<!DOCTYPE tp:taxon-treatment
  PUBLIC "-//TaxonX//DTD Taxonomic Treatment Publishing DTD v0 20100105//EN" "tax-treatment-NSO.dtd">
<tp:taxon-treatment xmlns:tp="http://www.plazi.org/taxpub"><tp:treatment-meta><mixed-citation publication-type="journal"><person-group><name><surname>Mathis</surname><given-names>Wayne N.</given-names></name><name><surname>Zatwarnicki</surname><given-names>Tadeusz</given-names></name></person-group><article-title>A revision of the shore-fly genus <italic>Hydrochasma</italic> Hendel (Diptera, Ephydridae)</article-title><source>Zookeys</source><day>16</day><month>12</month><year>2013</year><volume>2013</volume><issue>363</issue><fpage>1</fpage><lpage>161</lpage><pub-id pub-id-type="doi">10.3897/zookeys.363.6482</pub-id></mixed-citation></tp:treatment-meta><tp:nomenclature><label>9.</label><tp:taxon-name>
                            <tp:taxon-name-part taxon-name-part-type="genus">Hydrochasma</tp:taxon-name-part>
                            <tp:taxon-name-part taxon-name-part-type="species">viridum</tp:taxon-name-part>
                            <object-id xmlns:xlink="http://www.w3.org/1999/xlink" content-type="zoobank" xlink:type="simple">http://zoobank.org/491CEEA6-5C26-45ED-9AFF-FC829C5D8F1F</object-id>
                            <object-id xmlns:xlink="http://www.w3.org/1999/xlink" xlink:type="simple">http://species-id.net/wiki/Hydrochasma_viridum</object-id>
                        </tp:taxon-name><tp:taxon-status xmlns:xlink="http://www.w3.org/1999/xlink" xlink:type="simple">sp. n.</tp:taxon-status><xref ref-type="fig" rid="F20">Figs 49</xref><xref ref-type="fig" rid="F21">–</xref><xref ref-type="fig" rid="F22">56</xref></tp:nomenclature><tp:treatment-sec sec-type="Diagnosis"><title>Diagnosis.</title><p>This species is distinguished from other congeners by the following combination of characters: Small shore flies, body length 1.25–1.45 mm. <italic>Head</italic>: Antenna mostly blackish gray; medial surface of basal flagellomere mostly dark colored; parafacial silvery white, concolorous with facial coloration (<xref ref-type="fig" rid="F20">Figs 49–51</xref>); gena-to-eye ratio 0.23–0.25. <italic>Thorax</italic>: Mesonotum with extensive metallic green coloration, extended laterally to notopleuron and presutural area. Wing with costal vein ratio 0.80–0.82; M vein ratio 0.46–0.48. Forefemur lacking a distinctive, comb-like row of stout setulae along anteroventral surface; tibiae mostly gray; hindtibia bearing a long, spur-like seta ventroapically. <italic>Abdomen</italic>: Tergites 1–4 greenish gray, subshiny, lacking wedge-shaped, gray to silvery gray areas, tergite 5 of male more gray colored than preceding tergites. Male terminalia (<xref ref-type="fig" rid="F21">Figs 52</xref>–<xref ref-type="fig" rid="F22">56</xref>): Combined structures generally moderately elongate, in posterior view height slightly more than 3× width, generally sparsely setulose dorsally, bearing large to small setulae ventrally; epandrium with dorsal arch above cerci relatively thinly developed, incompletely connected medially, in posterior view (<xref ref-type="fig" rid="F21">Fig. 52</xref>) as an inverted U on dorsal third with disconnect dorsomedially, thereafter ventrally widest sub-basally, then tapered with lateral margins shallowly curved medially, ventral third as very thin, elongate, digitiform, parallel-sided projections, these cruciate subapically, deeply bifurcate medially, medial bifurcation wider basally than width of ventral projections at same level, ventral epandrial projections minutely setulose, apical setulae stout, apex rounded; cerci moderately long, height nearly twice width, widely semi-hemispherical (<xref ref-type="fig" rid="F21">Fig. 53</xref>), not attached lateroventrally with epandrium; aedeagus in lateral view (<xref ref-type="fig" rid="F21">Fig. 55</xref>) elongate, over 5× longer than wide, tubular, shallowly curved, slightly tapered toward apex with apical portion moderately and irregularly pointed, in ventral view (<xref ref-type="fig" rid="F21">Fig. 54</xref>) nearly straight sided, slightly thinner medially than basally or subapically, apical portion tapered to narrowly rounded apex; phallapodeme in lateral view (<xref ref-type="fig" rid="F21">Fig. 55</xref>) generally narrow to very shallowly and broadly triangular, extended keel only a slight bump toward attachment with hypandrium, in ventral view (<xref ref-type="fig" rid="F21">Fig. 54</xref>) an elongate, thin T with crossbar very short; gonite in lateral view (<xref ref-type="fig" rid="F21">Fig. 55</xref>) narrow, elongate, bar-like, very shallowly curved, in ventral view (<xref ref-type="fig" rid="F21">Fig. 54</xref>) shallowly curved, tapered at both ends; hypandrium in lateral view (<xref ref-type="fig" rid="F21">Fig. 55</xref>) elongate, as long or slightly longer than aedeagus, moderately thin, mostly parallel sided, anterior portion evenly tapered to narrowly rounded anterior apex, in ventral view (<xref ref-type="fig" rid="F21">Fig. 54</xref>) generally as a gently curved arrowhead with posterior half generally narrower, posterior margin widely and moderately deeply emarginate with narrow, lateral arms, tapered to anterior portion of base, anterior portion elongate, V-shaped with lateral margins shallowly curved, with elongate, narrow, lateral, posterior extended processes that are aligned parallel to overall orientation of hypandrium, anterior margin tapered to bluntly rounded apex.</p><fig id="F20" position="float" orientation="portrait"><label>Figures 49–51.</label><caption><p><italic><tp:taxon-name>Hydrochasma viridum</tp:taxon-name></italic> sp. n. (Guyana. Moco-Moco, Lethem) <bold>49</bold> head, anterior view <bold>50</bold> same, lateral view <bold>51</bold> same, oblique view. Scale bar = 0.1 mm.</p></caption><graphic xmlns:xlink="http://www.w3.org/1999/xlink" xlink:href="ZooKeys-363-001-g020.jpg" position="float" orientation="portrait" xlink:type="simple"/></fig><fig id="F21" position="float" orientation="portrait"><label>Figures 52–55.</label><caption><p><italic><tp:taxon-name>Hydrochasma viridum</tp:taxon-name></italic> sp. n. (Guyana. Pirara Ranch and River) <bold>52</bold> epandrium and cerci, posterior view <bold>53</bold> same, lateral view <bold>54</bold> internal structures of male terminalia (aedeagus [shaded], phallapodeme, gonite, hypandrium), ventral view <bold>55</bold> same, lateral view. Scale bar = 0.1 mm.</p></caption><graphic xmlns:xlink="http://www.w3.org/1999/xlink" xlink:href="ZooKeys-363-001-g021.jpg" position="float" orientation="portrait" xlink:type="simple"/></fig></tp:treatment-sec><tp:treatment-sec sec-type="Type material"><title>Type material.</title><p>The holotype male of <italic><tp:taxon-name>Hydrochasma viridum</tp:taxon-name></italic> is labeled “<bold>GUYANA.</bold> Karanambo[,] Rupununi Riv[er],ox bow[,] <named-content xmlns:xlink="http://www.w3.org/1999/xlink" content-type="dwc:verbatimCoordinates" xlink:type="simple">3°45.1'N, 59°18.6'W</named-content>[,] 2Apr1994, W. Mathis/HOLOTYPE ♂ <italic><tp:taxon-name>Hydrochasma viridum</tp:taxon-name></italic> Mathis &amp; Zatwarnicki, USNM [red]/USNM ENT 00089395 [plastic bar code label].” The holotype is double mounted (minuten in a block of plastic), is in good condition (some dirt specks on specimen), and is deposited in the USNM. Paratype are as follows: GUYANA. Moco-Moco, Lethem (30 km E in Kanuku Mountains; <named-content xmlns:xlink="http://www.w3.org/1999/xlink" content-type="dwc:verbatimCoordinates" xlink:type="simple">03°18.2'N, 59°39.0'W</named-content>), 3–6 Apr 1994, W. N. Mathis (1♂, 1♀; USNM); Pirara Ranch and River (<named-content xmlns:xlink="http://www.w3.org/1999/xlink" content-type="dwc:verbatimCoordinates" xlink:type="simple">03°32.1'N, 59°40.5'W</named-content>), 24–25 Apr 1995, W. N. Mathis (1♂, 1♀; USNM).</p></tp:treatment-sec><tp:treatment-sec sec-type="Type locality"><title>Type locality.</title><p>Guyana. Karanambo, Rupununi River (ox bow; <named-content xmlns:xlink="http://www.w3.org/1999/xlink" content-type="dwc:verbatimCoordinates" xlink:type="simple">03°45.1'N, 59°18.6'W</named-content>).</p></tp:treatment-sec><tp:treatment-sec sec-type="Distribution"><title>Distribution</title><p>(<xref ref-type="fig" rid="F22">Fig. 56</xref>). Neotropical: Guyana.</p><fig id="F22" position="float" orientation="portrait"><label>Figure 56.</label><caption><p>Distribution of <italic><tp:taxon-name>Hydrochasma viridum</tp:taxon-name></italic> sp. n.</p></caption><graphic xmlns:xlink="http://www.w3.org/1999/xlink" xlink:href="ZooKeys-363-001-g022.jpg" position="float" orientation="portrait" xlink:type="simple"/></fig></tp:treatment-sec><tp:treatment-sec sec-type="Etymology"><title>Etymology.</title><p>The species epithet, <italic>viridum</italic>, is of Latin derivation, meaning green, and refers to the metallic green coloration of the mesonotum.</p></tp:treatment-sec><tp:treatment-sec sec-type="Remarks"><title>Remarks.</title><p>Externally, the dorsum of the head and mesonotum of this species is unique among congeners, especially species in the <italic>faciale</italic> group, in having a pronounced, subshiny to shiny, with mostly greenish to bluish luster. Internally, this species could only be confused with <italic><tp:taxon-name>Hydrochasma patens</tp:taxon-name></italic>, and indeed, structures of the male terminalia of these two species are similar, although differing in details (compare <xref ref-type="fig" rid="F11">Figs 26–29</xref> with <xref ref-type="fig" rid="F21">Figs 52–55</xref>).</p></tp:treatment-sec><tp:treatment-sec><!--Section generated to contain objects referenced in tp:taxon-treatment.--><fig id="F11" position="float" orientation="portrait"><label>Figures 26–29.</label><caption><p><italic><tp:taxon-name>Hydrochasma patens</tp:taxon-name></italic> Cresson (Chile. Talca: Rio Lircay, 11 km N Talca) <bold>26</bold> epandrium and cerci, posterior view <bold>27</bold> same, lateral view <bold>28</bold> internal structures of male terminalia (aedeagus [shaded], phallapodeme, gonite, hypandrium), ventral view <bold>29</bold> same, lateral view. Scale bar = 0.1 mm.</p></caption><graphic xmlns:xlink="http://www.w3.org/1999/xlink" xlink:href="ZooKeys-363-001-g011.jpg" position="float" orientation="portrait" xlink:type="simple"/></fig></tp:treatment-sec></tp:taxon-treatment>
