# Supplementary material for: A revision of the shore-fly genus Hydrochasma Hendel (Diptera, Ephydridae)
Source: Zookeys. 2013 Dec 16;(363):1–161. doi: 10.3897/zookeys.363.6482 (PMC3867181; doi:10.3897/zookeys.363.6482)
Supplement: XML Treatment for Hydrochasma williamsae [file zookeys.363.6482-treatment12.xml]

<!DOCTYPE tp:taxon-treatment
  PUBLIC "-//TaxonX//DTD Taxonomic Treatment Publishing DTD v0 20100105//EN" "tax-treatment-NSO.dtd">
<tp:taxon-treatment xmlns:tp="http://www.plazi.org/taxpub"><tp:treatment-meta><mixed-citation publication-type="journal"><person-group><name><surname>Mathis</surname><given-names>Wayne N.</given-names></name><name><surname>Zatwarnicki</surname><given-names>Tadeusz</given-names></name></person-group><article-title>A revision of the shore-fly genus <italic>Hydrochasma</italic> Hendel (Diptera, Ephydridae)</article-title><source>Zookeys</source><day>16</day><month>12</month><year>2013</year><volume>2013</volume><issue>363</issue><fpage>1</fpage><lpage>161</lpage><pub-id pub-id-type="doi">10.3897/zookeys.363.6482</pub-id></mixed-citation></tp:treatment-meta><tp:nomenclature><label>10.</label><tp:taxon-name>
                            <tp:taxon-name-part taxon-name-part-type="genus">Hydrochasma</tp:taxon-name-part>
                            <tp:taxon-name-part taxon-name-part-type="species">williamsae</tp:taxon-name-part>
                            <object-id xmlns:xlink="http://www.w3.org/1999/xlink" content-type="zoobank" xlink:type="simple">http://zoobank.org/01EE2E2E-0913-4C01-8A71-525CEC06E796</object-id>
                            <object-id xmlns:xlink="http://www.w3.org/1999/xlink" xlink:type="simple">http://species-id.net/wiki/Hydrochasma_williamsae</object-id>
                        </tp:taxon-name><tp:taxon-status xmlns:xlink="http://www.w3.org/1999/xlink" xlink:type="simple">sp. n.</tp:taxon-status><xref ref-type="fig" rid="F1">Figs 1</xref><xref ref-type="fig" rid="F5">, 11</xref><xref ref-type="fig" rid="F23">, 57</xref><xref ref-type="fig" rid="F24">–61</xref></tp:nomenclature><tp:treatment-sec sec-type="Diagnosis"><title>Diagnosis.</title><p>This species is distinguished from congeners by the following combination of characters: Small to moderately small shore flies, body length 1.50–2.30 mm. <italic>Head</italic>: Subglobose, very broad ventrally, oral opening comparatively large. Antennal coloration variable, entirely yellow to nearly evenly divided between yellowish and dark gray, dorsal and anterior surfaces of pedicel and basal flagellomere extensively dark gray. Parafacial silvery white, concolorous with facial coloration; parafacial silvery white, concolorous with face; mesonotum yellowish to golden brown; gena-to-eye ratio 0.25–0.27. <italic>Thorax</italic>: Pleural area gray (<xref ref-type="fig" rid="F1">Fig. 1</xref>). Wing with costal vein ratio 0.63–0.65; M vein ratio 0.52–0.53. Forefemur bearing a distinctive, comb-like row of stout setulae along anteroventral and posteroventral surfaces; tibiae mostly gray; hindtibia bearing a large, spur-like seta ventroapically (<xref ref-type="fig" rid="F5">Fig. 11</xref>). <italic>Abdomen</italic>: Tergites 1–4 with broad, medial brown stripe, uneven lateral margin, lacking wedge-shaped, gray to silvery gray areas laterally (<xref ref-type="fig" rid="F1">Fig. 1</xref>); tergite 5 of male truncate apically, mostly gray with faint brown, medial stripe. Male terminalia (<xref ref-type="fig" rid="F23">Figs 57–60</xref>): Combined structures generally moderately elongate and appearing angulate, in posterior view height about 1.3× width, generally setulose, especially medially at midlength but also along ventral margins; epandrium with dorsal arch above cerci attenuated, not connected, in posterior view (<xref ref-type="fig" rid="F23">Fig. 57</xref>) with cercal cavity forming a broad U, with arms of U robustly developed, ventral portion of arms with each lateral half robustly developed, tapered to dorsal apex, apex pointed medially, dorsal portion of epandrium squarish, especially prominent dorsolateral, rounded angles; ventral portion of epandrium ventrad of midlength, shallow, V-shaped notch, as 2 robust, ventral projections that are tapered to a narrow point ventroapically, forming a deeply and narrowly incised medial incision or narrowly U-shaped pocket, in lateral view (<xref ref-type="fig" rid="F23">Fig. 58</xref>) with very irregular anterior and posterior margins, generally robust, apex narrowly pointed; cerci moderately long, height more than twice width, widely semi-hemispherical (<xref ref-type="fig" rid="F23">Fig. 57</xref>), pointed dorsally, in lateral view (<xref ref-type="fig" rid="F23">Fig. 58</xref>) evenly lunate, not attached lateroventrally or ventrally with epandrium; aedeagus in lateral view (<xref ref-type="fig" rid="F23">Fig. 60</xref>) elongate, length slightly more than 3.5× width, tubular, shallowly curved, especially apically, apex narrowly pointed, in ventral view (<xref ref-type="fig" rid="F23">Fig. 59</xref>) elongate, widest sub-basally, thereafter apically tapered to narrowly truncate apex; phallapodeme in lateral view (<xref ref-type="fig" rid="F23">Fig. 60</xref>) irregularly triangular, short, with extended, medial keel short and narrow, not skewed, apex of keel rounded, in ventral view (<xref ref-type="fig" rid="F23">Fig. 59</xref>) a slightly elongate, moderately robust T with keel portion as a symmetrical, lateral bulge; gonite in lateral view (<xref ref-type="fig" rid="F23">Fig. 60</xref>) moderately narrow, moderately elongate, bar-like, nearly straight, end toward aedeagus tapered to point, in ventral view (<xref ref-type="fig" rid="F23">Fig. 59</xref>) small, width only slightly longer than length, tapered medially; hypandrium in lateral view (<xref ref-type="fig" rid="F23">Fig. 60</xref>) like a deep, globularly rounded pocket, wide, tapered to point posteriorly, anterior margin broadly rounded, in ventral view (<xref ref-type="fig" rid="F23">Fig. 59</xref>) very broadly and robustly developed, width only slightly longer than length, posterior margin very shallowly emarginated, anterior margin broadly rounded.</p><fig id="F23" position="float" orientation="portrait"><label>Figures 57–60.</label><caption><p><italic><tp:taxon-name>Hydrochasma williamsae</tp:taxon-name></italic> sp. n. (USA. New Mexico. Grant: Mimbres River) <bold>57</bold> epandrium and cerci, posterior view <bold>58</bold> same, lateral view <bold>59</bold> internal structures of male terminalia (aedeagus [shaded], phallapodeme, gonite, hypandrium), ventral view <bold>60</bold> same, lateral view. Scale bar = 0.1 mm.</p></caption><graphic xmlns:xlink="http://www.w3.org/1999/xlink" xlink:href="ZooKeys-363-001-g023.jpg" position="float" orientation="portrait" xlink:type="simple"/></fig></tp:treatment-sec><tp:treatment-sec sec-type="Type material"><title>Type material.</title><p>The holotype male of <italic><tp:taxon-name>Hydrochasma williamsae</tp:taxon-name></italic> is labeled “<bold>BELIZE</bold>. Stann Cr[ee]k. Dist[rict]. MullinsRiver[,] (17km N Dangriga)[,] 29 March 1988, Wayne N. Mathis/HOLOTYPE ♂ <italic><tp:taxon-name>Hydrochasma williamsae</tp:taxon-name></italic> Mathis &amp; Zatwarnicki, USNM [red]/USNM ENT 00094378 [plastic bar code label].” The holotype is double mounted (minuten in a block of plastic), is in excellent condition, and is deposited in the USNM. Sixteen paratypes (5♂, 11♀; USNM) bear the same label data as the holotype.</p></tp:treatment-sec><tp:treatment-sec sec-type="Type locality"><title>Type locality.</title><p>Belize. Stann Creek: Mullins River (17 km N Dangriga; <named-content xmlns:xlink="http://www.w3.org/1999/xlink" content-type="dwc:verbatimCoordinates" xlink:type="simple">17°06.2'N, 88°17.8'W</named-content>).</p></tp:treatment-sec><tp:treatment-sec sec-type="Other specimens examined"><title>Other specimens examined.</title><p>Nearctic: UNITED STATES. NEW MEXICO. <bold>Grant:</bold> Mimbres River (<named-content xmlns:xlink="http://www.w3.org/1999/xlink" content-type="dwc:verbatimCoordinates" xlink:type="simple">32°43.8'N, 107°52'W</named-content>; 1665 m), 13-22 Aug 2007, 2009, D. and W. N. Mathis, T. Zatwarnicki (2♂; USNM).</p><p>TEXAS. <bold>Llano:</bold> Enchanted Rock (<named-content xmlns:xlink="http://www.w3.org/1999/xlink" content-type="dwc:verbatimCoordinates" xlink:type="simple">30°30.4'N, 98°49.1'W</named-content>), 15 Jun 1953, W. W. Wirth (1♂; USNM).</p><p>Neotropical. COSTA RICA. <bold>Cartago:</bold> La Suiza (<named-content xmlns:xlink="http://www.w3.org/1999/xlink" content-type="dwc:verbatimCoordinates" xlink:type="simple">09°51.5'N, 83°37.5'W</named-content>), 28 Jun 2001, W. N. Mathis (2♂, 4♀; USNM). <bold>Limón:</bold> Talamanca (Estación Gandoca; <named-content xmlns:xlink="http://www.w3.org/1999/xlink" content-type="dwc:verbatimCoordinates" xlink:type="simple">9°37.4'N, 82°41.7'W</named-content>), 18 May 2004, W. Porras (1♂; INBIO).</p><p>HONDURAS. <bold>Cortés:</bold> Omoa (<named-content xmlns:xlink="http://www.w3.org/1999/xlink" content-type="dwc:verbatimCoordinates" xlink:type="simple">16°47.8'N, 87°58.4'W</named-content>), 26 Sep 1995, D. and W. N. Mathis (1♂, 1♀; USNM).</p></tp:treatment-sec><tp:treatment-sec sec-type="Distribution"><title>Distribution</title><p>(<xref ref-type="fig" rid="F24">Fig. 61</xref>). Nearctic: United States (New Mexico, Texas). Neotropical: Belize (Stann Creek), Costa Rica (Cartago, Limón), Honduras (Cortés).</p><fig id="F24" position="float" orientation="portrait"><label>Figure 61.</label><caption><p>Distribution of <italic><tp:taxon-name>Hydrochasma williamsae</tp:taxon-name></italic> sp. n.</p></caption><graphic xmlns:xlink="http://www.w3.org/1999/xlink" xlink:href="ZooKeys-363-001-g024.jpg" position="float" orientation="portrait" xlink:type="simple"/></fig></tp:treatment-sec><tp:treatment-sec sec-type="Etymology"><title>Etymology.</title><p>The specific epithet, <italic>williamsae</italic>, is a genitive patronym to honor our colleague and cherished friend, the late Ms Hollis Barton Williams, who provided technical support to us for nearly 35 years. Holly passed away August 23, 2009.</p></tp:treatment-sec><tp:treatment-sec sec-type="Remarks"><title>Remarks.</title><p>This species, as noted previously in the “Remarks” section of <italic><tp:taxon-name>Hydrochasma faciale</tp:taxon-name></italic>, is distinguished by structures of the male terminalia, especially the generally short and robust epandrium in posterior and lateral views. The more angulate dorsolateral shoulders (best seen in posterior view) and the tapered and pointed ventral epandrial process are unique to this species and distinguish it from congeners.</p></tp:treatment-sec><tp:treatment-sec><!--Section generated to contain objects referenced in tp:taxon-treatment.--><fig id="F1" position="float" orientation="portrait"><label>Figure 1.</label><caption><p>Habitus frontispiece of <italic><tp:taxon-name>Hydrochasma williamsae</tp:taxon-name></italic> sp. n. (Costa Rica. Cartago: La Suiza). Scale bar = 0.1 mm</p></caption><graphic xmlns:xlink="http://www.w3.org/1999/xlink" xlink:href="ZooKeys-363-001-g001.jpg" position="float" orientation="portrait" xlink:type="simple"/></fig><fig id="F5" position="float" orientation="portrait"><label>Figures 11–12.</label><caption><p><bold>11</bold> <italic><tp:taxon-name>Hydrochasma williamsae</tp:taxon-name></italic> sp. n. (USA. New Mexico. Grant: Mimbres River) hindtibia and hindtarsus, posterior view <bold>12</bold> <italic><tp:taxon-name>Hydrochasma digitatum</tp:taxon-name></italic> sp. n. (Peru. Madre de Dios: Río Manu, Erika), abdomen of male, dorsal view. Scale bar = 0.1 mm.</p></caption><graphic xmlns:xlink="http://www.w3.org/1999/xlink" xlink:href="ZooKeys-363-001-g005.jpg" position="float" orientation="portrait" xlink:type="simple"/></fig></tp:treatment-sec></tp:taxon-treatment>
