# Supplementary material for: A revision of the shore-fly genus Hydrochasma Hendel (Diptera, Ephydridae)
Source: Zookeys. 2013 Dec 16;(363):1–161. doi: 10.3897/zookeys.363.6482 (PMC3867181; doi:10.3897/zookeys.363.6482)
Supplement: XML Treatment for Hydrochasma denticum [file zookeys.363.6482-treatment13.xml]

<!DOCTYPE tp:taxon-treatment
  PUBLIC "-//TaxonX//DTD Taxonomic Treatment Publishing DTD v0 20100105//EN" "tax-treatment-NSO.dtd">
<tp:taxon-treatment xmlns:tp="http://www.plazi.org/taxpub"><tp:treatment-meta><mixed-citation publication-type="journal"><person-group><name><surname>Mathis</surname><given-names>Wayne N.</given-names></name><name><surname>Zatwarnicki</surname><given-names>Tadeusz</given-names></name></person-group><article-title>A revision of the shore-fly genus <italic>Hydrochasma</italic> Hendel (Diptera, Ephydridae)</article-title><source>Zookeys</source><day>16</day><month>12</month><year>2013</year><volume>2013</volume><issue>363</issue><fpage>1</fpage><lpage>161</lpage><pub-id pub-id-type="doi">10.3897/zookeys.363.6482</pub-id></mixed-citation></tp:treatment-meta><tp:nomenclature><label>11.</label><tp:taxon-name>
                            <tp:taxon-name-part taxon-name-part-type="genus">Hydrochasma</tp:taxon-name-part>
                            <tp:taxon-name-part taxon-name-part-type="species">denticum</tp:taxon-name-part>
                            <object-id xmlns:xlink="http://www.w3.org/1999/xlink" content-type="zoobank" xlink:type="simple">http://zoobank.org/67363C11-5AA7-4505-B987-0FD186FCB6B8</object-id>
                            <object-id xmlns:xlink="http://www.w3.org/1999/xlink" xlink:type="simple">http://species-id.net/wiki/Hydrochasma_denticum</object-id>
                        </tp:taxon-name><tp:taxon-status xmlns:xlink="http://www.w3.org/1999/xlink" xlink:type="simple">sp. n.</tp:taxon-status><xref ref-type="fig" rid="F25">Figs 62</xref><xref ref-type="fig" rid="F26">–</xref><xref ref-type="fig" rid="F27">69</xref><xref ref-type="fig" rid="F28">, 71</xref></tp:nomenclature><tp:treatment-sec sec-type="Diagnosis"><title>Diagnosis.</title><p>This species is distinguished from congeners by the following combination of characters: Small shore flies, body length 1.15–1.70 mm. <italic>Head</italic>: Antenna mostly dark gray; parafacial silvery white, concolorous with facial coloration (<xref ref-type="fig" rid="F25">Figs 62–64</xref>); gena-to-eye ratio 0.0.19–0.21. <italic>Thorax</italic>: Wing with costal vein ratio 0.68–0.71; M vein ratio 0.54–0.56. Forecoxa whitish gray, yellowish at apices; forefemur lacking a distinctive, comb-like row of stout setulae along anteroventral surface; tibiae mostly gray. <italic>Abdomen</italic>: Tergites 2–3with wedge-shaped silvery-gray areas on slate black dorsum (<xref ref-type="fig" rid="F28">Fig. 71</xref>); tergite 5 of male mostly gray with blackish posterior margin. Male terminalia (<xref ref-type="fig" rid="F26">Figs 65–68</xref>): Combined structures generally moderately elongate, in posterior view height 2.25× width, generally sparsely setulose dorsally, setulae sparse or lacking ventrally; epandrium lacking dorsal arch above cerci, in posterior view (<xref ref-type="fig" rid="F26">Fig. 65</xref>) with apical 1/2–2/3 abruptly narrowed, parallel sided, apical process not wider than apical 1/2, apex with very narrow apicomedial cleft, in lateral view (<xref ref-type="fig" rid="F26">Fig. 66</xref>) very elongate, narrow with basal 3/4 straight, apical 1/3 becoming slightly wider, slightly expanded, apex narrowly rounded, with paired subapical tooth-like structures on each process; aedeagus in lateral view (<xref ref-type="fig" rid="F26">Fig. 68</xref>) very elongate and very narrow, mostly parallel sided, apical 1/8 expanded anteriorly and to a less degree posteriorly, apex irregularly rounded, in ventral view (<xref ref-type="fig" rid="F26">Fig. 67</xref>) very narrow and elongate, apical 1/8 bulbously expanded, apex broadly V-shaped; phallapodeme in lateral view (<xref ref-type="fig" rid="F26">Fig. 68</xref>) very narrow and elongate, rod-like, hypandrial end with narrowly pointed keel, aedeagal end very shallowly curved, in ventral view (<xref ref-type="fig" rid="F26">Fig. 67</xref>) elongate, narrow, truncate, slightly and gradually expanded at aedeagal end, hypandrial end with 2 narrow crossbars; gonite in lateral view (<xref ref-type="fig" rid="F26">Fig. 68</xref>) as a very shallowly curved, rod-like process, about equal in length to phallapodeme, in ventral view (<xref ref-type="fig" rid="F26">Fig. 67</xref>) shallowly curved to straight, tapered at both apices; hypandrium in lateral view (<xref ref-type="fig" rid="F26">Fig. 68</xref>) narrowly developed, anterior half narrowly angled, gradually expanded toward midlength, thereafter narrowed to parallel-sided, elongate extension, in ventral view (<xref ref-type="fig" rid="F26">Fig. 67</xref>) moderately deeply and thickly V-shaped, with base of V rectangular, robustly developed, extended lateral arms thick, elongate, each narrowly cleft apically, bifurcate.</p><fig id="F25" position="float" orientation="portrait"><label>Figures 62–64.</label><caption><p><italic><tp:taxon-name>Hydrochasma denticum</tp:taxon-name></italic> sp. n. (Ecuador. Orellana: Río Tiputini) <bold>62</bold> head, anterior view <bold>63</bold> same, lateral view <bold>64</bold> same, oblique view. Scale bar = 0.1 mm.</p></caption><graphic xmlns:xlink="http://www.w3.org/1999/xlink" xlink:href="ZooKeys-363-001-g025.jpg" position="float" orientation="portrait" xlink:type="simple"/></fig><fig id="F26" position="float" orientation="portrait"><label>Figures 65–68.</label><caption><p><italic><tp:taxon-name>Hydrochasma denticum</tp:taxon-name></italic> sp. n. (Ecuador. Orellana: Río Tiputini) <bold>65</bold> epandrium and cerci, posterior view <bold>66</bold> same, lateral view <bold>67</bold> internal structures of male terminalia (aedeagus [shaded], phallapodeme, gonite, hypandrium), ventral view <bold>68</bold> same, lateral view. Scale bar = 0.1 mm.</p></caption><graphic xmlns:xlink="http://www.w3.org/1999/xlink" xlink:href="ZooKeys-363-001-g026.jpg" position="float" orientation="portrait" xlink:type="simple"/></fig></tp:treatment-sec><tp:treatment-sec sec-type="Type material"><title>Type material.</title><p>The holotype male of <italic><tp:taxon-name>Hydrochasma denticum</tp:taxon-name></italic> is labeled “<bold>ECUADOR.</bold> Prt. Or[e][l]lana: RioTiputini(<named-content xmlns:xlink="http://www.w3.org/1999/xlink" content-type="dwc:verbatimCoordinates" xlink:type="simple">0°38.2'S, 76°8.9'W</named-content>), 12–26 Aug 1999, W.N.Mathis, A. Baptista, M. Kotrba/USNM ENT 00117964 [plastic bar code label]/HOLOTYPE ♂ <italic><tp:taxon-name>Hydrochasma denticum</tp:taxon-name></italic> Mathis &amp; Zatwarnicki, USNM [red].” The holotype is double mounted (minuten in a block of plastic), is in excellent condition, and is deposited in the USNM. Seventeen paratypes (15♂, 2♀; USNM) bear the same label data as the holotype.</p></tp:treatment-sec><tp:treatment-sec sec-type="Type locality"><title>Type locality.</title><p>Ecuador. Orellana: Río Tiputini (<named-content xmlns:xlink="http://www.w3.org/1999/xlink" content-type="dwc:verbatimCoordinates" xlink:type="simple">0°38.2'S, 76°8.9'W</named-content>).</p></tp:treatment-sec><tp:treatment-sec sec-type="Other specimens examined"><title>Other specimens examined.</title><p>Neotropical. BOLIVIA. <bold>El Beni:</bold> Cavinas (<named-content xmlns:xlink="http://www.w3.org/1999/xlink" content-type="dwc:verbatimCoordinates" xlink:type="simple">12°31'S, 66°49'W</named-content>), Jan 1922, W. M. Mann (2♀; USNM); Huachi (<named-content xmlns:xlink="http://www.w3.org/1999/xlink" content-type="dwc:verbatimCoordinates" xlink:type="simple">14°13.8'S, 63°32.1'W</named-content>), 21 Sep, W. M. Mann (13♂, 1♀; ANSP, USNM). <bold>La Paz:</bold> Guanay (<named-content xmlns:xlink="http://www.w3.org/1999/xlink" content-type="dwc:verbatimCoordinates" xlink:type="simple">15°29.8'S, 67°52.7'W</named-content>), 460 m), 13 Mar 2001, W. N. Mathis (2♂; USNM).</p><p>HONDURAS. <bold>Cortés:</bold> San Pedro Sula (8 km S; <named-content xmlns:xlink="http://www.w3.org/1999/xlink" content-type="dwc:verbatimCoordinates" xlink:type="simple">15°25.7'N, 88°01.4'W</named-content>), 25–26 Sep 1995, D. and W. N. Mathis (1♂; USNM).</p><p>PERU. <bold>Madre de Dios:</bold> Río Manu, Pakitza (<named-content xmlns:xlink="http://www.w3.org/1999/xlink" content-type="dwc:verbatimCoordinates" xlink:type="simple">11°56.6'S, 71°16.9'W</named-content>; 250 m), 9 Sep 1988, W. N. Mathis (10♂, 15♀; USNM).</p></tp:treatment-sec><tp:treatment-sec sec-type="Distribution"><title>Distribution</title><p>(<xref ref-type="fig" rid="F27">Fig. 69</xref>). Neotropical: Bolivia (El Beni, La Paz), Ecuador (Orellana), Honduras (Cortés), Peru (Madre de Dios).</p><fig id="F27" position="float" orientation="portrait"><label>Figure 69.</label><caption><p>Distribution of <italic><tp:taxon-name>Hydrochasma denticum</tp:taxon-name></italic> sp. n.</p></caption><graphic xmlns:xlink="http://www.w3.org/1999/xlink" xlink:href="ZooKeys-363-001-g027.jpg" position="float" orientation="portrait" xlink:type="simple"/></fig><fig id="F28" position="float" orientation="portrait"><label>Figures 70–71.</label><caption><p>Abdomens of females, dorsal view. <bold>70</bold> <italic><tp:taxon-name>Hydrochasma spinosum</tp:taxon-name></italic> sp. n. (Costa Rica. Puntarenas: Dominical) <bold>71</bold> <italic><tp:taxon-name>Hydrochasma denticum</tp:taxon-name></italic> sp. n. (Ecuador. Orellana: Río Tiputini). Scale bar = 0.1 mm.</p></caption><graphic xmlns:xlink="http://www.w3.org/1999/xlink" xlink:href="ZooKeys-363-001-g028.jpg" position="float" orientation="portrait" xlink:type="simple"/></fig></tp:treatment-sec><tp:treatment-sec sec-type="Etymology"><title>Etymology.</title><p>The species epithet, <italic>denticum</italic>, is of Latin derivation and means tooth, referring to the tooth-like subapical structures toward the apex of the extended epandrium.</p></tp:treatment-sec><tp:treatment-sec sec-type="Remarks"><title>Remarks.</title><p>As implied by its species’ name, <italic>denticum</italic>, this species is distinguished from congeners by the paired, tooth-like structures located subapically on each of the ventral epandrial processes. In addition, the hypandrium in ventral view is V-shaped with robust, posterior arms that in turn are bifurcate apically.</p></tp:treatment-sec></tp:taxon-treatment>
