# Supplementary material for: A revision of the shore-fly genus Hydrochasma Hendel (Diptera, Ephydridae)
Source: Zookeys. 2013 Dec 16;(363):1–161. doi: 10.3897/zookeys.363.6482 (PMC3867181; doi:10.3897/zookeys.363.6482)
Supplement: XML Treatment for Hydrochasma distinctum [file zookeys.363.6482-treatment14.xml]

<!DOCTYPE tp:taxon-treatment
  PUBLIC "-//TaxonX//DTD Taxonomic Treatment Publishing DTD v0 20100105//EN" "tax-treatment-NSO.dtd">
<tp:taxon-treatment xmlns:tp="http://www.plazi.org/taxpub"><tp:treatment-meta><mixed-citation publication-type="journal"><person-group><name><surname>Mathis</surname><given-names>Wayne N.</given-names></name><name><surname>Zatwarnicki</surname><given-names>Tadeusz</given-names></name></person-group><article-title>A revision of the shore-fly genus <italic>Hydrochasma</italic> Hendel (Diptera, Ephydridae)</article-title><source>Zookeys</source><day>16</day><month>12</month><year>2013</year><volume>2013</volume><issue>363</issue><fpage>1</fpage><lpage>161</lpage><pub-id pub-id-type="doi">10.3897/zookeys.363.6482</pub-id></mixed-citation></tp:treatment-meta><tp:nomenclature><label>12.</label><tp:taxon-name>
                            <tp:taxon-name-part taxon-name-part-type="genus">Hydrochasma</tp:taxon-name-part>
                            <tp:taxon-name-part taxon-name-part-type="species">distinctum</tp:taxon-name-part>
                            <object-id xmlns:xlink="http://www.w3.org/1999/xlink" content-type="zoobank" xlink:type="simple">http://zoobank.org/4A1D6F9C-A2C5-456A-9EE9-74BF61C84718</object-id>
                            <object-id xmlns:xlink="http://www.w3.org/1999/xlink" xlink:type="simple">http://species-id.net/wiki/Hydrochasma_distinctum</object-id>
                        </tp:taxon-name><tp:taxon-status xmlns:xlink="http://www.w3.org/1999/xlink" xlink:type="simple">sp. n.</tp:taxon-status><xref ref-type="fig" rid="F29">Figs 72</xref><xref ref-type="fig" rid="F30">–76</xref></tp:nomenclature><tp:treatment-sec sec-type="Diagnosis"><title>Diagnosis.</title><p>This species is distinguished from congeners by the following combination of characters: Moderately small shore flies, body length 2.20 mm. <italic>Head</italic>: Antenna mostly dark gray; parafacial silvery white, concolorous with facial coloration; gena-to-eye ratio 0.13. <italic>Thorax</italic>: Wing with costal vein ratio 0.82; M vein ratio 0.51. Forefemur lacking a distinctive, comb-like row of stout setulae along anteroventral surface; tibiae mostly gray. <italic>Abdomen</italic>: Tergites 3 and 4 with wedge-shaped silvery-gray areas; otherwise, tergites dark brown to black. Male terminalia (<xref ref-type="fig" rid="F29">Figs 72–75</xref>): Combined structures generally moderately compact and wide, in posterior view height 1.8× width, generally moderately setulose dorsally, setulae sparse or lacking ventrally; epandrium lacking dorsal arch above cerci, in posterior view (<xref ref-type="fig" rid="F29">Fig. 72</xref>) with basal 2/3 rectangular, lateral margins of basal portion shallowly sinuous, ventral epandrial process conspicuously narrowed, tapered, each process digitiform, bifurcate apically with inverted V-shaped gap between, in lateral view (<xref ref-type="fig" rid="F29">Fig. 73</xref>) much higher than wide, posterior margin arched, anterior margin with a midlength, shallow but elongate concavity, apex obtusely rounded; each ventral epandrial process with 2–3 dentate structures subapically; aedeagus in lateral view (<xref ref-type="fig" rid="F29">Fig. 75</xref>) basically elongate, slender, tubular, tapered toward apex but with a large, somewhat quadrate structure at midlength, in ventral view (<xref ref-type="fig" rid="F29">Fig. 74</xref>) elongate, slender, tubular, with quadrate structure at midlength, quadrate structure with basal margin shallow emarginate, apical margin with wide, shallow projection, truncate apically; phallapodeme in lateral view (<xref ref-type="fig" rid="F29">Fig. 75</xref>) elongate, narrow, shallowly sinuous, keel as irregular, apical knob, in ventral view (<xref ref-type="fig" rid="F29">Fig. 74</xref>) elongate, narrow, T-shaped, truncate at each end, basal half gradually expanded; gonite in lateral view (<xref ref-type="fig" rid="F29">Fig. 75</xref>) a very shallowly sinuous, rod-like process, about 3/4 length of phallapodeme, in ventral view (<xref ref-type="fig" rid="F29">Fig. 74</xref>) shallowly sinuous, bluntly rounded at both apices; hypandrium in lateral view (<xref ref-type="fig" rid="F29">Fig. 75</xref>) narrowly developed, generally narrowly ovate, anterior margin moderately narrowly rounded, gradually tapered toward posterior margin, in ventral view (<xref ref-type="fig" rid="F29">Fig. 74</xref>) longer than wide, more sclerotized and darker laterally, posterior margin widely emarginate, anterior margin membranous.</p><fig id="F29" position="float" orientation="portrait"><label>Figures 72–75.</label><caption><p><italic><tp:taxon-name>Hydrochasma distinctum</tp:taxon-name></italic> sp. n. (Costa Rica. Limón: Parque Nacional Barbilla, Sector Casas Negras) <bold>72</bold> epandrium and cerci, posterior view <bold>73</bold> same, lateral view <bold>74</bold> internal structures of male terminalia (aedeagus [shaded], phallapodeme, gonite, hypandrium), ventral view <bold>75</bold> same, lateral view. Scale bar = 0.1 mm.</p></caption><graphic xmlns:xlink="http://www.w3.org/1999/xlink" xlink:href="ZooKeys-363-001-g029.jpg" position="float" orientation="portrait" xlink:type="simple"/></fig></tp:treatment-sec><tp:treatment-sec sec-type="Type material"><title>Type material.</title><p>The holotype male of <italic><tp:taxon-name>Hydrochasma distinctum</tp:taxon-name></italic> is labeled “COSTA RICA. Prov. Limón. P[arque]. N[acional]. Barbilla, Sector Casas Negra, 1.5 Km NO[RTH] de la Estación, 300m, 13 JUL 2002, E. Rojas, Libre, L_N_ 219900_598400 #70494/INB0003513948 INBIOCRI COSTA RICA [plastic bar code label]/HOLOTYPE ♂ <italic><tp:taxon-name>Hydrochasma distinctum</tp:taxon-name></italic> Mathis &amp; Zatwarnicki, USNM [red].” The holotype is double mounted (minuten in a block of plastic), is in good condition (some setae of the head are misoriented or missing; abdomen removed and dissected), and is deposited in INBio.</p></tp:treatment-sec><tp:treatment-sec sec-type="Type locality"><title>Type locality.</title><p>Costa Rica. Limón: Parque Nacional Barbilla, Sector Casas Negras, (<named-content xmlns:xlink="http://www.w3.org/1999/xlink" content-type="dwc:verbatimCoordinates" xlink:type="simple">10°0.8'N, 83°28.1'W</named-content>; 300 m).</p></tp:treatment-sec><tp:treatment-sec sec-type="Distribution"><title>Distribution</title><p>(<xref ref-type="fig" rid="F30">Fig. 76</xref>). Neotropical: Costa Rica (Limón).</p><fig id="F30" position="float" orientation="portrait"><label>Figure 76.</label><caption><p>Distribution of <italic><tp:taxon-name>Hydrochasma distinctum</tp:taxon-name></italic> sp. n. and <italic><tp:taxon-name>Hydrochasma dolabrutum</tp:taxon-name></italic> sp. n.</p></caption><graphic xmlns:xlink="http://www.w3.org/1999/xlink" xlink:href="ZooKeys-363-001-g030.jpg" position="float" orientation="portrait" xlink:type="simple"/></fig></tp:treatment-sec><tp:treatment-sec sec-type="Etymology"><title>Etymology.</title><p>The species epithet, <italic>distinctum</italic>, is of Latin derivation and means separate or different, referring to the unique and distinct structures of the male terminalia.</p></tp:treatment-sec><tp:treatment-sec sec-type="Remarks"><title>Remarks.</title><p>Thus far, this species is known only by the holotype male. As implied by its species’ name, <italic>distinctum</italic>, this species is readily distinguished from congeners by the distinctive structures of the male terminalia, which are unique among congeners. The shape of the epandrium with a somewhat large and rectangular base and the short, tapered, ventral epandrial processes that bear tooth-like structures subapically are unique, as is the aedeagus that has a relatively large, quadrate structure at its midlength. Only <italic><tp:taxon-name>Hydrochasma denticum</tp:taxon-name></italic>, which also has subapical tooth-like structures on the ventral epandrial processes, is similar. The ventral epandrial processes of <italic><tp:taxon-name>Hydrochasma denticum</tp:taxon-name></italic>, however, are much longer than their base, the aedeagus does not have a quadrate structure at its midlength, and the hypandrium is V-shaped.</p></tp:treatment-sec></tp:taxon-treatment>
