# Supplementary material for: A revision of the shore-fly genus Hydrochasma Hendel (Diptera, Ephydridae)
Source: Zookeys. 2013 Dec 16;(363):1–161. doi: 10.3897/zookeys.363.6482 (PMC3867181; doi:10.3897/zookeys.363.6482)
Supplement: XML Treatment for Hydrochasma dolabrutum [file zookeys.363.6482-treatment15.xml]

<!DOCTYPE tp:taxon-treatment
  PUBLIC "-//TaxonX//DTD Taxonomic Treatment Publishing DTD v0 20100105//EN" "tax-treatment-NSO.dtd">
<tp:taxon-treatment xmlns:tp="http://www.plazi.org/taxpub"><tp:treatment-meta><mixed-citation publication-type="journal"><person-group><name><surname>Mathis</surname><given-names>Wayne N.</given-names></name><name><surname>Zatwarnicki</surname><given-names>Tadeusz</given-names></name></person-group><article-title>A revision of the shore-fly genus <italic>Hydrochasma</italic> Hendel (Diptera, Ephydridae)</article-title><source>Zookeys</source><day>16</day><month>12</month><year>2013</year><volume>2013</volume><issue>363</issue><fpage>1</fpage><lpage>161</lpage><pub-id pub-id-type="doi">10.3897/zookeys.363.6482</pub-id></mixed-citation></tp:treatment-meta><tp:nomenclature><label>13.</label><tp:taxon-name>
                            <tp:taxon-name-part taxon-name-part-type="genus">Hydrochasma</tp:taxon-name-part>
                            <tp:taxon-name-part taxon-name-part-type="species">dolabrutum</tp:taxon-name-part>
                            <object-id xmlns:xlink="http://www.w3.org/1999/xlink" content-type="zoobank" xlink:type="simple">http://zoobank.org/15AF0B2A-A060-4D62-A830-43823AB95C0E</object-id>
                            <object-id xmlns:xlink="http://www.w3.org/1999/xlink" xlink:type="simple">http://species-id.net/wiki/Hydrochasma_dolabrutum</object-id>
                        </tp:taxon-name><tp:taxon-status xmlns:xlink="http://www.w3.org/1999/xlink" xlink:type="simple">sp. n.</tp:taxon-status><xref ref-type="fig" rid="F31">Figs 77–80</xref><xref ref-type="fig" rid="F55">, 142</xref></tp:nomenclature><tp:treatment-sec sec-type="Diagnosis"><title>Diagnosis.</title><p>This species is distinguished from congeners by the following combination of characters: Small shore flies, body length 1.65–1.90 mm. <italic>Head</italic>: Antenna mostly dark gray; parafacial silvery white, concolorous with facial coloration; gena-to-eye ratio 0.21–0.23. <italic>Thorax</italic>: Wing with costal vein ratio 0.69–0.71; M vein ratio 0.49–0.52. Forecoxa yellowish to tan; forefemur lacking a distinctive, comb-like row of stout setulae along anteroventral surface; tibiae mostly gray. <italic>Abdomen</italic>: Tergites 3–4 with distinct, deep, wedge-like marking laterally but tergites 2–4 with wide medial area extensively dark slate gray to black; tergite 5 light gray to silvery gray with undifferentiated posterior margin, uniformly colored (<xref ref-type="fig" rid="F55">Fig. 142</xref>); medial coloration on tergites 1–4 narrow, sometimes only a stripe, slightly darker than color of lateral margins. Male terminalia (<xref ref-type="fig" rid="F31">Figs 77–80</xref>): Combined structures generally elongate, in posterior view height nearly 2.5× width; epandrium (<xref ref-type="fig" rid="F31">Fig. 77</xref>) with dorsal arch above cerci attenuate, not connected, dorsal 1/3–1/2 somewhat quadrate with angles rounded, ventral portion as 2 digitiform, thick, abutting, parallel lobes that connect subapically for a short distance, ventral margin concave with a medial, narrow incision, dorsal half bearing longer setulae than ventrally, ventral setulae lacking on apical portion, in lateral view (<xref ref-type="fig" rid="F31">Fig. 78</xref>) mostly parallel sided and nearly straight, apical 1/8 angled anteroventrally as a tapered, narrowly pointed apex; cerci relatively very short, in lateral view (<xref ref-type="fig" rid="F31">Fig. 77</xref>) height about twice width, narrowly semicircular, attached to epandrium ventrally; aedeagus in lateral view (<xref ref-type="fig" rid="F31">Fig. 80</xref>) elongate, with length of sclerotized portion about 8× width, basal portion parallel sided, apical half greatly enlarged, bulbous, membranous, with apex broad, membrane bearing sub-basally numerous scale-like spicules, in ventral view (<xref ref-type="fig" rid="F31">Fig. 79</xref>) also showing expanded apex, basal 1/2 comparatively narrowed, slightly wider at base, thereafter slightly tapered to expanded, broadly obovate apical half; phallapodeme in lateral view (<xref ref-type="fig" rid="F31">Fig. 80</xref>) narrow, very elongate, evenly shallowly arched, keel very weakly developed, barely evident at end toward attachment with hypandrium, in ventral view (<xref ref-type="fig" rid="F31">Fig. 79</xref>) with hypandrial end T-shaped with 2 crossbars, thereafter toward base of aedeagus gradually expanded to blunt apex; gonite in lateral view (<xref ref-type="fig" rid="F31">Fig. 80</xref>) narrow, elongate, bar-like with slight, sinuous curvature, in ventral view (<xref ref-type="fig" rid="F31">Fig. 79</xref>) moderately narrow, elongate, rod-like, apices narrowed; hypandrium in lateral view (<xref ref-type="fig" rid="F31">Fig. 80</xref>) elongate, roughly rectangular, moderately shallow, width slightly more than 1/4 length, very slightly angulate, in ventral view (<xref ref-type="fig" rid="F31">Fig. 79</xref>) generally U-shaped with base very thick, posterior margin deeply U-shaped, anterior margin moderately narrowly rounded.</p><fig id="F31" position="float" orientation="portrait"><label>Figures 77–80.</label><caption><p><italic><tp:taxon-name>Hydrochasma dolabrutum</tp:taxon-name></italic> sp. n. (Jamaica. Clarendon: Barnswell Beach) <bold>77</bold> epandrium and cerci, posterior view <bold>78</bold> same, lateral view <bold>79</bold> internal structures of male terminalia (aedeagus [shaded], phallapodeme, gonite, hypandrium), ventral view <bold>80</bold> same, lateral view. Scale bar = 0.1 mm.</p></caption><graphic xmlns:xlink="http://www.w3.org/1999/xlink" xlink:href="ZooKeys-363-001-g031.jpg" position="float" orientation="portrait" xlink:type="simple"/></fig></tp:treatment-sec><tp:treatment-sec sec-type="Type material"><title>Type material.</title><p>The holotype male of <italic><tp:taxon-name>Hydrochasma dolabrutum</tp:taxon-name></italic> is labeled “<bold>DOM[INICAN]. REP[UBLIC].</bold> Barahona: Barahona (<named-content xmlns:xlink="http://www.w3.org/1999/xlink" content-type="dwc:verbatimCoordinates" xlink:type="simple">18°12'N, 71°5.3'W</named-content>), 20 May 1998, D. and W. N. Mathis/USNM ENT 00087042 [plastic bar code label]/HOLOTYPE ♂ <italic><tp:taxon-name>Hydrochasma dolabrutum</tp:taxon-name></italic> Mathis &amp; Zatwarnicki, USNM [red].” The holotype is double mounted (minuten in a block of plastic), is in excellent condition, and is deposited in the USNM. Nine paratypes (7♂, 2♀; USNM) bear the same label data as the holotype. Other paratypes are as follows: DOMINICAN REPUBLIC. <bold>Azua:</bold> near Pueblo Viejo (<named-content xmlns:xlink="http://www.w3.org/1999/xlink" content-type="dwc:verbatimCoordinates" xlink:type="simple">18°24.8'N, 70°44.7'W</named-content>), 19 May 1998, D. and W. N. Mathis (6♂, 6♀; USNM). <bold>Barahona:</bold> Barahona (<named-content xmlns:xlink="http://www.w3.org/1999/xlink" content-type="dwc:verbatimCoordinates" xlink:type="simple">18°12'N, 71°5.3'W</named-content>), 25 Mar 1999, W. N. Mathis (1♂; USNM). <bold>Pedernales:</bold> Pedernales (19 km N; <named-content xmlns:xlink="http://www.w3.org/1999/xlink" content-type="dwc:verbatimCoordinates" xlink:type="simple">18°09.2'N, 71°44.8'W</named-content>; 230 m), 20 Mar 1999, W. N. Mathis (4♂; USNM).</p></tp:treatment-sec><tp:treatment-sec sec-type="Type locality"><title>Type locality.</title><p>Dominican Republic. Barahona: Barahona (<named-content xmlns:xlink="http://www.w3.org/1999/xlink" content-type="dwc:verbatimCoordinates" xlink:type="simple">18°12'N, 71°5.3'W</named-content>).</p></tp:treatment-sec><tp:treatment-sec sec-type="Other specimens examined"><title>Other specimens examined.</title><p>Nearctic. UNITED STATES. FLORIDA. <bold>Miami-Dade:</bold> Miami (<named-content xmlns:xlink="http://www.w3.org/1999/xlink" content-type="dwc:verbatimCoordinates" xlink:type="simple">25°46'N, 80°12'W</named-content>), 20 Apr 1930, A. L. Melander (2♂; ANSP).</p><p>Neotropical. COSTA RICA. <bold>Limón:</bold> R. V. S. Gandoca-Manzanillo, desembocadura de Laguna Gandoca (<named-content xmlns:xlink="http://www.w3.org/1999/xlink" content-type="dwc:verbatimCoordinates" xlink:type="simple">09°35.4'N, 82°35.8'W</named-content>), 18 May 2004, D. Briceño (1♂, 3♀; INBIO); Parque Nacional Cahuita, Sector Puerto Vargas (<named-content xmlns:xlink="http://www.w3.org/1999/xlink" content-type="dwc:verbatimCoordinates" xlink:type="simple">09°44'N, 82°49'W</named-content>; 1 m), 27–28 Jun 2001, J. D. Gutierrez (1♂; INBio); Puerto Vargas (<named-content xmlns:xlink="http://www.w3.org/1999/xlink" content-type="dwc:verbatimCoordinates" xlink:type="simple">09°43.9'N, 82°48.9'W</named-content>; beach), 28 Jun 2001, W. N. Mathis (1♂; USNM); Westfalia (4 km S; <named-content xmlns:xlink="http://www.w3.org/1999/xlink" content-type="dwc:verbatimCoordinates" xlink:type="simple">9°54.5'N, 82°59'W</named-content>; beach), 27 Jun 2001, A. Freidberg, W. N. Mathis (10♂, 5♀; USNM).</p><p>GUYANA. Hope Beach (<named-content xmlns:xlink="http://www.w3.org/1999/xlink" content-type="dwc:verbatimCoordinates" xlink:type="simple">06°44.7'N, 57°57.3'W</named-content>), 20 Aug 1997, W. N. Mathis (1♂; USNM); Mahaica (<named-content xmlns:xlink="http://www.w3.org/1999/xlink" content-type="dwc:verbatimCoordinates" xlink:type="simple">6°42.8'N, 57°55.6'W</named-content>), 22 Apr 1995, W. N. Mathis (1♂, 2♀; USNM).</p><p>HONDURAS. <bold>Cortés:</bold> Omoa (<named-content xmlns:xlink="http://www.w3.org/1999/xlink" content-type="dwc:verbatimCoordinates" xlink:type="simple">16°47.8'N, 87°58.4'W</named-content>), 26 Sep 1995, D. and W. N. Mathis (2♂; USNM); Puerto Cortés/Omoa (<named-content xmlns:xlink="http://www.w3.org/1999/xlink" content-type="dwc:verbatimCoordinates" xlink:type="simple">15°49'N, 87°56.2'W</named-content>), 26 Sep 1995, D. and W. N. Mathis (6♂, 3♀; USNM).</p><p>MEXICO. <bold>Chiapas:</bold> Boca de Cielo (17 km S Puerto Arista; <named-content xmlns:xlink="http://www.w3.org/1999/xlink" content-type="dwc:verbatimCoordinates" xlink:type="simple">15°51.1'N, 93°40.4'W</named-content>), 18 May 1985, A. Freidberg, W. N. Mathis (6♂, 4♀; USNM).</p><p>TRINIDAD and TOBAGO. Tobago. <bold>St. John:</bold> Charlotteville (beach; <named-content xmlns:xlink="http://www.w3.org/1999/xlink" content-type="dwc:verbatimCoordinates" xlink:type="simple">11°19.5'N, 60°32.9'W</named-content>), 16–18 Apr 1994, D. and W. N. Mathis (3♂; USNM); Charlotteville (5 km S; Hermitage River and beach; <named-content xmlns:xlink="http://www.w3.org/1999/xlink" content-type="dwc:verbatimCoordinates" xlink:type="simple">11°18.9'N, 60°34.5'W</named-content>), 22 Apr-11 Jun 1993, 1994, D. and W. N. Mathis (1♂, 2♀; USNM); Speyside (Doctor River; <named-content xmlns:xlink="http://www.w3.org/1999/xlink" content-type="dwc:verbatimCoordinates" xlink:type="simple">11°18.2'N, 60°31'W</named-content>), 19 Apr 1994, D. and W. N. Mathis (1♂; USNM). <bold>St. Patrick:</bold> Pigeon Point (beach; <named-content xmlns:xlink="http://www.w3.org/1999/xlink" content-type="dwc:verbatimCoordinates" xlink:type="simple">11°9.7'N, 60°50'W</named-content>), 19 Apr 1994, D. and W. N. Mathis (6♂, 2♀; USNM). <bold>St. Paul:</bold> Delaford, Kings Bay (<named-content xmlns:xlink="http://www.w3.org/1999/xlink" content-type="dwc:verbatimCoordinates" xlink:type="simple">11°16'N, 60°32.8'W</named-content>), 13 Jun 1993, W. N. Mathis (2♂, 2♀; USNM). Trinidad. <bold>St. Andrew:</bold> Lower Manzanilla (14 km S; <named-content xmlns:xlink="http://www.w3.org/1999/xlink" content-type="dwc:verbatimCoordinates" xlink:type="simple">10°23'N, 61°01'W</named-content>), mouth of Nariva River, 20 Jun 1993, W. N. Mathis (1♂; USNM). <bold>St. George:</bold> Blanchisseuse (beach; <named-content xmlns:xlink="http://www.w3.org/1999/xlink" content-type="dwc:verbatimCoordinates" xlink:type="simple">10°48'N, 61°19'W</named-content>), 25 Jun 1993, W. N. Mathis (3♂; USNM).</p><p>West Indies: ANTIGUA. near airport (<named-content xmlns:xlink="http://www.w3.org/1999/xlink" content-type="dwc:verbatimCoordinates" xlink:type="simple">17°08.2'N, 61°47.6'W</named-content>), 19 Mar 1989, W. N. Mathis (6♂, 4♀; USNM).</p><p>BARBADOS. <bold>Christ Church:</bold> Rockley Beach (<named-content xmlns:xlink="http://www.w3.org/1999/xlink" content-type="dwc:verbatimCoordinates" xlink:type="simple">13°04.3'N, 59°35.2'W</named-content>), 21 May-11 Sep 1996, 1997, D. and W. N. Mathis, H. B. Williams (1♂, 1♀; USNM). <bold>St. Andrew:</bold> Long Pond (<named-content xmlns:xlink="http://www.w3.org/1999/xlink" content-type="dwc:verbatimCoordinates" xlink:type="simple">13°15.1'N, 59°33.3'W</named-content>), 10–11 Sep 1996, W. N. Mathis (12♀; USNM).</p><p>CUBA. <bold>Matanzas:</bold> Playa Larga (<named-content xmlns:xlink="http://www.w3.org/1999/xlink" content-type="dwc:verbatimCoordinates" xlink:type="simple">22°15.9'N, 81°09.9'W</named-content>), 1 May 1983, W. N. Mathis (4♂, 18♀; USNM).</p><p>GRAND CAYMAN. Spotts (2 km N; <named-content xmlns:xlink="http://www.w3.org/1999/xlink" content-type="dwc:verbatimCoordinates" xlink:type="simple">19°18'N, 81°19'W</named-content>), 20 Feb 1993, F. J. Burton, W. E. Steiner, J. M. Swearingen (3♂, 1♀; USNM).</p><p>GRENADA. <bold>St. Andrew:</bold> Pearls Airport (<named-content xmlns:xlink="http://www.w3.org/1999/xlink" content-type="dwc:verbatimCoordinates" xlink:type="simple">12°08.7'N, 61°36.6'W</named-content>), 17 Sep 1996, W. N. Mathis (2♂, 3♀; USNM).</p><p>HAITI. Baie de Chouchou (<named-content xmlns:xlink="http://www.w3.org/1999/xlink" content-type="dwc:verbatimCoordinates" xlink:type="simple">19°49'N, 72°28.5'W</named-content>), 8 Jun 1978, L. Raccurtt, R. Lowrie (2♂, 1♀; USNM).</p><p>JAMAICA. <bold>Clarendon:</bold> Barnswell Beach (<named-content xmlns:xlink="http://www.w3.org/1999/xlink" content-type="dwc:verbatimCoordinates" xlink:type="simple">17°45.'N, 77°08.5'W</named-content>), 13 May 1996, D. and W. N. Mathis, H. B. Williams (1♀; USNM); Farquhars Beach (<named-content xmlns:xlink="http://www.w3.org/1999/xlink" content-type="dwc:verbatimCoordinates" xlink:type="simple">17°50.9'N, 77°22.8'W</named-content>), 9 May 1996, D. and W. N. Mathis, H. B. Williams (1♂, 4♀; USNM); Milk River Bath (<named-content xmlns:xlink="http://www.w3.org/1999/xlink" content-type="dwc:verbatimCoordinates" xlink:type="simple">17°51'N, 77°22'W</named-content>; mangroves), 11 Mar 1970, T. Farr, W. W. Wirth (2♂, 11♀; USNM). <bold>Manchester:</bold> Mandeville (<named-content xmlns:xlink="http://www.w3.org/1999/xlink" content-type="dwc:verbatimCoordinates" xlink:type="simple">18°03.5'N, 77°31.9'W</named-content>), 7–13 May 1996, D. and W. N. Mathis, H. B. Williams (4♀; USNM). <bold>St. Elizabeth:</bold> near Port Kaiser (<named-content xmlns:xlink="http://www.w3.org/1999/xlink" content-type="dwc:verbatimCoordinates" xlink:type="simple">17°52.3'N, 77°34.9'W</named-content>), 8 May 1996, D. and W. N. Mathis, H. B. Williams (1♀; USNM). <bold>St. Mary:</bold> Port Maria (1 km W; <named-content xmlns:xlink="http://www.w3.org/1999/xlink" content-type="dwc:verbatimCoordinates" xlink:type="simple">18°22.8'N, 76°53.6'W</named-content>), 18 May 1996, D. and W. N. Mathis, H. B. Williams (2♂, 1♀; USNM). <bold>St. Thomas:</bold> Bath Fountain Spring (<named-content xmlns:xlink="http://www.w3.org/1999/xlink" content-type="dwc:verbatimCoordinates" xlink:type="simple">17°57.6'N, 76°21.3'W</named-content>), 15 May 1996, D. and W. N. Mathis, H. B. Williams (1♂, 1♀; USNM).</p><p>PUERTO RICO. Maricao (<named-content xmlns:xlink="http://www.w3.org/1999/xlink" content-type="dwc:verbatimCoordinates" xlink:type="simple">18°11.1'N, 66°58.9'W</named-content>), 21 Sep 1995, D. and W. N. Mathis (1♂; USNM).</p><p>ST. VINCENT. <bold>St. Patrick:</bold> Cumberland Bay (<named-content xmlns:xlink="http://www.w3.org/1999/xlink" content-type="dwc:verbatimCoordinates" xlink:type="simple">13°16'N, 61°15.6'W</named-content>), 8–10 Jun 1991, D. and W. N. Mathis (1♂; USNM).</p></tp:treatment-sec><tp:treatment-sec sec-type="Distribution"><title>Distribution</title><p>(<xref ref-type="fig" rid="F30">Fig. 76</xref>). United States (Florida). Neotropical: Costa Rica (Limón), Guyana, Honduras (Cortés), Mexico (Chiapas), Trinidad and Tobago, West Indies (Antigua, Barbados, Cuba, Dominican Republic, Grand Cayman, Haiti, Jamaica, Puerto Rico, St. Vincent).</p></tp:treatment-sec><tp:treatment-sec sec-type="Etymology"><title>Etymology.</title><p>The species epithet, <italic>dolabrutum</italic>, is of Latin derivation and means axe, referring to the shape of the extended epandrium in lateral view.</p></tp:treatment-sec><tp:treatment-sec sec-type="Remarks"><title>Remarks.</title><p>Structures of the male terminalia of this species are similar to those of <italic><tp:taxon-name>Hydrochasma parallelum</tp:taxon-name></italic> but are distinguished from the latter species by having a comparatively more robust extended epandrial process (best seen in posterior view). Moreover, the hypandrium in general is wider, more robustly developed, and the anterior margin is broadly rounded rather than truncate as in <italic><tp:taxon-name>Hydrochasma parallelum</tp:taxon-name></italic>.</p></tp:treatment-sec><tp:treatment-sec><!--Section generated to contain objects referenced in tp:taxon-treatment.--><fig id="F55" position="float" orientation="portrait"><label>Figures 142–143.</label><caption><p>Abdomens of males, dorsal view. <bold>142</bold> <italic><tp:taxon-name>Hydrochasma dolabrutum</tp:taxon-name></italic> sp. n. (Jamaica. Clarendon: Barnswell Beach) <bold>143</bold> <italic><tp:taxon-name>Hydrochasma urnulum</tp:taxon-name></italic> sp. n. (Dominican Republic. LaVega: Jarabacoa). Scale bar = 0.1 mm.</p></caption><graphic xmlns:xlink="http://www.w3.org/1999/xlink" xlink:href="ZooKeys-363-001-g055.jpg" position="float" orientation="portrait" xlink:type="simple"/></fig><fig id="F30" position="float" orientation="portrait"><label>Figure 76.</label><caption><p>Distribution of <italic><tp:taxon-name>Hydrochasma distinctum</tp:taxon-name></italic> sp. n. and <italic><tp:taxon-name>Hydrochasma dolabrutum</tp:taxon-name></italic> sp. n.</p></caption><graphic xmlns:xlink="http://www.w3.org/1999/xlink" xlink:href="ZooKeys-363-001-g030.jpg" position="float" orientation="portrait" xlink:type="simple"/></fig></tp:treatment-sec></tp:taxon-treatment>
