# Supplementary material for: A revision of the shore-fly genus Hydrochasma Hendel (Diptera, Ephydridae)
Source: Zookeys. 2013 Dec 16;(363):1–161. doi: 10.3897/zookeys.363.6482 (PMC3867181; doi:10.3897/zookeys.363.6482)
Supplement: XML Treatment for Hydrochasma falcatum [file zookeys.363.6482-treatment16.xml]

<!DOCTYPE tp:taxon-treatment
  PUBLIC "-//TaxonX//DTD Taxonomic Treatment Publishing DTD v0 20100105//EN" "tax-treatment-NSO.dtd">
<tp:taxon-treatment xmlns:tp="http://www.plazi.org/taxpub"><tp:treatment-meta><mixed-citation publication-type="journal"><person-group><name><surname>Mathis</surname><given-names>Wayne N.</given-names></name><name><surname>Zatwarnicki</surname><given-names>Tadeusz</given-names></name></person-group><article-title>A revision of the shore-fly genus <italic>Hydrochasma</italic> Hendel (Diptera, Ephydridae)</article-title><source>Zookeys</source><day>16</day><month>12</month><year>2013</year><volume>2013</volume><issue>363</issue><fpage>1</fpage><lpage>161</lpage><pub-id pub-id-type="doi">10.3897/zookeys.363.6482</pub-id></mixed-citation></tp:treatment-meta><tp:nomenclature><label>14.</label><tp:taxon-name>
                            <tp:taxon-name-part taxon-name-part-type="genus">Hydrochasma</tp:taxon-name-part>
                            <tp:taxon-name-part taxon-name-part-type="species">falcatum</tp:taxon-name-part>
                            <object-id xmlns:xlink="http://www.w3.org/1999/xlink" content-type="zoobank" xlink:type="simple">http://zoobank.org/4505C221-1346-4802-B608-DE5A81F24839</object-id>
                            <object-id xmlns:xlink="http://www.w3.org/1999/xlink" xlink:type="simple">http://species-id.net/wiki/Hydrochasma_falcatum</object-id>
                        </tp:taxon-name><tp:taxon-status xmlns:xlink="http://www.w3.org/1999/xlink" xlink:type="simple">sp. n.</tp:taxon-status><xref ref-type="fig" rid="F31">Figs 80</xref><xref ref-type="fig" rid="F32">–</xref><xref ref-type="fig" rid="F33">85</xref></tp:nomenclature><tp:treatment-sec sec-type="Diagnosis"><title>Diagnosis.</title><p>This species is distinguished from congeners by the following combination of characters: Small to moderately small shore flies, body length 1.25–2.10 mm. <italic>Head</italic>: Antenna mostly dark gray; parafacial silvery white, concolorous with facial coloration; gena-to-eye ratio 0.20–0.22. <italic>Thorax</italic>: Wing with costal vein ratio 0.83–0.85; M vein ratio 0.53–0.54. Forecoxa silvery white; forefemur lacking a distinctive, comb-like row of stout setulae along anteroventral surface; tibiae mostly gray; hindtibia bearing an ventroapical, spur-like seta. <italic>Abdomen</italic>: Tergites 3–4 with distinctive, deep, gray wedge-like marking along lateral margin of darkened, dorsal coloration; tergite 5 of male gray with posteromedial area darkened. Male terminalia (<xref ref-type="fig" rid="F32">Figs 81–84</xref>): Epandrium generally elongate, setulae moderately sparse, on medial portion, in posterior view (<xref ref-type="fig" rid="F32">Fig. 81</xref>) with dorsal arch attenuate, not connected, dorsal 2/3–3/4 somewhat diamond shaped, widest just ventrad of cerci, thereafter ventrally tapered to arrow-shaped apex, arrow-shaped apex with width subequal to length, apex with narrowly incised medially, in lateral view (<xref ref-type="fig" rid="F32">Fig. 82</xref>) narrowly elongate, mostly parallel sided, anterior margin shallowly sinuous, apex somewhat bluntly rounded; cerci short, length in lateral view (<xref ref-type="fig" rid="F32">Fig. 82</xref>) slightly more than twice width, hemispherical; aedeagus in lateral view (<xref ref-type="fig" rid="F32">Fig. 84</xref>) relatively simple, narrowly tubular, length 5× width, in ventral view (<xref ref-type="fig" rid="F32">Fig. 83</xref>) also tubular, narrow, elongate; phallapodeme in lateral view (<xref ref-type="fig" rid="F32">Fig. 84</xref>) linear, very shallowly curved, extended keel narrow and short, as a slight bump, in ventral view (<xref ref-type="fig" rid="F32">Fig. 83</xref>) narrowly Y-shaped with apical arms short and with short, subapical crossbar; gonite in lateral view (<xref ref-type="fig" rid="F32">Fig. 84</xref>) narrowly elongate, bar-like, more curved than phallapodeme, in ventral view (<xref ref-type="fig" rid="F32">Fig. 83</xref>) narrowly bar-like, elongate, nearly straight; hypandrium in lateral view (<xref ref-type="fig" rid="F32">Fig. 84</xref>) elongate, length about 2/3 that of aedeagus, straight, rod-like, slightly expanded on apical half, in ventral view (<xref ref-type="fig" rid="F32">Fig. 83</xref>) with anterior margin broadly truncate, lateral margins nearly parallel sided, posterior margin deeply incised with bifurcate, short, processes sublaterally.</p><fig id="F32" position="float" orientation="portrait"><label>Figures 81–84.</label><caption><p><italic><tp:taxon-name>Hydrochasma falcatum</tp:taxon-name></italic> sp. n. (Peru. Madre de Dios: Río Manu, Erika) <bold>81</bold> epandrium and cerci, posterior view <bold>82</bold> same, lateral view <bold>83</bold> internal structures of male terminalia (aedeagus [shaded], phallapodeme, gonite, hypandrium), ventral view <bold>84</bold> same, lateral view. Scale bar = 0.1 mm.</p></caption><graphic xmlns:xlink="http://www.w3.org/1999/xlink" xlink:href="ZooKeys-363-001-g032.jpg" position="float" orientation="portrait" xlink:type="simple"/></fig></tp:treatment-sec><tp:treatment-sec sec-type="Type material"><title>Type material.</title><p>The holotype male of <italic><tp:taxon-name>Hydrochasma falcatum</tp:taxon-name></italic> is labeled “PERU. Madre de Dios: Manu, Erika (near Salvación; 12°47[six, 50.7]'S, 71°13[six, 23.3]'W; 550 m), 5–6 Sep 1988, W. N. Mathis/USNM ENT 00285976 [plastic bar code label]/HOLOTYPE ♂ <italic><tp:taxon-name>Hydrochasma falcatum</tp:taxon-name></italic> Mathis &amp; Zatwarnicki, USNM [red].” The holotype is double mounted (minuten in a block of plastic), is in excellent condition, and is deposited in the USNM. Twenty-six paratypes (19♂, 7♀; USNM) bear the same label data as the holotype. Other paratypes are as follows: PERU. <bold>Madre de Dios:</bold> Quebrada Romero (near; Rio Manu; <named-content xmlns:xlink="http://www.w3.org/1999/xlink" content-type="dwc:verbatimCoordinates" xlink:type="simple">12°07'S, 70°58'W</named-content>), 8 Sep 1988, W. N. Mathis (1♂, 2♀; USNM); Río Manu, Cocha Salvador (<named-content xmlns:xlink="http://www.w3.org/1999/xlink" content-type="dwc:verbatimCoordinates" xlink:type="simple">11°59.9'S, 71°13.9'W</named-content> 300m), 14 Sep 1988, W. N. Mathis (3♂, 10♀; USNM).</p></tp:treatment-sec><tp:treatment-sec sec-type="Type locality"><title>Type locality.</title><p>Peru. Madre de Dios: Río Manu, Erika (near Salvación; <named-content xmlns:xlink="http://www.w3.org/1999/xlink" content-type="dwc:verbatimCoordinates" xlink:type="simple">12°50.7'S, 71°23.3'W</named-content>; 550 m).</p></tp:treatment-sec><tp:treatment-sec sec-type="Other specimens examined"><title>Other specimens examined.</title><p>Neotropical. BOLIVIA. <bold>La Paz:</bold> Guanay (<named-content xmlns:xlink="http://www.w3.org/1999/xlink" content-type="dwc:verbatimCoordinates" xlink:type="simple">15°29.8'S, 67°52.7'W</named-content>), 460 m), 13 Mar 2001, W. N. Mathis (3♂, 3♀; USNM); Guanay (3 km E; <named-content xmlns:xlink="http://www.w3.org/1999/xlink" content-type="dwc:verbatimCoordinates" xlink:type="simple">15°30.2'S, 67°52.3'W</named-content>; 500 m), 14 Mar 2001, W. N. Mathis (1♂; USNM); Puente Villa (17 km W; <named-content xmlns:xlink="http://www.w3.org/1999/xlink" content-type="dwc:verbatimCoordinates" xlink:type="simple">16°20.9'S, 67°49'W</named-content>; 2070 m), 11 Mar 2001, W. N. Mathis (1♂, 1♀; USNM); San Pedro (3 km NE; <named-content xmlns:xlink="http://www.w3.org/1999/xlink" content-type="dwc:verbatimCoordinates" xlink:type="simple">16°S, 67°35.3'W</named-content>; 780 m), 12 Mar 2001, W. N. Mathis (12♂, 4♀; USNM).</p><p>BRAZIL. <bold>Amazonas:</bold> Igarapé Cabeça Branca (ca. 40 km N Manaus; <named-content xmlns:xlink="http://www.w3.org/1999/xlink" content-type="dwc:verbatimCoordinates" xlink:type="simple">02°35.1'S, 60°01.9'W</named-content>; 65 m), 8 May 2010, D. and W. N. Mathis (3♂; USNM).</p><p>ECUADOR. Loja: <bold>Loja:</bold> Catamayo (<named-content xmlns:xlink="http://www.w3.org/1999/xlink" content-type="dwc:verbatimCoordinates" xlink:type="simple">03°59'S, 79°21'W</named-content>), Dec 1955, R. Levi-Castillo (1♂; USNM).</p><p>HONDURAS. <bold>Cortés:</bold> San Pedro Sula (8 km S; <named-content xmlns:xlink="http://www.w3.org/1999/xlink" content-type="dwc:verbatimCoordinates" xlink:type="simple">15°25.7'N, 88°01.4'W</named-content>), 25–26 Sep 1995, D. and W. N. Mathis (1♂; USNM).</p><p>MEXICO. <bold>Chiapas:</bold> Cascadas de Agua Azul (<named-content xmlns:xlink="http://www.w3.org/1999/xlink" content-type="dwc:verbatimCoordinates" xlink:type="simple">17°15.3'N, 92°06.9'W</named-content>), 7 May 1985, W. N. Mathis (1♂, 1♀; USNM). <bold>Veracruz-Llave:</bold> Fortin de las Flores (<named-content xmlns:xlink="http://www.w3.org/1999/xlink" content-type="dwc:verbatimCoordinates" xlink:type="simple">18°54'N, 97°W</named-content>; 952 m), 2 May 1985, W. N. Mathis (4♂, 6♀; USNM).</p><p>TRINIDAD and TOBAGO. Tobago. <bold>St. John:</bold> Parlatuvier (creek; <named-content xmlns:xlink="http://www.w3.org/1999/xlink" content-type="dwc:verbatimCoordinates" xlink:type="simple">11°17.9'N, 60°35'W</named-content>), 14 Jun 1993, W. N. Mathis (1♂; USNM).</p></tp:treatment-sec><tp:treatment-sec sec-type="Distribution"><title>Distribution</title><p>(<xref ref-type="fig" rid="F33">Fig. 85</xref>). Neotropical: Bolivia (La Paz), Brazil (Amazonas), Ecuador (Loja), Honduras (Cortés), Mexico (Chiapas, Veracruz-Llave), Peru (Madre de Dios), Trinidad and Tobago.</p><fig id="F33" position="float" orientation="portrait"><label>Figure 85.</label><caption><p>Distribution of <italic><tp:taxon-name>Hydrochasma falcatum</tp:taxon-name></italic> sp. n.</p></caption><graphic xmlns:xlink="http://www.w3.org/1999/xlink" xlink:href="ZooKeys-363-001-g033.jpg" position="float" orientation="portrait" xlink:type="simple"/></fig></tp:treatment-sec><tp:treatment-sec sec-type="Etymology"><title>Etymology.</title><p>The species epithet, <italic>falcatum</italic>, is of Latin derivation and means sickle shaped, referring to the sickle-shaped gonite in lateral view.</p></tp:treatment-sec><tp:treatment-sec sec-type="Remarks"><title>Remarks.</title><p>Like <italic><tp:taxon-name>Hydrochasma glochium</tp:taxon-name></italic> and to a lesser degree like <italic><tp:taxon-name>Hydrochasma urnulum</tp:taxon-name></italic>, this species has an expanded apical portion of the extended epandrial process (best seen in posterior view). That process, however, has only moderate, lateral extensions (<xref ref-type="fig" rid="F32">Fig. 81</xref>). The hypandrium of <italic><tp:taxon-name>Hydrochasma falcatum</tp:taxon-name></italic> is somewhat rectangular in ventral view with a distinct, V-shaped posteromedial emargination (<xref ref-type="fig" rid="F32">Fig. 83</xref>). In males of <italic><tp:taxon-name>Hydrochasma glochium</tp:taxon-name></italic>, the expanded apical portion is more pronounced (<xref ref-type="fig" rid="F34">Fig. 86</xref>), and the hypandrium in robustly V-shaped (<xref ref-type="fig" rid="F34">Fig. 88</xref>). This species is also like those of the <italic>faciale</italic> group in having a spur-like seta ventroapically on the hindtibiae.</p></tp:treatment-sec><tp:treatment-sec><!--Section generated to contain objects referenced in tp:taxon-treatment.--><fig id="F31" position="float" orientation="portrait"><label>Figures 77–80.</label><caption><p><italic><tp:taxon-name>Hydrochasma dolabrutum</tp:taxon-name></italic> sp. n. (Jamaica. Clarendon: Barnswell Beach) <bold>77</bold> epandrium and cerci, posterior view <bold>78</bold> same, lateral view <bold>79</bold> internal structures of male terminalia (aedeagus [shaded], phallapodeme, gonite, hypandrium), ventral view <bold>80</bold> same, lateral view. Scale bar = 0.1 mm.</p></caption><graphic xmlns:xlink="http://www.w3.org/1999/xlink" xlink:href="ZooKeys-363-001-g031.jpg" position="float" orientation="portrait" xlink:type="simple"/></fig><fig id="F34" position="float" orientation="portrait"><label>Figures 86–89.</label><caption><p><italic><tp:taxon-name>Hydrochasma glochium</tp:taxon-name></italic> sp. n. (Dominican Republic. Puerto Plata (14 km W), Rio Camu) <bold>86</bold> epandrium and cerci, posterior view <bold>87</bold> same, lateral view <bold>88</bold> internal structures of male terminalia (aedeagus [shaded], phallapodeme, gonite, hypandrium), ventral view <bold>89</bold> same, lateral view. Scale bar = 0.1 mm.</p></caption><graphic xmlns:xlink="http://www.w3.org/1999/xlink" xlink:href="ZooKeys-363-001-g034.jpg" position="float" orientation="portrait" xlink:type="simple"/></fig></tp:treatment-sec></tp:taxon-treatment>
