# Supplementary material for: A revision of the shore-fly genus Hydrochasma Hendel (Diptera, Ephydridae)
Source: Zookeys. 2013 Dec 16;(363):1–161. doi: 10.3897/zookeys.363.6482 (PMC3867181; doi:10.3897/zookeys.363.6482)
Supplement: XML Treatment for Hydrochasma glochium [file zookeys.363.6482-treatment17.xml]

<!DOCTYPE tp:taxon-treatment
  PUBLIC "-//TaxonX//DTD Taxonomic Treatment Publishing DTD v0 20100105//EN" "tax-treatment-NSO.dtd">
<tp:taxon-treatment xmlns:tp="http://www.plazi.org/taxpub"><tp:treatment-meta><mixed-citation publication-type="journal"><person-group><name><surname>Mathis</surname><given-names>Wayne N.</given-names></name><name><surname>Zatwarnicki</surname><given-names>Tadeusz</given-names></name></person-group><article-title>A revision of the shore-fly genus <italic>Hydrochasma</italic> Hendel (Diptera, Ephydridae)</article-title><source>Zookeys</source><day>16</day><month>12</month><year>2013</year><volume>2013</volume><issue>363</issue><fpage>1</fpage><lpage>161</lpage><pub-id pub-id-type="doi">10.3897/zookeys.363.6482</pub-id></mixed-citation></tp:treatment-meta><tp:nomenclature><label>15.</label><tp:taxon-name>
                            <tp:taxon-name-part taxon-name-part-type="genus">Hydrochasma</tp:taxon-name-part>
                            <tp:taxon-name-part taxon-name-part-type="species">glochium</tp:taxon-name-part>
                            <object-id xmlns:xlink="http://www.w3.org/1999/xlink" content-type="zoobank" xlink:type="simple">http://zoobank.org/ED79E8CD-D5A4-4110-BDAD-AAF85CC24439</object-id>
                            <object-id xmlns:xlink="http://www.w3.org/1999/xlink" xlink:type="simple">http://species-id.net/wiki/Hydrochasma_glochium</object-id>
                        </tp:taxon-name><tp:taxon-status xmlns:xlink="http://www.w3.org/1999/xlink" xlink:type="simple">sp. n.</tp:taxon-status><xref ref-type="fig" rid="F34">Figs 86</xref><xref ref-type="fig" rid="F35">–90</xref></tp:nomenclature><tp:treatment-sec sec-type="Diagnosis"><title>Diagnosis.</title><p>This species is distinguished from congeners by the following combination of characters: Small shore flies, body length 1.65–1.95 mm. <italic>Head</italic>: Antenna mostly dark gray; parafacial silvery white, concolorous with facial coloration; gena-to-eye ratio 0.19–0.21. <italic>Thorax</italic>: Wing with costal vein ratio 0.72–0.74; M vein ratio 0.50–0.53. Forecoxa whitish gray basally, apical 2/3–3/4 yellow; forefemur lacking a distinctive, comb-like row of stout setulae along anteroventral surface; tibiae mostly yellow; hindtibia with silvery gray, broad band medially. <italic>Abdomen</italic>: Tergites 3–4 with deep, silvery gray wedges laterally; tergite 5 mostly silvery gray, only anterior brownish black, and with faint blackish coloration posteriorly. Male terminalia (<xref ref-type="fig" rid="F34">Figs 86–89</xref>): Combined structures generally moderately elongate, in posterior view height slightly less than 3× width, generally sparsely setulose, more so dorsally, setulae sparse medially, setulae becoming smaller ventrally; epandrium lacking dorsal arch above cerci, in posterior view (<xref ref-type="fig" rid="F34">Fig. 86</xref>) with apical 1/2 abruptly narrowed, mostly parallel sided, apical process conspicuously wider than apical 1/2, flared laterally subapically, apex with very narrow apicomedial V-shaped cleft, in lateral view (<xref ref-type="fig" rid="F34">Fig. 87</xref>) elongate, narrow, generally shallowly curved, apical process with subapical expansion, apex bluntly rounded; aedeagus in lateral view (<xref ref-type="fig" rid="F34">Fig. 89</xref>) very elongate and narrow, generally expanding toward apex, apical 1/2 with tiny, cuticular, narrow projections, apical 1/4 with complex folding, apex skewed anteriorly, narrowly pointed, in ventral view (<xref ref-type="fig" rid="F34">Fig. 88</xref>) generally narrow and elongate, slightly narrowed at midlength, apical 1/3 slightly expanded, moderately bulbous, apex broad; phallapodeme in lateral view (<xref ref-type="fig" rid="F34">Fig. 89</xref>) very narrow and elongate, rod-like to narrowly clavate, gradually expanded from aedeagal end to hypandrial end, latter with very narrowly pointed keel, aedeagal end straight, in ventral view (<xref ref-type="fig" rid="F34">Fig. 88</xref>) elongate, narrow, truncate at both ends, slightly and gradually expanded at aedeagal end, hypandrial end with 2 narrow crossbars; gonite in lateral view (<xref ref-type="fig" rid="F34">Fig. 89</xref>) as nearly straight, rod-like process, almost equal in length to phallapodeme, in ventral view (<xref ref-type="fig" rid="F34">Fig. 88</xref>) nearly straight, very slightly wider medially, tapered at both apices; hypandrium in lateral view (<xref ref-type="fig" rid="F34">Fig. 89</xref>) narrowly developed, posterior half narrowly angled, tapered toward anterior margin, narrowly angulate anteriorly, in ventral view (<xref ref-type="fig" rid="F34">Fig. 88</xref>) moderately deeply and narrowly V-shaped, arms of V generally thick, pointed posteriorly, anteromedially margin bluntly rounded.</p><fig id="F34" position="float" orientation="portrait"><label>Figures 86–89.</label><caption><p><italic><tp:taxon-name>Hydrochasma glochium</tp:taxon-name></italic> sp. n. (Dominican Republic. Puerto Plata (14 km W), Rio Camu) <bold>86</bold> epandrium and cerci, posterior view <bold>87</bold> same, lateral view <bold>88</bold> internal structures of male terminalia (aedeagus [shaded], phallapodeme, gonite, hypandrium), ventral view <bold>89</bold> same, lateral view. Scale bar = 0.1 mm.</p></caption><graphic xmlns:xlink="http://www.w3.org/1999/xlink" xlink:href="ZooKeys-363-001-g034.jpg" position="float" orientation="portrait" xlink:type="simple"/></fig></tp:treatment-sec><tp:treatment-sec sec-type="Type material"><title>Type material.</title><p>The holotype male of <italic><tp:taxon-name>Hydrochasma glochium</tp:taxon-name></italic> is labeled “<bold>DOMIN[ICAN]. REP[UBLIC].</bold> Peravia: San J[osé] Ocoa,RioOcoa[,] <named-content xmlns:xlink="http://www.w3.org/1999/xlink" content-type="dwc:verbatimCoordinates" xlink:type="simple">18°31.7'N, 70°30.4'W</named-content>[,] 21May1998, WNMathis/USNM ENT 00087391 [plastic bar code label]/HOLOTYPE ♂ <italic><tp:taxon-name>Hydrochasma glochium</tp:taxon-name></italic> Mathis &amp; Zatwarnicki, USNM [red].” The holotype is double mounted (minuten in a block of plastic), is in excellent condition (abdomen removed and dissected, parts in an attached microvial), and is deposited in the USNM. Paratypes are as follows: DOMINICAN REPUBLIC. <bold>La Vega:</bold> Salto Baiguate (near Jarabacoa; <named-content xmlns:xlink="http://www.w3.org/1999/xlink" content-type="dwc:verbatimCoordinates" xlink:type="simple">19°05.5'N, 70°36.9'W</named-content>; 570 m), 9 May 1995, W. N. Mathis (1♀; USNM). <bold>Pedernales:</bold> Cabo Rojo (26 km N; <named-content xmlns:xlink="http://www.w3.org/1999/xlink" content-type="dwc:verbatimCoordinates" xlink:type="simple">18°06'N, 71°38'W</named-content>; 730 m), 31 Jul 1990, J. E. Rawlins, S. Thompson, C. Young (1♂, 1♀; CMP).</p></tp:treatment-sec><tp:treatment-sec sec-type="Type locality"><title>Type locality.</title><p>Dominican Republic. Peravia: San José Ocoa (10 km NE; <named-content xmlns:xlink="http://www.w3.org/1999/xlink" content-type="dwc:verbatimCoordinates" xlink:type="simple">18°35'N, 70°25.6'W</named-content>).</p></tp:treatment-sec><tp:treatment-sec sec-type="Other specimens examined"><title>Other specimens examined.</title><p>Neotropical. BOLIVIA. <bold>La Paz:</bold> Guanay (<named-content xmlns:xlink="http://www.w3.org/1999/xlink" content-type="dwc:verbatimCoordinates" xlink:type="simple">15°29.8'S, 67°52.7'W</named-content>), 460 m), 13 Mar 2001, W. N. Mathis (2♂; USNM).</p><p>BRAZIL. <bold>São Paulo:</bold> Ubatuba, Praia Puruba (<named-content xmlns:xlink="http://www.w3.org/1999/xlink" content-type="dwc:verbatimCoordinates" xlink:type="simple">23°21'S, 44°55.6'W</named-content>; beach), 29 Mar 2010, D. and W. N. Mathis (5♂; USNM).</p><p>COSTA RICA. <bold>Limón:</bold> Parque Nacional Cahuita, Sector Puerto Vargas (<named-content xmlns:xlink="http://www.w3.org/1999/xlink" content-type="dwc:verbatimCoordinates" xlink:type="simple">09°44'N, 82°49'W</named-content>; 1 m), 27-28 Jun 2001, J. D. Gutierrez (1♂, 1♀; INBio).</p><p>ECUADOR. <bold>Orellana:</bold> RíoTiputini (<named-content xmlns:xlink="http://www.w3.org/1999/xlink" content-type="dwc:verbatimCoordinates" xlink:type="simple">0°38.2'S, 76°8.9'W</named-content>), 12-26 Aug 1999, W. N. Mathis, A. Baptista, M. Kotrba (1♂; USNM).</p><p>VENEZUELA. <bold>Zulia:</bold> Carrasquero (<named-content xmlns:xlink="http://www.w3.org/1999/xlink" content-type="dwc:verbatimCoordinates" xlink:type="simple">11°02.1'N, 72°0.3'W</named-content>), 29-30 May 1976, A. S. Menke, D. Vincent (1♂, 2♀; USNM).</p><p>West Indies. BARBADOS. <bold>Christ Church:</bold> Graeme Hall Swamp (<named-content xmlns:xlink="http://www.w3.org/1999/xlink" content-type="dwc:verbatimCoordinates" xlink:type="simple">13°04.2'N, 59°34.7'W</named-content>), 2 Sep 1997, D. and W. N. Mathis (1♂; USNM).</p></tp:treatment-sec><tp:treatment-sec sec-type="Distribution"><title>Distribution</title><p>(<xref ref-type="fig" rid="F35">Fig. 90</xref>). Neotropical: Bolivia (La Paz), Brazil (São Paulo), Costa Rica (Limón), Ecuador (Orellana), Venezuela (Zulia), West Indies (Barbados, Dominican Republic).</p><fig id="F35" position="float" orientation="portrait"><label>Figure 90.</label><caption><p>Distribution of <italic><tp:taxon-name>Hydrochasma glochium</tp:taxon-name></italic> sp. n.</p></caption><graphic xmlns:xlink="http://www.w3.org/1999/xlink" xlink:href="ZooKeys-363-001-g035.jpg" position="float" orientation="portrait" xlink:type="simple"/></fig></tp:treatment-sec><tp:treatment-sec sec-type="Etymology"><title>Etymology.</title><p>The species epithet, <italic>glochium</italic>, is of Greek derivation and means arrow head, referring to the arrow-like apex of the ventral extension of the epandrium.</p></tp:treatment-sec><tp:treatment-sec sec-type="Remarks"><title>Remarks.</title><p>In the remarks section of the previous species (p. 61), we noted characters to distinguish this species from <italic><tp:taxon-name>Hydrochasma falcatum</tp:taxon-name></italic>, particularly the more pronounced, lateral extensions of the apical portion of the ventral, the epandrial process, and the robust, V-shaped, hypandrium. (<xref ref-type="fig" rid="F34">Figs 86-88</xref>).</p></tp:treatment-sec></tp:taxon-treatment>
