# Supplementary material for: A revision of the shore-fly genus Hydrochasma Hendel (Diptera, Ephydridae)
Source: Zookeys. 2013 Dec 16;(363):1–161. doi: 10.3897/zookeys.363.6482 (PMC3867181; doi:10.3897/zookeys.363.6482)
Supplement: XML Treatment for Hydrochasma incisum [file zookeys.363.6482-treatment18.xml]

<!DOCTYPE tp:taxon-treatment
  PUBLIC "-//TaxonX//DTD Taxonomic Treatment Publishing DTD v0 20100105//EN" "tax-treatment-NSO.dtd">
<tp:taxon-treatment xmlns:tp="http://www.plazi.org/taxpub"><tp:treatment-meta><mixed-citation publication-type="journal"><person-group><name><surname>Mathis</surname><given-names>Wayne N.</given-names></name><name><surname>Zatwarnicki</surname><given-names>Tadeusz</given-names></name></person-group><article-title>A revision of the shore-fly genus <italic>Hydrochasma</italic> Hendel (Diptera, Ephydridae)</article-title><source>Zookeys</source><day>16</day><month>12</month><year>2013</year><volume>2013</volume><issue>363</issue><fpage>1</fpage><lpage>161</lpage><pub-id pub-id-type="doi">10.3897/zookeys.363.6482</pub-id></mixed-citation></tp:treatment-meta><tp:nomenclature><label>16.</label><tp:taxon-name>
                            <tp:taxon-name-part taxon-name-part-type="genus">Hydrochasma</tp:taxon-name-part>
                            <tp:taxon-name-part taxon-name-part-type="species">incisum</tp:taxon-name-part>
                            <object-id xmlns:xlink="http://www.w3.org/1999/xlink" xlink:type="simple">http://species-id.net/wiki/Hydrochasma_incisum</object-id>
                        </tp:taxon-name><tp:taxon-authority>(Coquillett)</tp:taxon-authority><xref ref-type="fig" rid="F36">Figs 91</xref><xref ref-type="fig" rid="F37">–95</xref><tp:nomenclature-citation-list><tp:nomenclature-citation><tp:taxon-name>Discocerina incisa</tp:taxon-name><comment> Coquillett, 1902: 182.</comment></tp:nomenclature-citation><tp:nomenclature-citation><tp:taxon-name>Discocerina leucoprocta incisa</tp:taxon-name><comment> Cresson, 1918: 58 [subspecies status].</comment></tp:nomenclature-citation><tp:nomenclature-citation><tp:taxon-name>Hydrochasma incisum</tp:taxon-name><comment> . <xref ref-type="bibr" rid="B10">Cresson 1946</xref>: 142 [review]. <xref ref-type="bibr" rid="B34">Wirth 1968</xref>: 8 [Neotropical catalog]. <xref ref-type="bibr" rid="B25">Mathis and Zatwarnicki 1995</xref>: 182-183 [world catalog]. <xref ref-type="bibr" rid="B20">Mathis 1997</xref>: 36 [review, Belize].</comment></tp:nomenclature-citation><tp:nomenclature-citation><tp:taxon-name>Discocerina (Gymnoclasiopa) poecilogastra</tp:taxon-name><comment> Hendel, 1930: 138. <xref ref-type="bibr" rid="B8">Cresson 1938</xref>: 29 [synonymy].</comment></tp:nomenclature-citation></tp:nomenclature-citation-list></tp:nomenclature><tp:treatment-sec sec-type="Diagnosis"><title>Diagnosis.</title><p>This species is distinguished from congeners by the following combination of characters: Small to moderately small shore flies, body length 1.35–2.05 mm. <italic>Head</italic>: Antenna mostly dark gray; parafacial silvery white, concolorous with facial coloration; gena-to-eye ratio 0.18–0.20. <italic>Thorax</italic>: Wing with costal vein ratio 0.56–0.58; M vein ratio 0.50–0.51. Forecoxa with base silvery white to gray, apical 2/3 yellowish; forefemur lacking a distinctive, comb-like row of stout setulae along anteroventral surface; tibiae mostly gray. <italic>Abdomen</italic>: Tergites 3–4 with distinctive, deep, wedge-like lateral margin of darkened dorsum; tergite 5 of male mostly gray with posterior margin blackish. Male terminalia (<xref ref-type="fig" rid="F36">Figs 91–94</xref>): Combined structures generally elongate, in posterior view height less than 3× width (2.8×), generally sparsely setulose, especially dorsally, setulae sparse medially along dorsal 2/3; epandrium lacking dorsal arch above cerci, in posterior view (<xref ref-type="fig" rid="F36">Fig. 91</xref>) with apical 1/2 abruptly narrowed, mostly parallel sided, apical process wider than apical 1/2 and angled ventrolaterally, apex with very narrow apicomedial cleft, in lateral view (<xref ref-type="fig" rid="F36">Fig. 92</xref>) very elongate, narrow with basal 3/4 straight, apical 1/2 narrow to just before slightly broadened and curved apex, apex narrowly rounded; aedeagus in lateral view (<xref ref-type="fig" rid="F36">Fig. 94</xref>) very elongate and narrow, shallowly sinuous, mostly parallel sided, apical 1/4 [or 1/3] with complex folding and secondary structures, apex rounded, in ventral view (<xref ref-type="fig" rid="F36">Fig. 93</xref>) very narrow and elongate, apical 1/4 [or 1/3] very bulbously expanded, apex broad; phallapodeme in lateral view (<xref ref-type="fig" rid="F36">Fig. 94</xref>) very narrow and elongate, rod-like, hypandrial end with very narrowly pointed keel, aedeagal end straight, in ventral view (<xref ref-type="fig" rid="F36">Fig. 93</xref>) elongate, narrow, truncate at both ends, slightly and gradually expanded at aedeagal end, hypandrial end with 2 narrow crossbars; gonite in lateral view (<xref ref-type="fig" rid="F36">Fig. 94</xref>) as a very shallowly sinuous, rod-like process, about equal in length to phallapodeme, in ventral view (<xref ref-type="fig" rid="F36">Fig. 93</xref>) nearly straight but expanded at basal 1/3 to an obtuse point, tapered at both apices; hypandrium in lateral view (<xref ref-type="fig" rid="F36">Fig. 94</xref>) narrowly developed, posterior half narrowly angled, gradually expanded toward midlength, thereafter cigar-like, in ventral view (<xref ref-type="fig" rid="F36">Fig. 93</xref>) moderately deeply and thickly U-shaped, with base of U rounded rectangular, robustly developed, extended lateral arms tapered, thin apically, moderately elongate.</p><fig id="F36" position="float" orientation="portrait"><label>Figures 91–94.</label><caption><p><italic><tp:taxon-name>Hydrochasma incisum</tp:taxon-name></italic> (Coquillett) (Peru. Cuzco: Paucartambo, Atalaya) <bold>91</bold> epandrium and cerci, posterior view <bold>92</bold> same, lateral view <bold>93</bold> internal structures of male terminalia (aedeagus [shaded], phallapodeme, gonite, hypandrium), ventral view <bold>94</bold> same, lateral view. Scale bar = 0.1 mm.</p></caption><graphic xmlns:xlink="http://www.w3.org/1999/xlink" xlink:href="ZooKeys-363-001-g036.jpg" position="float" orientation="portrait" xlink:type="simple"/></fig></tp:treatment-sec><tp:treatment-sec sec-type="Type material"><title>Type material.</title><p>The lectotype male of <italic><tp:taxon-name>Discocerina incisa</tp:taxon-name></italic> Coquillett, here designated to preserve stability and make more universal the use of this name, is labeled “Mayaguez Jan 1899./Porto Rico Aug[ust] Busck/Type No 6642 U.S.N.M. [red; “6642” handwritten]/<tp:taxon-name>Discocerina</tp:taxon-name> incisa Coq. [name and author handwritten, apparently by Coquillett; black submargin]/LECTOTYPE ♂ <italic><tp:taxon-name>Discocerina incisa</tp:taxon-name></italic> by Mathis &amp; Zatwarnicki, USNM (6642) [red]. The lectotype is double mounted (glued to a paper triangle), is in good condition (structures of male terminalia exposed), and is deposited in the USNM (6642).” <xref ref-type="bibr" rid="B4">Coquillett (1902</xref>: 183) noted that the type series comprised eight specimens with no single specimen designated as the type or holotype. Two of the eight specimens are missing (pins with labels still extant, specimens missing). From the other six specimens (Vieques Island, Fajaro, Mayaquez, Aguadillo, Utuado and Arroyo), we selected the male from Mayaquez list above as the lectotype because it is in good condition and is easily identified to species. The other specimens, here designated as paralectotypes, appear to be conspecific (we did not make dissections of the other males), but one paralectotype from Vieques Island appears to be a male of <italic><tp:taxon-name>Hydrochasma leucoproctum</tp:taxon-name></italic>.</p><p>The holotype male of <italic><tp:taxon-name>Discocerina (Gymnoclasiopa) poecilogastra</tp:taxon-name></italic> Hendel is labeled “Fortin Esteros Bolivia. III.26. D.Chaco-Exped [black border]/<tp:taxon-name>Discocerina</tp:taxon-name> poecilogastra ♀ Hend. [handwritten]/Type <xref ref-type="bibr" rid="B14">Hendel 1930</xref> [red lettering; black border].” The holotype is double mounted (minuten in a paper card), is in good condition, and is deposited in the SMN.</p></tp:treatment-sec><tp:treatment-sec sec-type="Type locality"><title>Type locality.</title><p>Puerto Rico. Mayaguez (<named-content xmlns:xlink="http://www.w3.org/1999/xlink" content-type="dwc:verbatimCoordinates" xlink:type="simple">18°12.1'N, 67°08.7'W</named-content>).</p></tp:treatment-sec><tp:treatment-sec sec-type="Other specimens examined"><title>Other specimens examined.</title><p>Nearctic: UNITED STATES. FLORIDA. <bold>Highlands:</bold> Archbold Biological Station (<named-content xmlns:xlink="http://www.w3.org/1999/xlink" content-type="dwc:verbatimCoordinates" xlink:type="simple">27°12.6'N, 81°20.9'W</named-content>), 7 Feb 2000, D. and W. N. Mathis (2♂; USNM); Archbold Biological Station (<named-content xmlns:xlink="http://www.w3.org/1999/xlink" content-type="dwc:verbatimCoordinates" xlink:type="simple">27°11.3'N, 81°20.3'W</named-content>), 7 Mar-12 Nov 1999, 2000, M. A. Deyrup (3♂, 10♀; ABSF).</p><p>Neotropical. ARGENTINA. <bold>Salta:</bold> Embarcación (<named-content xmlns:xlink="http://www.w3.org/1999/xlink" content-type="dwc:verbatimCoordinates" xlink:type="simple">23°12.6'S, 64°05.8'W</named-content>), 2–6 Feb 1930, R. Golbach (1♂; USNM).</p><p>BELIZE. <bold>Belize:</bold> Blackbird Caye (<named-content xmlns:xlink="http://www.w3.org/1999/xlink" content-type="dwc:verbatimCoordinates" xlink:type="simple">17°19'N, 87°48'W</named-content>), 27–30 Mar 1993, W. N. Mathis (1♂, 1♀; USNM); Turneffe Islands: Calabash Cays (<named-content xmlns:xlink="http://www.w3.org/1999/xlink" content-type="dwc:verbatimCoordinates" xlink:type="simple">17°17'N, 87°48'W</named-content>), 27–30 Mar 1993, W. N. Mathis (41♂, 17♀; USNM). <bold>Stann Creek:</bold> Dangriga (<named-content xmlns:xlink="http://www.w3.org/1999/xlink" content-type="dwc:verbatimCoordinates" xlink:type="simple">16°58'N, 88°13'W</named-content>), 3–4 Apr 1993, W. N. Mathis (14♂, 6♀; USNM); Kendal (<named-content xmlns:xlink="http://www.w3.org/1999/xlink" content-type="dwc:verbatimCoordinates" xlink:type="simple">16°47.4'N, 88°22.9'W</named-content>), 1 May 1997, R. Faitoute, P. J. Spangler (1♂, 1♀; USNM); Man of War Cay (<named-content xmlns:xlink="http://www.w3.org/1999/xlink" content-type="dwc:verbatimCoordinates" xlink:type="simple">17°13'N, 87°54'W</named-content>), 8–15 Nov 1987, D. and W. N. Mathis (2♂; USNM); Placencia Lagoon, Rum Point (<named-content xmlns:xlink="http://www.w3.org/1999/xlink" content-type="dwc:verbatimCoordinates" xlink:type="simple">16°32.8'N, 88°22.1'W</named-content>), 4–5 Nov 1987, D. and W. N. Mathis (22♂, 30♀; USNM); Salt Creek (12 km N Dangriga; <named-content xmlns:xlink="http://www.w3.org/1999/xlink" content-type="dwc:verbatimCoordinates" xlink:type="simple">17°13.4'N, 88°18.6'W</named-content>), 28 Mar 1988, W. N. Mathis (2♀; USNM); Sittee River, Possum Point Biological Station (<named-content xmlns:xlink="http://www.w3.org/1999/xlink" content-type="dwc:verbatimCoordinates" xlink:type="simple">16°52.1'N, 88°22.5'W</named-content>), 6 Nov 1987, D. and W. N. Mathis (7♂, 1♀; USNM); Twin Cays (south end of East Island, West Bay; <named-content xmlns:xlink="http://www.w3.org/1999/xlink" content-type="dwc:verbatimCoordinates" xlink:type="simple">19°49.5'N, 88°06.2'W</named-content>), Jan-19 Mar 1987, 1988, W. N. Mathis, C. Feller (2♂, 2♀; USNM); Wee Wee Cay (<named-content xmlns:xlink="http://www.w3.org/1999/xlink" content-type="dwc:verbatimCoordinates" xlink:type="simple">16°45.9'N, 88°08.6'W</named-content>), Jan-9 Nov 1987, 1988, D. and W. N. Mathis, C. Feller (36♂, 26♀; USNM).</p><p>BOLIVIA. <bold>Beni:</bold> Huachi, Mulford Biological Expedition (<named-content xmlns:xlink="http://www.w3.org/1999/xlink" content-type="dwc:verbatimCoordinates" xlink:type="simple">14°14'S, 63°31'W</named-content>), Sep 1921, W. M. Mann (3♂; ANSP). <bold>La Paz:</bold> Chulumani (2 km S; <named-content xmlns:xlink="http://www.w3.org/1999/xlink" content-type="dwc:verbatimCoordinates" xlink:type="simple">16°23.5'S, 67°31.8'W</named-content>; 1750 m), 9–10 Mar 2001, W. N. Mathis (12♂, 13♀; USNM); Guanay (<named-content xmlns:xlink="http://www.w3.org/1999/xlink" content-type="dwc:verbatimCoordinates" xlink:type="simple">15°29.8'S, 67°52.7'W</named-content>), 460 m), 13 Mar 2001, W. N. Mathis (10♂, 2♀; USNM); Guanay (8 km E; <named-content xmlns:xlink="http://www.w3.org/1999/xlink" content-type="dwc:verbatimCoordinates" xlink:type="simple">15°30.3'S, 67°50.8'W</named-content>; 510 m), 13 Mar 2001, W. N. Mathis (4♂, 2♀; USNM); Guanay (9 km NW; <named-content xmlns:xlink="http://www.w3.org/1999/xlink" content-type="dwc:verbatimCoordinates" xlink:type="simple">15°29.5'S, 67°53.8'W</named-content>; 850 m), 13 Mar 2001, W. N. Mathis (7♂, 7♀; USNM); Guanay (3 km E; <named-content xmlns:xlink="http://www.w3.org/1999/xlink" content-type="dwc:verbatimCoordinates" xlink:type="simple">15°30.2'S, 67°52.3'W</named-content>; 500 m), 14 Mar 2001, W. N. Mathis (15♂, 1♀; USNM); Guanay (22 km SE; <named-content xmlns:xlink="http://www.w3.org/1999/xlink" content-type="dwc:verbatimCoordinates" xlink:type="simple">15°17.8'S, 68°15.6'W</named-content>; 540 m), 17 Mar 2001, W. N. Mathis (1♂; USNM); Mapiri (<named-content xmlns:xlink="http://www.w3.org/1999/xlink" content-type="dwc:verbatimCoordinates" xlink:type="simple">15°18.6'S, 68°13'W</named-content>; 720 m), 15–17 Mar 2001; S. D. Gaimari, W. N. Mathis (18♂, 4♀; USNM); San Pedro (3 km NE; <named-content xmlns:xlink="http://www.w3.org/1999/xlink" content-type="dwc:verbatimCoordinates" xlink:type="simple">16°S, 67°35.3'W</named-content>; 780 m), 12 Mar 2001, W. N. Mathis (1♂; USNM); Tajlihui (<named-content xmlns:xlink="http://www.w3.org/1999/xlink" content-type="dwc:verbatimCoordinates" xlink:type="simple">15°40.8'S, 67°41.7'W</named-content>; 590 m), 12 Mar 2001, W. N. Mathis (12♂, 3♀; USNM).</p><p>BRAZIL. <bold>Amazonas:</bold> Igarapé Cabeça Branca (ca. 40 km N Manaus; <named-content xmlns:xlink="http://www.w3.org/1999/xlink" content-type="dwc:verbatimCoordinates" xlink:type="simple">02°35.1'S, 60°01.9'W</named-content>; 65 m), 8 May 2010, D. and W. N. Mathis (5♂, 2♀; INPA, USNM); Reserva Ducke (<named-content xmlns:xlink="http://www.w3.org/1999/xlink" content-type="dwc:verbatimCoordinates" xlink:type="simple">02°55.8'S, 59°58.5'W</named-content>; 40 m), 5 May 2010, D. and W. N. Mathis (1♂; INPA, USNM). <bold>Paraná:</bold> Antonina (<named-content xmlns:xlink="http://www.w3.org/1999/xlink" content-type="dwc:verbatimCoordinates" xlink:type="simple">25°28'S, 48°41.3'W</named-content>; 13 m), 3 Feb 2010, D. and W. N. Mathis (7♂; DZUP, USNM); Antonina (<named-content xmlns:xlink="http://www.w3.org/1999/xlink" content-type="dwc:verbatimCoordinates" xlink:type="simple">25°27.1'S, 48°41.1'W</named-content>; beach; Ponta da Pita), 15 Feb 2010, D. and W. N. Mathis (4♂; DZUP, USNM); Bocaiúva do Sul (<named-content xmlns:xlink="http://www.w3.org/1999/xlink" content-type="dwc:verbatimCoordinates" xlink:type="simple">25°16.6'S, 48°58.5'W</named-content>; 770 m), 16 Feb Jan 2010, D. and W. N. Mathis (2♂; DZUP, USNM); Castro (Parque Lacustre; <named-content xmlns:xlink="http://www.w3.org/1999/xlink" content-type="dwc:verbatimCoordinates" xlink:type="simple">24°47.4'S, 50°0.3'W</named-content>; 990 m), 25 Dec 2009, D. and W. N. Mathis (17♂; DZUP, USNM); Castro (8 km N; <named-content xmlns:xlink="http://www.w3.org/1999/xlink" content-type="dwc:verbatimCoordinates" xlink:type="simple">24°45.3'S, 49°58.9'W</named-content>; 1010 m), 25–26 Dec 2009, D. and W. N. Mathis (1♂, 1♀; USNM); Curitiba, Universidade Federal do Paraná, Reserva Biológica (<named-content xmlns:xlink="http://www.w3.org/1999/xlink" content-type="dwc:verbatimCoordinates" xlink:type="simple">25°26.9'S, 49°14'W</named-content>; 915 m), 22 Dec-12 Apr 2009, 2010, D. and W. N. Mathis (43♂, 9♀; DZUP, USNM); Matinhos (Rio da Onça; <named-content xmlns:xlink="http://www.w3.org/1999/xlink" content-type="dwc:verbatimCoordinates" xlink:type="simple">25°47.1'S, 48°31.6'W</named-content>; 3 m), 27 Jan-25 Mar 2010, D. and W. N. Mathis (23♂, 1♀; DZUP, USNM); Matinhos (Rio da Onça; <named-content xmlns:xlink="http://www.w3.org/1999/xlink" content-type="dwc:verbatimCoordinates" xlink:type="simple">25°47.4'S, 48°31.6'W</named-content>; 3 m), 12 Nov 2010, D. and W. N. Mathis (6♂; DZUP, USNM); Matinhos (N.; <named-content xmlns:xlink="http://www.w3.org/1999/xlink" content-type="dwc:verbatimCoordinates" xlink:type="simple">25°46.4'S, 48°30.8'W</named-content>; 1 m; beach/estuary), 30 Jan-25 Mar 2010, D. and W. N. Mathis (13♂; DZUP, USNM); Paranaguá (<named-content xmlns:xlink="http://www.w3.org/1999/xlink" content-type="dwc:verbatimCoordinates" xlink:type="simple">25°30.8'S, 48°29.9'W</named-content>; 3 m), 23 Jan 2010, D. and W. N. Mathis (2♂; DZUP, USNM); Prainha (5 km S Matinhos; <named-content xmlns:xlink="http://www.w3.org/1999/xlink" content-type="dwc:verbatimCoordinates" xlink:type="simple">25°51.2'S, 48°33.6'W</named-content>; beach), 15 Nov 2010, D. and W. N. Mathis (3♂; DZUP, USNM); Parque Igauçu (<named-content xmlns:xlink="http://www.w3.org/1999/xlink" content-type="dwc:verbatimCoordinates" xlink:type="simple">25°33.4'S, 49°13.6'W</named-content>; 880 m), 16 Jan-11 Feb 2010, D. and W. N. Mathis (22♂, 1♀; DZUP, USNM). <bold>Rio de Janeiro:</bold> Ilha da Marambaia (<named-content xmlns:xlink="http://www.w3.org/1999/xlink" content-type="dwc:verbatimCoordinates" xlink:type="simple">23°03.6'S, 43°59.1'W</named-content>), 4 Sep 2000, W. N. Mathis (7♂, 3♀; USNM). <bold>Santa Catarina:</bold> Barra Velha (<named-content xmlns:xlink="http://www.w3.org/1999/xlink" content-type="dwc:verbatimCoordinates" xlink:type="simple">26°38'S, 48°40.9'W</named-content>; beach), 29 Apr 2010, D. and W. N. Mathis (5♂; DZUP, USNM). <bold>São Paulo:</bold> Ubatuba, Praia do Estaleiro (<named-content xmlns:xlink="http://www.w3.org/1999/xlink" content-type="dwc:verbatimCoordinates" xlink:type="simple">23°20.5'S, 44°53'W</named-content>; beach), 30 Mar 2010, D. and W. N. Mathis (2♂; USNM).</p><p>CHILE. <bold>Tarapacá:</bold> Pica (<named-content xmlns:xlink="http://www.w3.org/1999/xlink" content-type="dwc:verbatimCoordinates" xlink:type="simple">20°29.3'S, 69°19.7'W</named-content>), Sep/Oct 1966, M. E. Irwin, E. Medina (1♂; USNM).</p><p>COSTA RICA. <bold>Alajuela:</bold> Bijagua, Volcán Tenorio (<named-content xmlns:xlink="http://www.w3.org/1999/xlink" content-type="dwc:verbatimCoordinates" xlink:type="simple">10°43.8'N, 85°05.9'W</named-content>; 700 m), 19–27 Aug 2002, J. D. Gutierrez (14♂, 5♀; INBio); Caño Negro (10°30.2'N, 84°24'W; 20 m), 2–23 Apr 1995, R. Villalobos (3♂, 2♀; INBio); Rincón de la Vieja, San Gerrardo (<named-content xmlns:xlink="http://www.w3.org/1999/xlink" content-type="dwc:verbatimCoordinates" xlink:type="simple">10°47.2'N, 85°17.6'W</named-content>; 600 m), 16–18 May 2002, D. Briceño (1♀; INBio); Río Surubres (<named-content xmlns:xlink="http://www.w3.org/1999/xlink" content-type="dwc:verbatimCoordinates" xlink:type="simple">09°56.1'N, 84°35'W</named-content>; Bonnefil farm; 245 m; sweeping), 20 Oct 1909, P. P. Calvert (2♂, 1♀; ANSP); Turrúcares (<named-content xmlns:xlink="http://www.w3.org/1999/xlink" content-type="dwc:verbatimCoordinates" xlink:type="simple">09°57.6'N, 84°19.2'W</named-content>), 22 Dec 1909, P. P. Calvert (5♂, 5♀; ANSP). <bold>Cartago:</bold> Cartago (<named-content xmlns:xlink="http://www.w3.org/1999/xlink" content-type="dwc:verbatimCoordinates" xlink:type="simple">09°51.4'N, 83°55.2'W</named-content>), 4 Jul-27 Oct 1909, P. P. Calvert (9♂, 3♀; ANSP); Juan Viñas (<named-content xmlns:xlink="http://www.w3.org/1999/xlink" content-type="dwc:verbatimCoordinates" xlink:type="simple">09°53.6'N, 83°15.3'W</named-content>), 28 Apr 1910, P. P. Calvert (2♂; ANSP); La Suiza (<named-content xmlns:xlink="http://www.w3.org/1999/xlink" content-type="dwc:verbatimCoordinates" xlink:type="simple">09°51.5'N, 83°37.5'W</named-content>), 28 Jun 2001, W. N. Mathis (7♂, 3♀; ANSP, USNM); Pejibaye (<named-content xmlns:xlink="http://www.w3.org/1999/xlink" content-type="dwc:verbatimCoordinates" xlink:type="simple">09°48.1'N, 83°42.7'W</named-content>; La Reserva Biológica del Copal; 1090 m), 4 Apr 2005, J. Azofeifa, D. Briceño (3♂, 2♀; INBio); Peralta (<named-content xmlns:xlink="http://www.w3.org/1999/xlink" content-type="dwc:verbatimCoordinates" xlink:type="simple">09°58.1'N, 83°36.9'W</named-content>), 24 Mar 1910, P. P. Calvert (2♂; ANSP). <bold>Guanacaste:</bold> Bagaces Fortuna Z. P. Miravalles (<named-content xmlns:xlink="http://www.w3.org/1999/xlink" content-type="dwc:verbatimCoordinates" xlink:type="simple">10°43.1'N, 84°51.3'W</named-content>; Sendero Cabro Muco; 980 m), 8–31 Jul 2002, J. D. Gutierrez (17♂, 8♀; INBio); Cerro Vista al Mar (<named-content xmlns:xlink="http://www.w3.org/1999/xlink" content-type="dwc:verbatimCoordinates" xlink:type="simple">10°10'N, 85°35'W</named-content>; 900 m), 23 Jun 2001, A. Freidberg (1♂, 2♀; USNM); Filadelfia (Río Tempisque; <named-content xmlns:xlink="http://www.w3.org/1999/xlink" content-type="dwc:verbatimCoordinates" xlink:type="simple">10°26.7'N, 85°32.9'W</named-content>), 18 Jan 1910, P. P. Calvert (4♂, 4♀; ANSP); Volcán Miravalles, Quebrada Santa Fé (<named-content xmlns:xlink="http://www.w3.org/1999/xlink" content-type="dwc:verbatimCoordinates" xlink:type="simple">10°44.9'N, 85°09.2'W</named-content>; 980 m), 17–19 Jul 2002, J. D. Gutierrez (4♂; INBio); Playa Puerto Soley (<named-content xmlns:xlink="http://www.w3.org/1999/xlink" content-type="dwc:verbatimCoordinates" xlink:type="simple">11°02.5'N, 85°40.1'W</named-content>; beach), 16 Jun 2003, D. and W. N. Mathis (1♂; USNM); Liberia, Sendero Lupo (<named-content xmlns:xlink="http://www.w3.org/1999/xlink" content-type="dwc:verbatimCoordinates" xlink:type="simple">10°38.1'N, 85°26.4'W</named-content>; 300 m), 10–11 Jul 2002, D. Briceño (9♂, 13♀; INBio); Liberia, Sendero Los Borrachos (<named-content xmlns:xlink="http://www.w3.org/1999/xlink" content-type="dwc:verbatimCoordinates" xlink:type="simple">10°38.1'N, 85°26.4'W</named-content>; 300 m), 3–5 Oct 2002, D. Briceño (2♀; INBio); Nandayure, Carmona, Finca Agua Fria, Rio Nandayure (<named-content xmlns:xlink="http://www.w3.org/1999/xlink" content-type="dwc:verbatimCoordinates" xlink:type="simple">09°59.6'N, 85°15.1'W</named-content>; 15–50 m), 14 Feb 2006, W. Porras (3♂, 4♀; INBio); Nandayure, Costa de Oro (<named-content xmlns:xlink="http://www.w3.org/1999/xlink" content-type="dwc:verbatimCoordinates" xlink:type="simple">09°59'N, 85°19.1'W</named-content>; 0–50 m), 6 Apr 2004, W. Porras (1♂; INBio); Nandayure, Estero Casa Caletas (<named-content xmlns:xlink="http://www.w3.org/1999/xlink" content-type="dwc:verbatimCoordinates" xlink:type="simple">09°46.6'N, 85°15.5'W</named-content>; 0–50 m), 21 Mar 2006, W. Porras (1♀; INBio); Nandayure, Finca Pochote (<named-content xmlns:xlink="http://www.w3.org/1999/xlink" content-type="dwc:verbatimCoordinates" xlink:type="simple">10°03.2'N, 85°28'W</named-content>; 100–200 m), 5 May 2004, B. Gamboa (1♀; INBio); Nosara, Río Nosara (<named-content xmlns:xlink="http://www.w3.org/1999/xlink" content-type="dwc:verbatimCoordinates" xlink:type="simple">09°59'N, 85°39'W</named-content>; 0–5 m), 15 Jun 2004, M. Moraga (1♀; INBio); Palo Verde (<named-content xmlns:xlink="http://www.w3.org/1999/xlink" content-type="dwc:verbatimCoordinates" xlink:type="simple">10°23'N, 85°20'W</named-content>; 0–30 m), 16 Nov 2004, W. Porras (1♀; INBio); Parque Nacional Santa Rosa (Estación; Camino Cafetal; <named-content xmlns:xlink="http://www.w3.org/1999/xlink" content-type="dwc:verbatimCoordinates" xlink:type="simple">10°51.5'N, 85°36.7'W</named-content>; 300 m), 3–5 Aug 2002, D. Briceño (5♂; INBio); Puerto Cortés Balsar, La Tigra (<named-content xmlns:xlink="http://www.w3.org/1999/xlink" content-type="dwc:verbatimCoordinates" xlink:type="simple">10°10'N, 84°30'W</named-content>), 5 Jun 2005, J. D. Gutierrez (1♂, 2♀; INBio); San Antonio (<named-content xmlns:xlink="http://www.w3.org/1999/xlink" content-type="dwc:verbatimCoordinates" xlink:type="simple">09°59.5'N, 85°18.4'W</named-content>; 8 m), 4 Jul 2005, J. D. Gutierrez (1♂, 4♀; INBio); Santa Cruz (14 km S; <named-content xmlns:xlink="http://www.w3.org/1999/xlink" content-type="dwc:verbatimCoordinates" xlink:type="simple">10°10.4'N, 85°35.7'W</named-content>; 180 m), 23 Jun 2001, D. and W. N. Mathis (24♂, 2♀; USNM); Santa Rosa (<named-content xmlns:xlink="http://www.w3.org/1999/xlink" content-type="dwc:verbatimCoordinates" xlink:type="simple">10°49.7'N, 85°42.3'W</named-content>; 300 m), 10 Aug 2002, 16–18 May 2002, D. Briceño (1♀; INBio); Santa Rosa, Bosque San Emílio (<named-content xmlns:xlink="http://www.w3.org/1999/xlink" content-type="dwc:verbatimCoordinates" xlink:type="simple">10°48.9'N, 85°36.9'W</named-content>; 300 m), 10 Aug 2002, D. Briceño (3♂, 7♀; INBio); Sendero Rancho Capú, Río Piedras, Volcán Tenorio (<named-content xmlns:xlink="http://www.w3.org/1999/xlink" content-type="dwc:verbatimCoordinates" xlink:type="simple">10°23'N, 85°13'W</named-content>; 740 m), 13–28 Aug 2002, J. D. Gutierrez (5♂; INBio); Sector el Hacha, Finca el Oro, 5 km SW Hacienda Alemania (<named-content xmlns:xlink="http://www.w3.org/1999/xlink" content-type="dwc:verbatimCoordinates" xlink:type="simple">11°00'N, 85°33'W</named-content>; 400 m), 14–19 Apr 2002, D. Briceño (1♂; INBio); Volcán Tenorio, Montezuma (<named-content xmlns:xlink="http://www.w3.org/1999/xlink" content-type="dwc:verbatimCoordinates" xlink:type="simple">10°40.4'N, 85°0.9'W</named-content>; 1000 m), 6 May 2002, J. D. Gutierrez (1♂; INBio). <bold>Heredia:</bold> Santo Domingo (Parque INBio; <named-content xmlns:xlink="http://www.w3.org/1999/xlink" content-type="dwc:verbatimCoordinates" xlink:type="simple">09°59'N, 85°06'W</named-content>), 23 Jun 2001, D. and W. N. Mathis (9♂, 1♀; USNM); Santo Domingo (Parque INBio; <named-content xmlns:xlink="http://www.w3.org/1999/xlink" content-type="dwc:verbatimCoordinates" xlink:type="simple">09°59'N, 85°06'W</named-content>; laguna), 24 Feb 2003, J. Azofeifa (1♂, 1♀; INBio; INBio). <bold>Limón:</bold> Cahuita (<named-content xmlns:xlink="http://www.w3.org/1999/xlink" content-type="dwc:verbatimCoordinates" xlink:type="simple">09°44.3'N, 82°50.4'W</named-content>; beach), 28 Jun 2001, A. Freidberg (1♂; USNM); Puerto Vargas (<named-content xmlns:xlink="http://www.w3.org/1999/xlink" content-type="dwc:verbatimCoordinates" xlink:type="simple">09°43.9'N, 82°48.9'W</named-content>; beach), 28 Jun 2001, W. N. Mathis (2♂; USNM); Puerto Vargas, Talamanca (<named-content xmlns:xlink="http://www.w3.org/1999/xlink" content-type="dwc:verbatimCoordinates" xlink:type="simple">09°43.9'N, 82°48.9'W</named-content>; beach), 9–10 Dec 2001, E. Rojas (2♂, 4♂; INBio; INBio); Parque Nacional Cahuita, Sector Puerto Vargas (<named-content xmlns:xlink="http://www.w3.org/1999/xlink" content-type="dwc:verbatimCoordinates" xlink:type="simple">09°44'N, 82°49'W</named-content>; 1 m), 27–28 Jun 2001, J. D. Gutierrez (4♂, 2♀; INBio); (4♂, 3♀; INBio); Río Banano (<named-content xmlns:xlink="http://www.w3.org/1999/xlink" content-type="dwc:verbatimCoordinates" xlink:type="simple">09°50.5'N, 82°56'W</named-content>), 9 Nov 1909, P. P. Calvert (1♀; ANSP); Tortugero, Río Agua Fria, Sendero Real (<named-content xmlns:xlink="http://www.w3.org/1999/xlink" content-type="dwc:verbatimCoordinates" xlink:type="simple">10°32.3'N, 83°30.1'W</named-content>; 100 m), 17 Aug 2004, Y. Cardenas (1♂; INBio); Westfalia (4 km S; <named-content xmlns:xlink="http://www.w3.org/1999/xlink" content-type="dwc:verbatimCoordinates" xlink:type="simple">9°54.5'N, 82°59'W</named-content>; beach), 27 Jun 2001, W. N. Mathis (1♀; USNM). <bold>Puntarenas:</bold> Bahia Gigante (Río Lajas; <named-content xmlns:xlink="http://www.w3.org/1999/xlink" content-type="dwc:verbatimCoordinates" xlink:type="simple">09°53.8'N, 84°56'W</named-content>; beach), 22 Jun 2001, D. and W. N. Mathis (3♂; USNM); Bosque Esquinas (<named-content xmlns:xlink="http://www.w3.org/1999/xlink" content-type="dwc:verbatimCoordinates" xlink:type="simple">08°44'N, 83°17'W</named-content>; 200 m), May 1994, M. Segura (1♀; INBio); Cabuye (Río Lajas; <named-content xmlns:xlink="http://www.w3.org/1999/xlink" content-type="dwc:verbatimCoordinates" xlink:type="simple">9°37'N, 85°04.8'W</named-content>), 20 Jun 2001, D. and W. N. Mathis (9♂, 2♀; USNM); Chomes (<named-content xmlns:xlink="http://www.w3.org/1999/xlink" content-type="dwc:verbatimCoordinates" xlink:type="simple">10°2.7'N, 84°54.7'W</named-content>), 19 Jun 2001, W. N. Mathis (3♂, 5♀; USNM); Cóbano (3 km W; <named-content xmlns:xlink="http://www.w3.org/1999/xlink" content-type="dwc:verbatimCoordinates" xlink:type="simple">09°40.2'N, 85°06.8'W</named-content>), 21 Jun 2001, D. and W. N. Mathis (14♂, 1♀; USNM); Corcovado, La Leona (<named-content xmlns:xlink="http://www.w3.org/1999/xlink" content-type="dwc:verbatimCoordinates" xlink:type="simple">08°27.3'N, 82°30.3'W</named-content>; 100–300 m), 26 Jul 2003, M. Moraga (1♂; INBio); Dominical (6 km S; <named-content xmlns:xlink="http://www.w3.org/1999/xlink" content-type="dwc:verbatimCoordinates" xlink:type="simple">09°13.1'N, 83°49.8'W</named-content>; waterfall), 12 Jun 2003, D. and W. N. Mathis (6♂; USNM); Drake (<named-content xmlns:xlink="http://www.w3.org/1999/xlink" content-type="dwc:verbatimCoordinates" xlink:type="simple">08°41.4'N, 83°40.1'W</named-content>; beach), 12 Aug 2001, D. and W.N. Mathis (2♂; USNM); Estación Sirena (<named-content xmlns:xlink="http://www.w3.org/1999/xlink" content-type="dwc:verbatimCoordinates" xlink:type="simple">08°28.8'N, 83°35.4'W</named-content>; 0–100 m), 20–27 Mar 1995, A. Azofeifa (1♂; INBio); Isla de San Lucas (<named-content xmlns:xlink="http://www.w3.org/1999/xlink" content-type="dwc:verbatimCoordinates" xlink:type="simple">09°56.8'N, 84°54.2'W</named-content>), 10 Mar 2005, M. Moraga (2♂; INBio); Isla de San Lucas, Playa El Coco (<named-content xmlns:xlink="http://www.w3.org/1999/xlink" content-type="dwc:verbatimCoordinates" xlink:type="simple">09°56.7'N, 84°53.8'W</named-content>), 9 Mar 2005, M. Moraga (1♂; INBio); Jacó (5 km E; <named-content xmlns:xlink="http://www.w3.org/1999/xlink" content-type="dwc:verbatimCoordinates" xlink:type="simple">09°34.7'N, 84°06.4'W</named-content>), 10 Jun 2003, D. and W. N. Mathis (8♂, 2♀; USNM); Llano Bonito (<named-content xmlns:xlink="http://www.w3.org/1999/xlink" content-type="dwc:verbatimCoordinates" xlink:type="simple">09°39.9'N, 84°06.4'W</named-content>; 50–100 m), 28 Apr 2001, W. Porras (1♂; INBio); Malpais (<named-content xmlns:xlink="http://www.w3.org/1999/xlink" content-type="dwc:verbatimCoordinates" xlink:type="simple">09°37.6'N, 85°09.1'W</named-content>; beach), 21 Jun 2001, D. and W. N. Mathis (1♂, 2♀; USNM); Montezuma (1 km S; <named-content xmlns:xlink="http://www.w3.org/1999/xlink" content-type="dwc:verbatimCoordinates" xlink:type="simple">09°39'N, 85°04.3'W</named-content>), 20 Jun 2001, D. and W. N. Mathis (15♂, 3♀; USNM); Palustrino Corral de Piedra (<named-content xmlns:xlink="http://www.w3.org/1999/xlink" content-type="dwc:verbatimCoordinates" xlink:type="simple">10°14.1'N, 85°19.9'W</named-content>; 0–100 m), 10 Jul 2003, Y. Cardenas (1♂; INBio); Parrita (<named-content xmlns:xlink="http://www.w3.org/1999/xlink" content-type="dwc:verbatimCoordinates" xlink:type="simple">09°31.2'N, 84°19.6'W</named-content>; 8–9 m), 10 Jun 2003, D. and W. N. Mathis (1♂, 3♀; USNM); Playa Jacó (<named-content xmlns:xlink="http://www.w3.org/1999/xlink" content-type="dwc:verbatimCoordinates" xlink:type="simple">09°36.5'N, 84°37.4'W</named-content>; beach), 13 Jun 2003, D. and W. N. Mathis (10♂, 1♀; USNM); Rancho Quemado (<named-content xmlns:xlink="http://www.w3.org/1999/xlink" content-type="dwc:verbatimCoordinates" xlink:type="simple">08°41.5'N, 83°34.3'W</named-content>; 200 m), Aug 1991, F. Quesada (1♂; INBio); Rincón (5 km S; <named-content xmlns:xlink="http://www.w3.org/1999/xlink" content-type="dwc:verbatimCoordinates" xlink:type="simple">08°42.1'N, 83°30.8'W</named-content>; 95 m), 10–11 Aug 2001, D. and W.N. Mathis (28♂, 9♀; USNM); Río Corcovado (<named-content xmlns:xlink="http://www.w3.org/1999/xlink" content-type="dwc:verbatimCoordinates" xlink:type="simple">08°34.2'N, 83°36.5'W</named-content>; 0–10 m), 22 Mar 1955, M. A. Zumbado (1♂; INBio); Río Tigre (<named-content xmlns:xlink="http://www.w3.org/1999/xlink" content-type="dwc:verbatimCoordinates" xlink:type="simple">08°32.1'N, 83°22.1'W</named-content>; 100 m), 23 Nov 1996, A. Azofeifa (1♀; INBio); San Pedrillo (<named-content xmlns:xlink="http://www.w3.org/1999/xlink" content-type="dwc:verbatimCoordinates" xlink:type="simple">08°37.2'N, 83°44.1'W</named-content>), 12–14 Aug 2001, D. and W.N. Mathis (29♂, 1♀; USNM). <bold>San José:</bold> El Rodeo (<named-content xmlns:xlink="http://www.w3.org/1999/xlink" content-type="dwc:verbatimCoordinates" xlink:type="simple">09°54.6'N, 84°16.2'W</named-content>; 1860 m), 26 Jun 2001, D. and W. N. Mathis (27♂, 4♀; USNM); Río Paraíso (<named-content xmlns:xlink="http://www.w3.org/1999/xlink" content-type="dwc:verbatimCoordinates" xlink:type="simple">09°33.8'N, 84°07.4'W</named-content>; 350–400 m), 15–17 Feb 2003, D. and W. N. Mathis (1♀; USNM); Río Virilla (near Colon; <named-content xmlns:xlink="http://www.w3.org/1999/xlink" content-type="dwc:verbatimCoordinates" xlink:type="simple">9°55.3'N, 84°16'W</named-content>), 26 Jun 2001, D. and W. N. Mathis (2♂; USNM); Zurquí (<named-content xmlns:xlink="http://www.w3.org/1999/xlink" content-type="dwc:verbatimCoordinates" xlink:type="simple">10°02.8'N, 84°04'W</named-content>), 19 Feb 2003, D. and W. N. Mathis (1♂; USNM).</p><p>ECUADOR. <bold>Azuay:</bold> Río Rircay (<named-content xmlns:xlink="http://www.w3.org/1999/xlink" content-type="dwc:verbatimCoordinates" xlink:type="simple">03°20'S, 79°19'W</named-content>), 31 Oct 1954, R. Levi-Castillo (4♂; USNM). <bold>Guayas:</bold> Río Bobo (<named-content xmlns:xlink="http://www.w3.org/1999/xlink" content-type="dwc:verbatimCoordinates" xlink:type="simple">01°53.8'S, 79°42'W</named-content>), Aug 1955, R. Levi-Castillo (1♂; USNM). <bold>Loja:</bold> Catamayo (<named-content xmlns:xlink="http://www.w3.org/1999/xlink" content-type="dwc:verbatimCoordinates" xlink:type="simple">03°59'S, 79°21'W</named-content>), Dec 1955, R. Levi-Castillo (1♂; USNM).</p><p>GUYANA. Conservation of Ecological Interactions and Biotic Associations (CEIBA; ca. 40 km S Georgetown; <named-content xmlns:xlink="http://www.w3.org/1999/xlink" content-type="dwc:verbatimCoordinates" xlink:type="simple">06°29.9'N, 58°13.1'W</named-content>), 13–21 Apr 1994, 1995, 1997, W. N. Mathis (8♂, 13♀; USNM); Dubulay Ranch (small creek; <named-content xmlns:xlink="http://www.w3.org/1999/xlink" content-type="dwc:verbatimCoordinates" xlink:type="simple">05°40.9'N, 57°51.5'W</named-content>), 10 Apr 1994, W. N. Mathis (2♂, 1♀; USNM); Dubulay Ranch, Berbice River (<named-content xmlns:xlink="http://www.w3.org/1999/xlink" content-type="dwc:verbatimCoordinates" xlink:type="simple">05°40.9'N, 57°51.5'W</named-content>), 9–11 Apr 1994, W. N. Mathis (1♂, 1♀; USNM); Hope Beach (<named-content xmlns:xlink="http://www.w3.org/1999/xlink" content-type="dwc:verbatimCoordinates" xlink:type="simple">06°44.7'N, 57°57.3'W</named-content>), 20 Aug 1997, W. N. Mathis (2♂; USNM); Georgetown (<named-content xmlns:xlink="http://www.w3.org/1999/xlink" content-type="dwc:verbatimCoordinates" xlink:type="simple">06°48.6'N, 58°8.6'W</named-content>; 340 m), 20–29 Aug 1997, W.N. Mathis (12♂, 1♀; USNM); Karanambo (<named-content xmlns:xlink="http://www.w3.org/1999/xlink" content-type="dwc:verbatimCoordinates" xlink:type="simple">03°45.1'N, 59°18.6'W</named-content>), 31 Mar-1 Dec 1994, 2001, W. N. Mathis (52♂, 12♀; USNM); Karanambo, Rupununi River (ox bow; <named-content xmlns:xlink="http://www.w3.org/1999/xlink" content-type="dwc:verbatimCoordinates" xlink:type="simple">03°45.1'N, 59°18.6'W</named-content>), 2 Apr-2 Dec 1994, 2001, W. N. Mathis (8♂, 9♀; USNM); Karanambo (forest swamp; <named-content xmlns:xlink="http://www.w3.org/1999/xlink" content-type="dwc:verbatimCoordinates" xlink:type="simple">03°44'N, 59°20.4'W</named-content>; 95 m), 5 Dec 2010, W. N. Mathis (2♂, 1♀; USNM); Kumu River and Falls (25 km SE Lethem in Kanuku Mountains; <named-content xmlns:xlink="http://www.w3.org/1999/xlink" content-type="dwc:verbatimCoordinates" xlink:type="simple">03°15.9'N, 59°43.6'W</named-content>), 28–30 Apr 1995, W. N. Mathis (2♂; USNM); Lethem, Takatu River (<named-content xmlns:xlink="http://www.w3.org/1999/xlink" content-type="dwc:verbatimCoordinates" xlink:type="simple">03°22.6'N, 59°48.2'W</named-content>), 4 Apr 1994, W. N. Mathis (14♂, 8♀; USNM); Mahaica (3 km E; <named-content xmlns:xlink="http://www.w3.org/1999/xlink" content-type="dwc:verbatimCoordinates" xlink:type="simple">06°43.5'N, 57°56.6'W</named-content>), 14 Apr 1994, W. N. Mathis (2♂; USNM); Moco-Moco (30 km E Lethem in Kanuku Mountains; <named-content xmlns:xlink="http://www.w3.org/1999/xlink" content-type="dwc:verbatimCoordinates" xlink:type="simple">03°18.2'N, 59°39.0'W</named-content>), 3–29 Apr 1994, 1995, W. N. Mathis (18♂, 8♀; USNM); Paramakatoi (<named-content xmlns:xlink="http://www.w3.org/1999/xlink" content-type="dwc:verbatimCoordinates" xlink:type="simple">04°42'N, 59°42.8'W</named-content>), 24–25 Aug 1997, W. N. Mathis (14♂, 13♀; USNM); Pirara Ranch, Cashew Lake (<named-content xmlns:xlink="http://www.w3.org/1999/xlink" content-type="dwc:verbatimCoordinates" xlink:type="simple">03°36.7'N, 59°40.5'W</named-content>), 23–27 Apr 1995, W. N. Mathis (2♂; USNM); Pirara Ranch and River (<named-content xmlns:xlink="http://www.w3.org/1999/xlink" content-type="dwc:verbatimCoordinates" xlink:type="simple">03°32.1'N, 59°40.5'W</named-content>), 24–25 Apr 1995, W. N. Mathis (11♂, 14♀; USNM); Wiruni River (<named-content xmlns:xlink="http://www.w3.org/1999/xlink" content-type="dwc:verbatimCoordinates" xlink:type="simple">05°46.6'N, 58°01'W</named-content>), 11 Apr 1994, W. N. Mathis (11♂, 9♀; USNM).</p><p>HONDURAS. <bold>Cortés:</bold> San Pedro Sula (8 km S; <named-content xmlns:xlink="http://www.w3.org/1999/xlink" content-type="dwc:verbatimCoordinates" xlink:type="simple">15°25.7'N, 88°01.4'W</named-content>), 25–26 Sep 1995, D. and W. N. Mathis (7♂; USNM).</p><p>MEXICO. <bold>Tamaulipas:</bold> Tampico (<named-content xmlns:xlink="http://www.w3.org/1999/xlink" content-type="dwc:verbatimCoordinates" xlink:type="simple">22°17.8'N, 97°50.8'W</named-content>), Jul 1906, F. C. Bishop (1♂; ANSP). <bold>Veracruz-Llave:</bold> Ciudad Alemán (<named-content xmlns:xlink="http://www.w3.org/1999/xlink" content-type="dwc:verbatimCoordinates" xlink:type="simple">18°11.8'N, 96°05.1'W</named-content>; 100 m), 3 May 1985, W. N. Mathis (1♂, 3♀; USNM); Ocotal Chico (<named-content xmlns:xlink="http://www.w3.org/1999/xlink" content-type="dwc:verbatimCoordinates" xlink:type="simple">18°15.6'N, 94°51.5'W</named-content>; 600 m), 4–5 May 1985, W. N. Mathis (2♂, 3♀; USNM).</p><p>NICARAGUA. <bold>León:</bold> La Cruz de la India (5 km SW; <named-content xmlns:xlink="http://www.w3.org/1999/xlink" content-type="dwc:verbatimCoordinates" xlink:type="simple">12°43.2'N, 86°19.8'W</named-content>; 215 m), 22 Jun 2007, N. E. Woodley (2♂, 2♀; USNM).</p><p>PANAMA. <bold>Panama:</bold> Fort Clayton (<named-content xmlns:xlink="http://www.w3.org/1999/xlink" content-type="dwc:verbatimCoordinates" xlink:type="simple">09°01'N, 79°34.2'W</named-content>), 23 Apr 1923, R. C. Shannon (1♂; ANSP).</p><p>PARAGUAY. <bold>Cordillera:</bold> San Bernardino (<named-content xmlns:xlink="http://www.w3.org/1999/xlink" content-type="dwc:verbatimCoordinates" xlink:type="simple">25°16'S, 57°19.4'W</named-content>), Feb-Mar 1906, Babarczy (1♀; ANSP).</p><p>PERU. <bold>Cuzco:</bold> Paucartambo, Atalaya (Río Alto Madre de Dios; <named-content xmlns:xlink="http://www.w3.org/1999/xlink" content-type="dwc:verbatimCoordinates" xlink:type="simple">12°53.3'S, 71°21.6'W</named-content>; 600 m), 4 Sep 1988, W. N. Mathis (12♂, 15♀; USNM); Paucartambo, Atalaya (2 km W; <named-content xmlns:xlink="http://www.w3.org/1999/xlink" content-type="dwc:verbatimCoordinates" xlink:type="simple">12°54.3'S, 71°22.4'W</named-content>), 4 Sep 1988, W. N. Mathis (6♂, 1♀; USNM). <bold>Madre de Dios:</bold> Diamante (Río Alto Madre de Dios; <named-content xmlns:xlink="http://www.w3.org/1999/xlink" content-type="dwc:verbatimCoordinates" xlink:type="simple">12°19.9'S, 70°57.5'W</named-content>; 400 m), 7 Sep 1988, W. N. Mathis (20♂, 8♀; USNM); Río Manu, Cocha Salvador (<named-content xmlns:xlink="http://www.w3.org/1999/xlink" content-type="dwc:verbatimCoordinates" xlink:type="simple">11°59.9'S, 71°13.9'W</named-content> 300m), 14 Sep 1988, W. N. Mathis (1♂; USNM); Río Manu, Erika (near Salvación; <named-content xmlns:xlink="http://www.w3.org/1999/xlink" content-type="dwc:verbatimCoordinates" xlink:type="simple">12°50.7'S, 71°23.3'W</named-content>; 550 m), 5–6 Sep 1988, W. N. Mathis (1♂, 1♀; USNM); Río Manu, Pakitza (<named-content xmlns:xlink="http://www.w3.org/1999/xlink" content-type="dwc:verbatimCoordinates" xlink:type="simple">11°56.6'S, 71°16.9'W</named-content>; 250 m), 9–23 Sep 1988, W. N. Mathis (1♂; USNM).</p><p>TRINIDAD and TOBAGO. Tobago. <bold>St. George:</bold> Blanchisseuse (beach; <named-content xmlns:xlink="http://www.w3.org/1999/xlink" content-type="dwc:verbatimCoordinates" xlink:type="simple">10°48'N, 61°19'W</named-content>), 25 Jun 1993, W. N. Mathis (1♂; USNM). <bold>St. John:</bold> Bloody Bay River (<named-content xmlns:xlink="http://www.w3.org/1999/xlink" content-type="dwc:verbatimCoordinates" xlink:type="simple">11°18'N, 60°38'W</named-content>), 14 Jun 1993, W. N. Mathis (1♂; USNM); Charlotteville (beach; <named-content xmlns:xlink="http://www.w3.org/1999/xlink" content-type="dwc:verbatimCoordinates" xlink:type="simple">11°19.5'N, 60°32.9'W</named-content>), 16–18 Apr-10–16 Jun 1993, 1994, D. and W. N. Mathis (38♂, 27♀; USNM); Charlotteville (2 km S; <named-content xmlns:xlink="http://www.w3.org/1999/xlink" content-type="dwc:verbatimCoordinates" xlink:type="simple">11°19'N, 60°33'W</named-content>), 10 Jun 1993, 1994, W. N. Mathis (2♂, 2♀; USNM); Charlotteville (5 km S; Hermitage River and beach; <named-content xmlns:xlink="http://www.w3.org/1999/xlink" content-type="dwc:verbatimCoordinates" xlink:type="simple">11°18.9'N, 60°34.2'W</named-content>), 22 Apr-10–11 Jun 1993, 1994, W. N. Mathis (11♂, 2♀; USNM); Parlatuvier (creek; <named-content xmlns:xlink="http://www.w3.org/1999/xlink" content-type="dwc:verbatimCoordinates" xlink:type="simple">11°17.9'N, 60°35'W</named-content>), 14 Jun 1993, W. N. Mathis (7♂, 1♀; USNM); Speyside (<named-content xmlns:xlink="http://www.w3.org/1999/xlink" content-type="dwc:verbatimCoordinates" xlink:type="simple">11°18'N, 60°32'W</named-content>), 13–15 Jun 1993, W. N. Mathis (2♂; USNM); Speyside (Doctor River; 1 km NW; <named-content xmlns:xlink="http://www.w3.org/1999/xlink" content-type="dwc:verbatimCoordinates" xlink:type="simple">11°18'N, 60°32'W</named-content>), 12–13 Jun 1993, W. N. Mathis (2♂, 2♀; USNM); Speyside (Doctor River; <named-content xmlns:xlink="http://www.w3.org/1999/xlink" content-type="dwc:verbatimCoordinates" xlink:type="simple">11°18.2'N, 60°31'W</named-content>), 19 Apr 1994, D. and W. N. Mathis (2♂, 1♀; USNM). <bold>St. Paul:</bold> Argyle Falls (<named-content xmlns:xlink="http://www.w3.org/1999/xlink" content-type="dwc:verbatimCoordinates" xlink:type="simple">11°15'N, 60°35'W</named-content>), 21 Apr 1994, W. N. Mathis (1♀; USNM); Kendall (<named-content xmlns:xlink="http://www.w3.org/1999/xlink" content-type="dwc:verbatimCoordinates" xlink:type="simple">11°14.3'N, 60°35.7'W</named-content>), 21 Apr 1994, W. N. Mathis (3♂, 1♀; USNM); Roxborough (6 km NNW; <named-content xmlns:xlink="http://www.w3.org/1999/xlink" content-type="dwc:verbatimCoordinates" xlink:type="simple">11°16'N, 60°35.4'W</named-content>), 20 Apr 1994, W. N. Mathis (9♂, 6♀; USNM).</p><p>Trinidad. <bold>Caroni:</bold> San Rafael (2 km N; <named-content xmlns:xlink="http://www.w3.org/1999/xlink" content-type="dwc:verbatimCoordinates" xlink:type="simple">10°34'N, 61°15'W</named-content>; forest reserve), 22 Jun 1993, W. N. Mathis (1♀; USNM); Talparo (2 km N, <named-content xmlns:xlink="http://www.w3.org/1999/xlink" content-type="dwc:verbatimCoordinates" xlink:type="simple">10°31'N, 61°17'W</named-content>), 22 Jun 1993, W. N. Mathis (2♂; USNM). <bold>Mayaro:</bold> Plaisance (5 km N; <named-content xmlns:xlink="http://www.w3.org/1999/xlink" content-type="dwc:verbatimCoordinates" xlink:type="simple">10°20.3'N, 60°59.5'W</named-content>), 23 Mar 1985, G. F. and J. F. Hevel (3♀; USNM). <bold>St. Andrew:</bold> Lower Manzanilla (5 km S; <named-content xmlns:xlink="http://www.w3.org/1999/xlink" content-type="dwc:verbatimCoordinates" xlink:type="simple">10°28'N, 61°03'W</named-content>), 20 Jun 1993, W. N. Mathis (3♂, 12♀; USNM); Valencia (1 km W; <named-content xmlns:xlink="http://www.w3.org/1999/xlink" content-type="dwc:verbatimCoordinates" xlink:type="simple">10°39'N, 61°13'W</named-content>), Aripo River, 20 Jun 1993, W. N. Mathis (1♂, 2♀; USNM). <bold>St. George:</bold> Arima (8 km N; <named-content xmlns:xlink="http://www.w3.org/1999/xlink" content-type="dwc:verbatimCoordinates" xlink:type="simple">10°41'N, 61°18'W</named-content>), Verdant Vale, 19 Jun 1993, W. N. Mathis (1♀; USNM); Mount St. Benedict (<named-content xmlns:xlink="http://www.w3.org/1999/xlink" content-type="dwc:verbatimCoordinates" xlink:type="simple">10°39'N, 61°24'W</named-content>; creek near base), 19 Jun 1993, W. N. Mathis (5♂; USNM). <bold>St. Patrick:</bold> Chatham (beach; <named-content xmlns:xlink="http://www.w3.org/1999/xlink" content-type="dwc:verbatimCoordinates" xlink:type="simple">10°05'N, 61°44'W</named-content>), 25 Jun 1993, W. N. Mathis (2♂, 2♀; USNM). <bold>Victoria:</bold> Basse Terre (7 km E; <named-content xmlns:xlink="http://www.w3.org/1999/xlink" content-type="dwc:verbatimCoordinates" xlink:type="simple">10°07'N, 61°14'W</named-content>), 27 Jun 1993, W. N. Mathis (3♂; USNM).</p><p>West Indies. BARBADOS. <bold>Christ Church:</bold> Graeme Hall Swamp (<named-content xmlns:xlink="http://www.w3.org/1999/xlink" content-type="dwc:verbatimCoordinates" xlink:type="simple">13°04.2'N, 59°34.7'W</named-content>), 31 Aug-12 Sep 1996, 1997, D. and W. N. Mathis (7♂, 7♀; USNM); Oistins (<named-content xmlns:xlink="http://www.w3.org/1999/xlink" content-type="dwc:verbatimCoordinates" xlink:type="simple">13°03.9'N, 59°32.7'W</named-content>), 22 May 1996, D. and W. N. Mathis, H. B. Williams (1♂, 1♀; USNM); Rockley Beach (<named-content xmlns:xlink="http://www.w3.org/1999/xlink" content-type="dwc:verbatimCoordinates" xlink:type="simple">13°04.3'N, 59°35.2'W</named-content>), 21 May-11 Sep 1996, 1997, D. and W. N. Mathis, H. B. Williams (43♂, 17♀; USNM). <bold>St. Andrew:</bold> Bawdens Ponds (<named-content xmlns:xlink="http://www.w3.org/1999/xlink" content-type="dwc:verbatimCoordinates" xlink:type="simple">13°14.8'N, 59°34.9'W</named-content>), 2 Sep 1997, W. N. Mathis (21♂, 8♀; USNM); Bawdens River-Swans (<named-content xmlns:xlink="http://www.w3.org/1999/xlink" content-type="dwc:verbatimCoordinates" xlink:type="simple">13°14.2'N, 59°35.3'W</named-content>), 11 Sep 1996, W. N. Mathis (8♂, 4♀; USNM); Baxters (<named-content xmlns:xlink="http://www.w3.org/1999/xlink" content-type="dwc:verbatimCoordinates" xlink:type="simple">13°13.2'N, 59°34.1'W</named-content>), 21 May-11 Sep 1996, D. and W. N. Mathis, H. B. Williams (18♂, 7♀; USNM); Belleplaine (<named-content xmlns:xlink="http://www.w3.org/1999/xlink" content-type="dwc:verbatimCoordinates" xlink:type="simple">13°14.8'N, 59°33.6'W</named-content>), 21 May-1 Sep 1996, 1997, D. and W. N. Mathis, H. B. Williams (15♂, 10♀; USNM); Long Pond (<named-content xmlns:xlink="http://www.w3.org/1999/xlink" content-type="dwc:verbatimCoordinates" xlink:type="simple">13°15.1'N, 59°33.3'W</named-content>), 21 May-11 Sep 1996, 1997, D. and W. N. Mathis, H. B. Williams (8♂, 4♀; USNM); Turner’s Hall Woods (<named-content xmlns:xlink="http://www.w3.org/1999/xlink" content-type="dwc:verbatimCoordinates" xlink:type="simple">13°13.8'N, 59°34.7'W</named-content>), 21 May 1996, D. and W. N. Mathis, H. B. Williams (10♂, 3♀; USNM); Walkers Bridge (<named-content xmlns:xlink="http://www.w3.org/1999/xlink" content-type="dwc:verbatimCoordinates" xlink:type="simple">13°15'N, 59°34.5'W</named-content>), 11 Sep 1996, W. N. Mathis (8♂, 2♀; USNM). <bold>St. Joseph:</bold> Joes River (<named-content xmlns:xlink="http://www.w3.org/1999/xlink" content-type="dwc:verbatimCoordinates" xlink:type="simple">13°12.8'N, 59°32.3'W</named-content>), 10 Sep 1996, W. N. Mathis (19♂, 7♀; USNM). <bold>St. Peter:</bold> Six Mens Bay (<named-content xmlns:xlink="http://www.w3.org/1999/xlink" content-type="dwc:verbatimCoordinates" xlink:type="simple">13°16.5'N, 59°38.8'W</named-content>), 22 May-12 Sep 1996, D. and W. N. Mathis, H. B. Williams (3♂; USNM). <bold>St. Philip:</bold> Gemswick (<named-content xmlns:xlink="http://www.w3.org/1999/xlink" content-type="dwc:verbatimCoordinates" xlink:type="simple">13°05'N, 59°28.5'W</named-content>), 31 Aug 1997, W. N. Mathis (18♂, 9♀; USNM); <bold>St. Thomas:</bold> Farmers (<named-content xmlns:xlink="http://www.w3.org/1999/xlink" content-type="dwc:verbatimCoordinates" xlink:type="simple">13°12.8'N, 59°35.5'W</named-content>), 2 Sep 1997, W. N. Mathis (3♂, 2♀; USNM).</p><p>CUBA. <bold>Cienfuegos:</bold> Jardin Botánico (<named-content xmlns:xlink="http://www.w3.org/1999/xlink" content-type="dwc:verbatimCoordinates" xlink:type="simple">22°7.5'N, 80°19.2'W</named-content>), 13 Dec 1994, W. N. Mathis (4♂, 2♀; USNM); Topes de Collantes (5 km WNW; <named-content xmlns:xlink="http://www.w3.org/1999/xlink" content-type="dwc:verbatimCoordinates" xlink:type="simple">21°56.5'N, 80°2.3'W</named-content>; 600 m), 11 Dec 1994, W. N. Mathis (2♂, 1♀; USNM). <bold>Guantánamo:</bold> Baracoa (road to; <named-content xmlns:xlink="http://www.w3.org/1999/xlink" content-type="dwc:verbatimCoordinates" xlink:type="simple">20°21'N, 74°30.1'W</named-content>), 28 Feb 1992, M. von Tschirnhaus (1♂, 3♀; USNM). <bold>Havana:</bold> Ojo de Aqua (<named-content xmlns:xlink="http://www.w3.org/1999/xlink" content-type="dwc:verbatimCoordinates" xlink:type="simple">23°54.6'N, 82°29.1'W</named-content>), 8 Dec 1994, W. N. Mathis (6♂, 7♀; USNM); San Antonio de los Baños (<named-content xmlns:xlink="http://www.w3.org/1999/xlink" content-type="dwc:verbatimCoordinates" xlink:type="simple">22°54.9'N, 82°29.3'W</named-content>), 8 Dec 1994, W. N. Mathis (2♂, 1♀; USNM). <bold>Holguín:</bold> Holguín (N; <named-content xmlns:xlink="http://www.w3.org/1999/xlink" content-type="dwc:verbatimCoordinates" xlink:type="simple">20°55.5'N, 76°15.8'W</named-content>), Feb 1992, M. von Tschirnhaus (1♀; USNM); Santa Lucia (3 km N; <named-content xmlns:xlink="http://www.w3.org/1999/xlink" content-type="dwc:verbatimCoordinates" xlink:type="simple">21°03.3'N, 76°59.7'W</named-content>), 22 Feb 1992, M. von Tschirnhaus (1♂, 1♀; USNM). <bold>Pinar del Rio:</bold> Soroa (<named-content xmlns:xlink="http://www.w3.org/1999/xlink" content-type="dwc:verbatimCoordinates" xlink:type="simple">22°47.7'N, 83°W</named-content>), 4–6 Dec 1994, W. N. Mathis (21♂, 13♀; USNM); Soroa (2 km E; <named-content xmlns:xlink="http://www.w3.org/1999/xlink" content-type="dwc:verbatimCoordinates" xlink:type="simple">22°47.7'N, 83°W</named-content>), 29 Apr 1983, W. N. Mathis (1♂, 1♀; USNM); Soroa (2 km NW; <named-content xmlns:xlink="http://www.w3.org/1999/xlink" content-type="dwc:verbatimCoordinates" xlink:type="simple">22°48.6'N, 83°1.0'W</named-content>), 4–5 Dec 1994, W. N. Mathis (4♂; USNM). <bold>Sancti Spiritus:</bold> Topes de Collantes (<named-content xmlns:xlink="http://www.w3.org/1999/xlink" content-type="dwc:verbatimCoordinates" xlink:type="simple">21°55.2'N, 80°02'W</named-content>; 350 m), 10 Dec 1994, W. N. Mathis (3♂, 1♀; USNM); Topes de Collantes (<named-content xmlns:xlink="http://www.w3.org/1999/xlink" content-type="dwc:verbatimCoordinates" xlink:type="simple">21°54.4'N, 80°01.4'W</named-content>; 670 m), 9–11 Dec 1994, W. N. Mathis (1♂, 3♀; USNM).</p><p>DOMINICA. Cabrits Swamp (<named-content xmlns:xlink="http://www.w3.org/1999/xlink" content-type="dwc:verbatimCoordinates" xlink:type="simple">15°35'N, 61°29'W</named-content>), 2225 Mar-19 Jun 1989, 1991, D. and W. N. Mathis (9♂, 7♀; USNM); Clarke Hall (<named-content xmlns:xlink="http://www.w3.org/1999/xlink" content-type="dwc:verbatimCoordinates" xlink:type="simple">15°24.3'N, 61°24.1'W</named-content>), 1–8 Aug 1964, T. J. Spilmann (1♂; USNM); Coulibistri (<named-content xmlns:xlink="http://www.w3.org/1999/xlink" content-type="dwc:verbatimCoordinates" xlink:type="simple">15°27.4'N, 61°26.9'W</named-content>), 21 Mar 1989, W. N. Mathis (2♂; USNM); Dublanc (<named-content xmlns:xlink="http://www.w3.org/1999/xlink" content-type="dwc:verbatimCoordinates" xlink:type="simple">15°30.9'N, 61°29.8'W</named-content>), 21 Mar 1989, W. N. Mathis (43♂, 10♀; USNM); Hampstead River (<named-content xmlns:xlink="http://www.w3.org/1999/xlink" content-type="dwc:verbatimCoordinates" xlink:type="simple">15°34.5'N, 61°22.3'W</named-content>), 22 Mar 1989, W. N. Mathis (3♂, 1♀; USNM); Rosalie (<named-content xmlns:xlink="http://www.w3.org/1999/xlink" content-type="dwc:verbatimCoordinates" xlink:type="simple">15°22.3'N, 61°15.3'W</named-content>), 23 Mar 1989, W. N. Mathis (2♂, 5♀; USNM); Toucari (<named-content xmlns:xlink="http://www.w3.org/1999/xlink" content-type="dwc:verbatimCoordinates" xlink:type="simple">15°36.6'N, 61°27.8'W</named-content>), 21 Mar 1989, W. N. Mathis (8♂, 4♀; USNM); Toucari (2 km S; <named-content xmlns:xlink="http://www.w3.org/1999/xlink" content-type="dwc:verbatimCoordinates" xlink:type="simple">15°36.3'N, 61°27.7'W</named-content>), 21 Mar 1989, W. N. Mathis (8♂, 10♀; USNM).</p><p>DOMINICAN REPUBLIC. <bold>Azua:</bold> near Pueblo Viejo (<named-content xmlns:xlink="http://www.w3.org/1999/xlink" content-type="dwc:verbatimCoordinates" xlink:type="simple">18°24.8'N, 70°44.7'W</named-content>), 19 May 1998, D. and W. N. Mathis (4♂, 1♀; USNM); Padre Las Casas (8 km NE; <named-content xmlns:xlink="http://www.w3.org/1999/xlink" content-type="dwc:verbatimCoordinates" xlink:type="simple">18°46'N, 70°53'W</named-content>; 580 m), 3–4 Oct 1991, R. Davidson, J. E. Rawlins, S. Thompson, C. Young (3♂; CMP). <bold>Barahona:</bold> Cabral (canals E of Cabral; <named-content xmlns:xlink="http://www.w3.org/1999/xlink" content-type="dwc:verbatimCoordinates" xlink:type="simple">18°15.2'N, 71°13.4'W</named-content>), 16 May 1995, W. N. Mathis (1♂; USNM); Cortico, La Mina (<named-content xmlns:xlink="http://www.w3.org/1999/xlink" content-type="dwc:verbatimCoordinates" xlink:type="simple">18°06.7'N, 71°13.4'W</named-content>; 1300 m), 23 Mar 1999, W. N. Mathis (15♂, 2♀; USNM); Los Patos (<named-content xmlns:xlink="http://www.w3.org/1999/xlink" content-type="dwc:verbatimCoordinates" xlink:type="simple">17°57.6'N, 71°10.9'W</named-content>), 15 May 1995, W. N. Mathis (5♂, 1♀; USNM); Ojeda (<named-content xmlns:xlink="http://www.w3.org/1999/xlink" content-type="dwc:verbatimCoordinates" xlink:type="simple">17°58.2'N, 71°10.6'W</named-content>), 22 Mar 1999, W. N. Mathis (1♂; USNM); Paraíso (5 km N; <named-content xmlns:xlink="http://www.w3.org/1999/xlink" content-type="dwc:verbatimCoordinates" xlink:type="simple">18°01.5'N, 71°11.6'W</named-content>; 150 m), 21 Mar 1999, W. N. Mathis (1♂; USNM). <bold>Dajabon:</bold> Loma de Cabrera (10 km S; <named-content xmlns:xlink="http://www.w3.org/1999/xlink" content-type="dwc:verbatimCoordinates" xlink:type="simple">19°20'N, 71°37'W</named-content>; 650 m), 12 Jul 1992, R. Davidson, J. E. Rawlins, S. Thompson, C. Young (19♂, 7♀; CMP). <bold>El Seibo:</bold> Pedro Sáchez (<named-content xmlns:xlink="http://www.w3.org/1999/xlink" content-type="dwc:verbatimCoordinates" xlink:type="simple">18°51.4'N, 69°6.5'W</named-content>), 26 May 1998, D. and W. N. Mathis (2♂; USNM); Rincón (near; <named-content xmlns:xlink="http://www.w3.org/1999/xlink" content-type="dwc:verbatimCoordinates" xlink:type="simple">18°45.3'N, 68°55.7'W</named-content>), 12 May 1995, W. N. Mathis (1♂, 3♀; USNM). <bold>Hato Mayor:</bold> Hato Mayor (5.5 km E; <named-content xmlns:xlink="http://www.w3.org/1999/xlink" content-type="dwc:verbatimCoordinates" xlink:type="simple">18°46.4'N, 69°12.5'W</named-content>), 26 May 1998, D. and W. N. Mathis (1♂; USNM). <bold>Independencia:</bold> Duvergé (2 km S; <named-content xmlns:xlink="http://www.w3.org/1999/xlink" content-type="dwc:verbatimCoordinates" xlink:type="simple">18°22'N, 71°31.4'W</named-content>), 24 Mar 1000, W. N. Mathis (14♂, 1♀; USNM); La Descubierta (<named-content xmlns:xlink="http://www.w3.org/1999/xlink" content-type="dwc:verbatimCoordinates" xlink:type="simple">18°34.1'N, 71°43.8'W</named-content>), 25 Mar 1999, W. N. Mathis (12♂, 1♀; USNM); Los Bolos (<named-content xmlns:xlink="http://www.w3.org/1999/xlink" content-type="dwc:verbatimCoordinates" xlink:type="simple">18°37.8'N, 71°39.2'W</named-content>; 1050 m), 25 Mar 1999, W. N. Mathis (1♀; USNM); Puerto Escondido (<named-content xmlns:xlink="http://www.w3.org/1999/xlink" content-type="dwc:verbatimCoordinates" xlink:type="simple">18°19.6'N, 71°35'W</named-content>; 1370 m), 24 Mar 1999, W. N. Mathis (9♂, 1♀; USNM). <bold>La Altagracia:</bold> Boca de Chavon (7 km NNE; Río Chavon; <named-content xmlns:xlink="http://www.w3.org/1999/xlink" content-type="dwc:verbatimCoordinates" xlink:type="simple">18°28'N, 68°52'W</named-content>; 20 m), 3 Jul 1992, R. Davidson, J. E. Rawlins, S. Thompson, C. Young (1♀; CMP). <bold>La Vega:</bold> Constanza (ca. 14 km SE; <named-content xmlns:xlink="http://www.w3.org/1999/xlink" content-type="dwc:verbatimCoordinates" xlink:type="simple">18°51.4'N, 70°41.2'W</named-content>; 1505 m), 15 May 1998, D. and W. N. Mathis (1♂; USNM); El Rio (9.5 km E; <named-content xmlns:xlink="http://www.w3.org/1999/xlink" content-type="dwc:verbatimCoordinates" xlink:type="simple">19°0.9'N, 70°33.5'W</named-content>; 980 m), 6–24 May 1995, 1997, W. N. Mathis (2♂, 1♀; USNM); Jarabacoa (1–2 km S; <named-content xmlns:xlink="http://www.w3.org/1999/xlink" content-type="dwc:verbatimCoordinates" xlink:type="simple">19°06.9'N, 70°37'W</named-content>; 520 m), 8–21 May 1995, 1997, W. N. Mathis (5♂, 7♀; USNM); La Cienega de Manabao (<named-content xmlns:xlink="http://www.w3.org/1999/xlink" content-type="dwc:verbatimCoordinates" xlink:type="simple">19°03.9'N, 70°51.8'W</named-content>; 1050 m), 28 Mar 1999, W. N. Mathis (1♂; USNM); Loma del Casabito (<named-content xmlns:xlink="http://www.w3.org/1999/xlink" content-type="dwc:verbatimCoordinates" xlink:type="simple">19°03'N, 71°31'W</named-content>; 1390 m), 3 Nov 2002, J. E. Rawlins, C. Staresinic, Thompson, C. Young, W. A. Zanol (1♀; CMP); Río Camu (3.5 km NW La Vega; <named-content xmlns:xlink="http://www.w3.org/1999/xlink" content-type="dwc:verbatimCoordinates" xlink:type="simple">19°13.7'N, 70°35.2'W</named-content>; 100 m), 10–18 May 1995, 1997, W. N. Mathis (6♂; USNM). <bold>Pedernales:</bold> Cabo Rojo (30 km N; <named-content xmlns:xlink="http://www.w3.org/1999/xlink" content-type="dwc:verbatimCoordinates" xlink:type="simple">18°07'N, 71°39'W</named-content>; 1070 m), 23–24 Jul 1990, J. E. Rawlins, S. Thompson, C. Young (10♂, 9♀; CMP); Cabo Rojo (26 km N; <named-content xmlns:xlink="http://www.w3.org/1999/xlink" content-type="dwc:verbatimCoordinates" xlink:type="simple">18°06'N, 71°38'W</named-content>; 730 m), 31 Jul 1990, J. E. Rawlins, S. Thompson, C. Young (3♂, 5♀; CMP); La Abeja (38 km NNW Cabo Rojo; <named-content xmlns:xlink="http://www.w3.org/1999/xlink" content-type="dwc:verbatimCoordinates" xlink:type="simple">18°09'N, 71°38'W</named-content>; 1160 m), 13 Jul 1987, J. E. Rawlins, R. Davidson (2♀; CMP); Río Mulito (13 km N Pedernales; <named-content xmlns:xlink="http://www.w3.org/1999/xlink" content-type="dwc:verbatimCoordinates" xlink:type="simple">18°09'N, 71°46'W</named-content>; 230 m; riparian woodland), 17 Jul 1990, J. E. Rawlins, S. Thompson, C. Young (1♂; CMP). <bold>Puerto Plata:</bold> Rio Camu (14 km E Puerto Plata; <named-content xmlns:xlink="http://www.w3.org/1999/xlink" content-type="dwc:verbatimCoordinates" xlink:type="simple">19°41.9'N, 70°37.5'W</named-content>), 23 May 1998, D. and W. N. Mathis (2♂; USNM); Río Pérez (near Imbert; <named-content xmlns:xlink="http://www.w3.org/1999/xlink" content-type="dwc:verbatimCoordinates" xlink:type="simple">19°44.1'N, 70°50.2'W</named-content>), 24 May 1998, D. and W. N. Mathis (4♂; USNM). <bold>San Cristobal:</bold> Río Haina (<named-content xmlns:xlink="http://www.w3.org/1999/xlink" content-type="dwc:verbatimCoordinates" xlink:type="simple">18°25.9'N, 70°00.4'W</named-content>), 27 May 1998, D. and W. N. Mathis (6♂, 2♀; USNM).</p><p>GRENADA. <bold>St. Andrew:</bold> Balthazar (<named-content xmlns:xlink="http://www.w3.org/1999/xlink" content-type="dwc:verbatimCoordinates" xlink:type="simple">12°07.7'N, 61°39.3'W</named-content>), 15 Sep 1997, W. N. Mathis (3♂; USNM); Grand Étang (lake; <named-content xmlns:xlink="http://www.w3.org/1999/xlink" content-type="dwc:verbatimCoordinates" xlink:type="simple">12°05.6'N, 61°41.7'W</named-content>), 14 Sep 1997, W. N. Mathis (14♂, 3♀; USNM); La Force Bridges (<named-content xmlns:xlink="http://www.w3.org/1999/xlink" content-type="dwc:verbatimCoordinates" xlink:type="simple">12°07.6'N, 61°39.8'W</named-content>), 13 Sep 1997, W. N. Mathis (7♂, 2♀; USNM). <bold>St. George:</bold> Grand Anse (<named-content xmlns:xlink="http://www.w3.org/1999/xlink" content-type="dwc:verbatimCoordinates" xlink:type="simple">12°01.3'N, 61°45.6'W</named-content>), 15 Sep 1996, W. N. Mathis (5♂, 3♀; USNM); Point Salines Airport (W end; <named-content xmlns:xlink="http://www.w3.org/1999/xlink" content-type="dwc:verbatimCoordinates" xlink:type="simple">12°00.3'N, 61°47.7'W</named-content>), 12–19 Sep 1996, 1997, W. N. Mathis (9♂, 3♀; USNM); True Blue Beach (<named-content xmlns:xlink="http://www.w3.org/1999/xlink" content-type="dwc:verbatimCoordinates" xlink:type="simple">11°59.9'N, 61°46.1'W</named-content>), 15 Sep 1996, W. N. Mathis (2♂, 3♀; USNM); Vendôme (1 km E; <named-content xmlns:xlink="http://www.w3.org/1999/xlink" content-type="dwc:verbatimCoordinates" xlink:type="simple">12°04.8'N, 61°42.2'W</named-content>), 17 Sep 1996, W. N. Mathis (1♂, 1♀; USNM). <bold>St. John:</bold> Concord Falls (<named-content xmlns:xlink="http://www.w3.org/1999/xlink" content-type="dwc:verbatimCoordinates" xlink:type="simple">12°07.1'N, 61°43'W</named-content>), 12–21 Sep 1996, 1997, W. N. Mathis (5♂, 3♀; USNM); Concord Valley (<named-content xmlns:xlink="http://www.w3.org/1999/xlink" content-type="dwc:verbatimCoordinates" xlink:type="simple">12°06.9'N, 61°43.9'W</named-content>), 14 Sep 1996, W. N. Mathis (1♂; USNM); Palmiste (<named-content xmlns:xlink="http://www.w3.org/1999/xlink" content-type="dwc:verbatimCoordinates" xlink:type="simple">12°08.7'N, 61°44.4'W</named-content>), 21 Sep 1996, W. N. Mathis (11♂, 1♀; USNM); Palmiste Lake (<named-content xmlns:xlink="http://www.w3.org/1999/xlink" content-type="dwc:verbatimCoordinates" xlink:type="simple">12°08.3'N, 61°44'W</named-content>), 19 Sep 1996, W. N. Mathis (2♂, 1♀; USNM). <bold>St. Patrick:</bold> Bathway Beach (<named-content xmlns:xlink="http://www.w3.org/1999/xlink" content-type="dwc:verbatimCoordinates" xlink:type="simple">12°12.6'N, 61°36.7'W</named-content>), 13–20 Sep 1996, 1997, W. N. Mathis (23♂; USNM).</p><p>JAMAICA. <bold>Clarendon:</bold> Grantham (<named-content xmlns:xlink="http://www.w3.org/1999/xlink" content-type="dwc:verbatimCoordinates" xlink:type="simple">18°09.3'N, 77°23.8'W</named-content>; 340 m), 16 Apr 2000, W. N. Mathis (5♂, 2♀; USNM). <bold>Manchester:</bold> Mandeville (<named-content xmlns:xlink="http://www.w3.org/1999/xlink" content-type="dwc:verbatimCoordinates" xlink:type="simple">18°03.5'N, 77°31.9'W</named-content>), 7–13 May 1996, D. and W. N. Mathis, H. B. Williams (1♂; USNM). <bold>Portland:</bold> Berridale (<named-content xmlns:xlink="http://www.w3.org/1999/xlink" content-type="dwc:verbatimCoordinates" xlink:type="simple">18°06.5'N, 76°20'W</named-content>), Rio Grande River, 25 Apr 2000, W. N. Mathis (2♂; USNM); Hollywell (<named-content xmlns:xlink="http://www.w3.org/1999/xlink" content-type="dwc:verbatimCoordinates" xlink:type="simple">18°05.5'N, 76°43.6'W</named-content>; 70 m), 27 Apr 2000, W. N. Mathis (2♂; USNM); Long Bay (2.3 km W; <named-content xmlns:xlink="http://www.w3.org/1999/xlink" content-type="dwc:verbatimCoordinates" xlink:type="simple">18°06.5'N, 76°20'W</named-content>), 24 Apr 2000, W. N. Mathis (7♂, 2♀; USNM); Reach Falls (Drivers River; <named-content xmlns:xlink="http://www.w3.org/1999/xlink" content-type="dwc:verbatimCoordinates" xlink:type="simple">18°01.9'N, 76°18.7'W</named-content>; 70 m), 25 Apr 2000, W. N. Mathis (1♂; USNM); Reach (4 km N; <named-content xmlns:xlink="http://www.w3.org/1999/xlink" content-type="dwc:verbatimCoordinates" xlink:type="simple">18°03.6'N, 76°20.4'W</named-content>), 15 May 1996, D. and W. N. Mathis, H. B. Williams (5♂; USNM). <bold>St. Andrew:</bold> Cinchona (<named-content xmlns:xlink="http://www.w3.org/1999/xlink" content-type="dwc:verbatimCoordinates" xlink:type="simple">18°04.4'N, 76°39.3'W</named-content>; 1400 m), 29 Apr 2000, W. N. Mathis (6♂, 1♀; USNM); Clydsdale (<named-content xmlns:xlink="http://www.w3.org/1999/xlink" content-type="dwc:verbatimCoordinates" xlink:type="simple">18°04.9'N, 77°40.2'W</named-content>; 1030 m), 29 Apr 2000, W. N. Mathis (1♂, 2♀; USNM); Mavis Bank (1.7 km E; <named-content xmlns:xlink="http://www.w3.org/1999/xlink" content-type="dwc:verbatimCoordinates" xlink:type="simple">18°02.4'N, 77°39.5'W</named-content>; 575 m), Yallahs River, 21–22 Apr-1 May 2000, W. N. Mathis (13♂, 6♀; USNM); Silver Hill Gap (<named-content xmlns:xlink="http://www.w3.org/1999/xlink" content-type="dwc:verbatimCoordinates" xlink:type="simple">18°05.1'N, 76°41.2'W</named-content>; 980 m), 26 Apr 2000, W. N. Mathis (1♀; USNM); Silver Hill Gap (<named-content xmlns:xlink="http://www.w3.org/1999/xlink" content-type="dwc:verbatimCoordinates" xlink:type="simple">18°05.3'N, 76°43'W</named-content>; 940 m), 29 Apr 2000, W. N. Mathis (1♂; USNM). <bold>St. Ann:</bold> Runaway Bay (<named-content xmlns:xlink="http://www.w3.org/1999/xlink" content-type="dwc:verbatimCoordinates" xlink:type="simple">18°27.4'N, 77°19.6'W</named-content>), Feb 1969, W. W. Wirth (1♂, 1♀; USNM). <bold>St. Elizabeth:</bold> Brae River (2 km S; <named-content xmlns:xlink="http://www.w3.org/1999/xlink" content-type="dwc:verbatimCoordinates" xlink:type="simple">18°04.2'N, 77°39.5'W</named-content>), 10 May 1996, D. and W. N. Mathis, H. B. Williams (9♂, 2♀; USNM); Elim (<named-content xmlns:xlink="http://www.w3.org/1999/xlink" content-type="dwc:verbatimCoordinates" xlink:type="simple">18°07.1'N, 77°40.5'W</named-content>), 14 Apr 2000, W. N. Mathis (3♂, 1♀; USNM); near Port Kaiser (<named-content xmlns:xlink="http://www.w3.org/1999/xlink" content-type="dwc:verbatimCoordinates" xlink:type="simple">17°52.3'N, 77°34.9'W</named-content>), 8 May 1996, D. and W. N. Mathis, H. Williams (1♀; USNM). <bold>St. Mary:</bold> Annotto Bay (<named-content xmlns:xlink="http://www.w3.org/1999/xlink" content-type="dwc:verbatimCoordinates" xlink:type="simple">18°16.2'N, 76°46.2'W</named-content>), 25 Feb 1969, W. W. Wirth (2♂; USNM). <bold>St. Thomas:</bold> Bath Fountain Spring (<named-content xmlns:xlink="http://www.w3.org/1999/xlink" content-type="dwc:verbatimCoordinates" xlink:type="simple">17°57.6'N, 76°21.3'W</named-content>), 15 May 1996, D. and W. N. Mathis, H. B. Williams (1♂; USNM); Bath River, Bath (<named-content xmlns:xlink="http://www.w3.org/1999/xlink" content-type="dwc:verbatimCoordinates" xlink:type="simple">17°56.8'N, 76°21.6'W</named-content>), 16 May 1996, D. and W. N. Mathis, H. B. Williams (3♂; USNM). <bold>Trelawny:</bold> Rio Bueno (<named-content xmlns:xlink="http://www.w3.org/1999/xlink" content-type="dwc:verbatimCoordinates" xlink:type="simple">18°28.7'N, 77°28.3'W</named-content>), 21 Feb 1969, W. W. Wirth (1♂; USNM). <bold>Westmoreland:</bold> Negril Beach (8 km E; <named-content xmlns:xlink="http://www.w3.org/1999/xlink" content-type="dwc:verbatimCoordinates" xlink:type="simple">18°16.4'N, 78°21.2'W</named-content>; fresh marsh), 12 Mar 1970, W. W. Wirth (1♂, 5♀; USNM); Negril Beach (<named-content xmlns:xlink="http://www.w3.org/1999/xlink" content-type="dwc:verbatimCoordinates" xlink:type="simple">18°16.4'N, 78°21.2'W</named-content>; mangrove, rocky shore), 13 Mar 1970, W. W. Wirth (1♂; USNM).</p><p>PUERTO RICO. Adjuntas (<named-content xmlns:xlink="http://www.w3.org/1999/xlink" content-type="dwc:verbatimCoordinates" xlink:type="simple">18°09.8'N, 66°43.2'W</named-content>), 22 Sep 1995, D. and W. N. Mathis (2♀; USNM); Arroyo (<named-content xmlns:xlink="http://www.w3.org/1999/xlink" content-type="dwc:verbatimCoordinates" xlink:type="simple">17°56.9'N, 66°03.7'W</named-content>), Feb 1899, A. Busck (1♀; paratype; USNM); Fajardo (<named-content xmlns:xlink="http://www.w3.org/1999/xlink" content-type="dwc:verbatimCoordinates" xlink:type="simple">18°19.5'N, 65°39.1'W</named-content>), Feb 1899, A. Busck (1♂, 1♀; paratypes; USNM); Fajardo, Las Crosbas, Seven Seas Beach (<named-content xmlns:xlink="http://www.w3.org/1999/xlink" content-type="dwc:verbatimCoordinates" xlink:type="simple">18°23'N, 65°37'W</named-content>), 17 Feb 1996, W. E. Steiner, J. M. Swearingen (9♂, 2♀; USNM); Maricao (<named-content xmlns:xlink="http://www.w3.org/1999/xlink" content-type="dwc:verbatimCoordinates" xlink:type="simple">18°11.1'N, 66°58.9'W</named-content>), 21 Sep 1995, D. and W. N. Mathis (2♂, 1♀; USNM). Playa de Guayanilla (<named-content xmlns:xlink="http://www.w3.org/1999/xlink" content-type="dwc:verbatimCoordinates" xlink:type="simple">18°0.4'N, 66°46.1'W</named-content>), 19 Sep 1995, D. and W. N. Mathis (4♂, 1♀; USNM); Utuado (<named-content xmlns:xlink="http://www.w3.org/1999/xlink" content-type="dwc:verbatimCoordinates" xlink:type="simple">18°15.9'N, 66°42'W</named-content>), Jan 1899, A. Busck (1♂; paratype; USNM).</p><p>ST. LUCIA. Anse la Raye, Anse Galet (1 km SSW Anse la Raye; <named-content xmlns:xlink="http://www.w3.org/1999/xlink" content-type="dwc:verbatimCoordinates" xlink:type="simple">13°56'N, 61°03'W</named-content>; 50 m), 21–30 Jun 1991, J. E. Rawlins, S. A. Thompson (3♂; CMP); Castries (<named-content xmlns:xlink="http://www.w3.org/1999/xlink" content-type="dwc:verbatimCoordinates" xlink:type="simple">13°59.6'N, 61°0.4'W</named-content>), Oct 1967, N. L. H. Krauss (2♂; USNM); Castries (5 km S; <named-content xmlns:xlink="http://www.w3.org/1999/xlink" content-type="dwc:verbatimCoordinates" xlink:type="simple">13°59'N, 60°00'W</named-content>), 16 Jun 1991, D. and W. N. Mathis (4♂, 3♀; USNM); Dauphin Boguis (1.6 km S Marquis; <named-content xmlns:xlink="http://www.w3.org/1999/xlink" content-type="dwc:verbatimCoordinates" xlink:type="simple">14°01'N, 60°55'W</named-content>), 17 Jun 1991, D. and W. N. Mathis (3♂, 2♀; USNM); Fond St. Jacques (<named-content xmlns:xlink="http://www.w3.org/1999/xlink" content-type="dwc:verbatimCoordinates" xlink:type="simple">13°50'N, 61°02'W</named-content>), 13–14 Jun 1991, D. and W. N. Mathis (9♂, 12♀; USNM); Micoud (<named-content xmlns:xlink="http://www.w3.org/1999/xlink" content-type="dwc:verbatimCoordinates" xlink:type="simple">13°49'N, 60°54'W</named-content>), 15 Jun 1991, D. and W. N. Mathis (4♂; USNM); Soufrière Botanical Garden (<named-content xmlns:xlink="http://www.w3.org/1999/xlink" content-type="dwc:verbatimCoordinates" xlink:type="simple">13°51'N, 61°04'W</named-content>), 12 Jun 1991, D. and W. N. Mathis (33♂, 11♀; USNM); Sulphur Spring (<named-content xmlns:xlink="http://www.w3.org/1999/xlink" content-type="dwc:verbatimCoordinates" xlink:type="simple">13°50'N, 61°03'W</named-content>), 14 Jun 1991, D. and W. N. Mathis (3♂, 1♀; USNM).</p><p>ST. VINCENT. <bold>Charlotte:</bold> Montreal (<named-content xmlns:xlink="http://www.w3.org/1999/xlink" content-type="dwc:verbatimCoordinates" xlink:type="simple">13°12'N, 61°11'W</named-content>), 26 Mar-3 Sep 1989, 1991, 1997, A. Freidberg, D. and W. N. Mathis (18♂, 5♀; USNM); South Rivers (<named-content xmlns:xlink="http://www.w3.org/1999/xlink" content-type="dwc:verbatimCoordinates" xlink:type="simple">13°14.6'N, 61°09.3'W</named-content>), 8 Sep 1997, W. N. Mathis (6♂, 1♀; USNM); Yambou River (<named-content xmlns:xlink="http://www.w3.org/1999/xlink" content-type="dwc:verbatimCoordinates" xlink:type="simple">13°09.8'N, 61°08.7'W</named-content>), 8–10 Sep 1997, W. N. Mathis (1♂; USNM). <bold>St. Andrew:</bold> Buccament Bay (near beach; <named-content xmlns:xlink="http://www.w3.org/1999/xlink" content-type="dwc:verbatimCoordinates" xlink:type="simple">13°11'N, 61°16'W</named-content>), 25–28 Mar 1989, W. N. Mathis (2♂, 5♀; USNM); Camden Park (<named-content xmlns:xlink="http://www.w3.org/1999/xlink" content-type="dwc:verbatimCoordinates" xlink:type="simple">13°10.2'N, 61°14.7'W</named-content>), 4 Sep 1997, W. N. Mathis (3♂; USNM); Layou (<named-content xmlns:xlink="http://www.w3.org/1999/xlink" content-type="dwc:verbatimCoordinates" xlink:type="simple">13°12'N, 61°17'W</named-content>), 8 Jun 1991, D. and W. N. Mathis (2♀; USNM); Vermont (<named-content xmlns:xlink="http://www.w3.org/1999/xlink" content-type="dwc:verbatimCoordinates" xlink:type="simple">13°13'N, 61°13'W</named-content>), 5–8 Sep 1997, W. N. Mathis (9♂, 1♀; USNM). <bold>St. George:</bold> Kingston, Botanical Garden (<named-content xmlns:xlink="http://www.w3.org/1999/xlink" content-type="dwc:verbatimCoordinates" xlink:type="simple">13°9.7'N, 61°13.7'W</named-content>), 25–27 Mar 1989, W. N. Mathis (4♂; USNM); Yambou Head (<named-content xmlns:xlink="http://www.w3.org/1999/xlink" content-type="dwc:verbatimCoordinates" xlink:type="simple">13°09.8'N, 61°08.6'W</named-content>), 27 Mar 1989, W. N. Mathis (1♀; USNM). <bold>St. Patrick:</bold> Cumberland River (3 km E Spring Village; <named-content xmlns:xlink="http://www.w3.org/1999/xlink" content-type="dwc:verbatimCoordinates" xlink:type="simple">13°15'N, 61°14'W</named-content>), 10 Jun 1991, D. and W. N. Mathis (5♂, 7♀; USNM); Hermitage (<named-content xmlns:xlink="http://www.w3.org/1999/xlink" content-type="dwc:verbatimCoordinates" xlink:type="simple">13°15'N, 61°12.9'W</named-content>), 9 Sep 1997, W. N. Mathis (6♂, 2♀; USNM); Palmiste Park (<named-content xmlns:xlink="http://www.w3.org/1999/xlink" content-type="dwc:verbatimCoordinates" xlink:type="simple">13°12.7'N, 61°14.9'W</named-content>), 5 Sep 1997, W. N. Mathis (15♂, 2♀; USNM); Wallilabou (beach; <named-content xmlns:xlink="http://www.w3.org/1999/xlink" content-type="dwc:verbatimCoordinates" xlink:type="simple">13°15'N, 61°16'W</named-content>), 27 Mar-8 Jun 1989, 1991, D. and W. N. Mathis (2♀; USNM).</p></tp:treatment-sec><tp:treatment-sec sec-type="Distribution"><title>Distribution</title><p>(<xref ref-type="fig" rid="F37">Fig. 95</xref>). Nearctic: United States (Florida). Neotropical: Argentina (Salta), Belize (Belize, Stann Creek), Bolivia (Beni, La Paz), Brazil (Amazonas, Paraná, Rio de Janeiro, Santa Catarina, São Paulo), Chile (Tarapacá), Costa Rica (Cartago, Guanacaste, Heredia, Limón, Puntarenas, San José), Ecuador (Azuay, Guayas, Loja), Guyana, Honduras (Cortés), Mexico (Tamaulipas, Veracruz-Llave), Nicaragua (León), Panama (Panama), Paraguay (Cordillera), Peru (Cuzco, Madre de Dios), Trinidad and Tobago, West Indies (Barbados, Cuba, Dominica, Dominican Republic, Grenada, Jamaica, Puerto Rico, St. Lucia, St. Vincent).</p><fig id="F37" position="float" orientation="portrait"><label>Figure 95.</label><caption><p>Distribution of <italic><tp:taxon-name>Hydrochasma incisum</tp:taxon-name></italic> (Coquillett).</p></caption><graphic xmlns:xlink="http://www.w3.org/1999/xlink" xlink:href="ZooKeys-363-001-g037.jpg" position="float" orientation="portrait" xlink:type="simple"/></fig></tp:treatment-sec><tp:treatment-sec sec-type="Remarks"><title>Remarks.</title><p>This is a widespread and common species in much of the Neotropics. We have relied primarily on structures of the male terminalia to accurately identify this species, especially the elongated, slender, ventral epandrial process, which distinguishes this species. This structure is often partially or wholly exposed, allowing for identification in dried, pinned males.</p><p>We have observed slight variation in some specimens, usually whether the aedeagal apex is slightly inflated or not, but also in the length of the ventral epandrial process. We interpret this variation to be intraspecific, which may be an artifact in part of how specimens were preserved.</p></tp:treatment-sec><ref-list><ref id="B10"><mixed-citation xmlns:xlink="http://www.w3.org/1999/xlink" xlink:type="simple"><person-group><name name-style="western"><surname>Cresson</surname><given-names>ET Jr</given-names></name></person-group> (<year>1946</year>) <article-title>A systematic annotated arrangement of the genera and species of the Neotropical Ephydridae (Diptera) I. The subfamily Psilopinae.</article-title><source>Transactions of the American Entomological Society</source><volume>71</volume>: <fpage>129</fpage>-<lpage>163</lpage>.</mixed-citation></ref><ref id="B34"><mixed-citation xmlns:xlink="http://www.w3.org/1999/xlink" xlink:type="simple"><person-group><name name-style="western"><surname>Wirth</surname><given-names>WW</given-names></name></person-group> (<year>1968</year>) <article-title>77. Family Ephydridae.</article-title> In: <person-group><name name-style="western"><surname>Papavero</surname><given-names>N</given-names></name></person-group> (<role>Ed</role>) <issue-title>A Catalogue of the Diptera of the Americas South of the United States.</issue-title><publisher-name>Departamento de Zoologia, Secretaria da Agricultura</publisher-name>. <publisher-loc>São Paulo</publisher-loc>, <fpage>1</fpage>-<lpage>43</lpage>.</mixed-citation></ref><ref id="B25"><mixed-citation xmlns:xlink="http://www.w3.org/1999/xlink" xlink:type="simple"><person-group><name name-style="western"><surname>Mathis</surname><given-names>WN</given-names></name><name name-style="western"><surname>Zatwarnicki</surname><given-names>T</given-names></name></person-group> (<year>1995</year>) <article-title>A world catalog of the shore flies (Diptera: Ephydridae).</article-title><source>Memoirs on Entomology, International</source><volume>4</volume>: <comment>vi+</comment><lpage>423</lpage> pp.</mixed-citation></ref><ref id="B20"><mixed-citation xmlns:xlink="http://www.w3.org/1999/xlink" xlink:type="simple"><person-group><name name-style="western"><surname>Mathis</surname><given-names>WN</given-names></name></person-group> (<year>1997</year>) <article-title>The shore flies of the Belizean Cays (Diptera: Ephydridae).</article-title><source>Smithsonian Contributions to Zoology</source><volume>592</volume>: <comment>vi+</comment><fpage>1</fpage>–<lpage>77</lpage>.</mixed-citation></ref><ref id="B8"><mixed-citation xmlns:xlink="http://www.w3.org/1999/xlink" xlink:type="simple"><person-group><name name-style="western"><surname>Cresson</surname><given-names>ET Jr</given-names></name></person-group> (<year>1938</year>) <article-title>Notes on, and descriptions of, some Neotropical Ephydridae (Dipt.).</article-title><source>Revista de Entomologia</source><volume>8</volume>(<issue>1–2</issue>): <fpage>24</fpage>-<lpage>40</lpage>.</mixed-citation></ref><ref id="B4"><mixed-citation xmlns:xlink="http://www.w3.org/1999/xlink" xlink:type="simple"><person-group><name name-style="western"><surname>Coquillett</surname><given-names>DW</given-names></name></person-group> (<year>1902</year>) <article-title>New Acalyptratae Diptera from North America.</article-title><source>Journal of the New York Entomological Society</source><volume>10</volume>(<issue>4</issue>): <fpage>177</fpage>-<lpage>191</lpage>.</mixed-citation></ref><ref id="B14"><mixed-citation xmlns:xlink="http://www.w3.org/1999/xlink" xlink:type="simple"><person-group><name name-style="western"><surname>Hendel</surname><given-names>F</given-names></name></person-group> (<year>1930</year>) <article-title>Die Ausbeute der deutschen Chaco-Expedition 1925/26. Diptera. XIX. Ephydridae.</article-title><source>Konowia</source><volume>9</volume>(<issue>2</issue>): <fpage>127</fpage>-<lpage>155</lpage>.</mixed-citation></ref></ref-list></tp:taxon-treatment>
