# Supplementary material for: A revision of the shore-fly genus Hydrochasma Hendel (Diptera, Ephydridae)
Source: Zookeys. 2013 Dec 16;(363):1–161. doi: 10.3897/zookeys.363.6482 (PMC3867181; doi:10.3897/zookeys.363.6482)
Supplement: XML Treatment for Hydrochasma kaieteur [file zookeys.363.6482-treatment19.xml]

<!DOCTYPE tp:taxon-treatment
  PUBLIC "-//TaxonX//DTD Taxonomic Treatment Publishing DTD v0 20100105//EN" "tax-treatment-NSO.dtd">
<tp:taxon-treatment xmlns:tp="http://www.plazi.org/taxpub"><tp:treatment-meta><mixed-citation publication-type="journal"><person-group><name><surname>Mathis</surname><given-names>Wayne N.</given-names></name><name><surname>Zatwarnicki</surname><given-names>Tadeusz</given-names></name></person-group><article-title>A revision of the shore-fly genus <italic>Hydrochasma</italic> Hendel (Diptera, Ephydridae)</article-title><source>Zookeys</source><day>16</day><month>12</month><year>2013</year><volume>2013</volume><issue>363</issue><fpage>1</fpage><lpage>161</lpage><pub-id pub-id-type="doi">10.3897/zookeys.363.6482</pub-id></mixed-citation></tp:treatment-meta><tp:nomenclature><label>17.</label><tp:taxon-name>
                            <tp:taxon-name-part taxon-name-part-type="genus">Hydrochasma</tp:taxon-name-part>
                            <tp:taxon-name-part taxon-name-part-type="species">kaieteur</tp:taxon-name-part>
                            <object-id xmlns:xlink="http://www.w3.org/1999/xlink" content-type="zoobank" xlink:type="simple">http://zoobank.org/2DFE442B-EA52-4264-9A1B-F2BE46D0EFFB</object-id>
                            <object-id xmlns:xlink="http://www.w3.org/1999/xlink" xlink:type="simple">http://species-id.net/wiki/Hydrochasma_kaieteur</object-id>
                        </tp:taxon-name><tp:taxon-status xmlns:xlink="http://www.w3.org/1999/xlink" xlink:type="simple">sp. n.</tp:taxon-status><xref ref-type="fig" rid="F38">Figs 96</xref><xref ref-type="fig" rid="F39">–100</xref></tp:nomenclature><tp:treatment-sec sec-type="Diagnosis"><title>Diagnosis.</title><p>This species is distinguished from other congeners by the following combination of characters: Small shore flies, body length 1.25–1.80 mm. <italic>Head</italic>: Antenna mostly dark gray; parafacial silvery white, concolorous with facial coloration; gena-to-eye ratio 0.17–0.18. <italic>Thorax</italic>: Wing with costal vein ratio 0.65–0.67; M vein ratio 0.54–0.58. Forecoxa mostly gray to silvery gray, some yellowish coloration at ventral apex; forefemur lacking row of spine-like setulae along anteroventral surface; tibiae mostly gray; hindtibia lacking a long, spur-like seta ventroapically. <italic>Abdomen</italic>: Tergites 3–4 with moderately deep, gray to silvery gray wedges at lateral margins; tergite 5 of male mostly to entirely gray, sometimes with posterior margin darkened. Male terminalia (<xref ref-type="fig" rid="F38">Figs 96–99</xref>): Epandrium generally elongate, almost 3 times longer than wide, and setulose, in posterior view (<xref ref-type="fig" rid="F38">Fig. 96</xref>) with dorsal arch attenuate, not connected, dorsal 1/3 somewhat rectangular, ventral 2/3 tapered with lateral margins shallowly sinuous to a pointed ventral margin, ventromedial apex incised, narrowly V-shaped, in lateral view (<xref ref-type="fig" rid="F38">Fig. 97</xref>) very narrowly developed dorsally laterad of cerci, thereafter ventrally becoming slightly wider to midlength, then becoming wider at ventral 1/3, before becoming tapered to pointed ventral margin; cerci short, length less than twice width, in posterior view (<xref ref-type="fig" rid="F38">Fig. 96</xref>) hemispherical with pointed dorsal apex and truncate ventral margin, in lateral view (<xref ref-type="fig" rid="F38">Fig. 97</xref>) almost evenly semicircular; aedeagus in lateral view (<xref ref-type="fig" rid="F38">Fig. 99</xref>) relatively simple, narrowly tubular except for expanded, mostly membranous apex, length 6–7× width, in ventral view (<xref ref-type="fig" rid="F38">Fig. 98</xref>) tubular; phallapodeme in lateral view (<xref ref-type="fig" rid="F38">Fig. 99</xref>) spatulate with width of keel equal to width of phallapodeme, keel or spatulate end at end toward hypandrium, rest of phallapodeme tapered, curved subapically toward aedeagus, in ventral view (<xref ref-type="fig" rid="F38">Fig. 98</xref>) linear, with slightly and narrowly developed T-shaped extensions; gonite in lateral view (<xref ref-type="fig" rid="F38">Fig. 99</xref>) bar-like, narrowly linear, sinuous, in ventral view (<xref ref-type="fig" rid="F38">Fig. 98</xref>) short, somewhat shallowly zig-zag; hypandrium in lateral view (<xref ref-type="fig" rid="F38">Fig. 99</xref>) robustly bar-like width about equal to aedeagus, in ventral view (<xref ref-type="fig" rid="F38">Fig. 98</xref>) somewhat rectangular with broadly and deeply emarginate posterior margin and with anterior margin as 2 blunted rounded processes and a moderately deep and narrowly incised medial portion.</p><fig id="F38" position="float" orientation="portrait"><label>Figures 96–99.</label><caption><p><italic><tp:taxon-name>Hydrochasma kaieteur</tp:taxon-name></italic> sp. n. (Guyana: Dubalay Ranch, Berbice River) <bold>96</bold> epandrium and cerci, posterior view <bold>97</bold> same, lateral view <bold>98</bold> internal structures of male terminalia (aedeagus [shaded], phallapodeme, gonite, hypandrium), ventral view <bold>99</bold> same, lateral view. Scale bar = 0.1 mm.</p></caption><graphic xmlns:xlink="http://www.w3.org/1999/xlink" xlink:href="ZooKeys-363-001-g038.jpg" position="float" orientation="portrait" xlink:type="simple"/></fig></tp:treatment-sec><tp:treatment-sec sec-type="Type material"><title>Type material.</title><p>The holotype male of <italic><tp:taxon-name>Hydrochasma kaieteur</tp:taxon-name></italic> is labeled “<bold>GUYANA.</bold> Kaieteur Fal[l]s <named-content xmlns:xlink="http://www.w3.org/1999/xlink" content-type="dwc:verbatimCoordinates" xlink:type="simple">5°10.5'N, 59°26.9'W</named-content>[,] 21–24 August 1997[,] Wayne N. Mathis/USNM ENT 00080329 [plastic bar code label]/HOLOTYPE ♂ <italic><tp:taxon-name>Hydrochasma kaieteur</tp:taxon-name></italic> Mathis &amp; Zatwarnicki, USNM [red].” The holotype is double mounted (minuten in a block of plastic), is in excellent condition, and is deposited in the USNM. Thirty paratypes (20♂, 10♀; USNM) bear the same label data as the holotype.</p></tp:treatment-sec><tp:treatment-sec sec-type="Type locality"><title>Type locality.</title><p>Guyana. Kaieteur Falls (<named-content xmlns:xlink="http://www.w3.org/1999/xlink" content-type="dwc:verbatimCoordinates" xlink:type="simple">05°10.5'N, 59°26.9'W</named-content>).</p></tp:treatment-sec><tp:treatment-sec sec-type="Other specimens examined"><title>Other specimens examined.</title><p>Neotropical. ARGENTINA. <bold>Formosa:</bold> Ingeniero Juárez (<named-content xmlns:xlink="http://www.w3.org/1999/xlink" content-type="dwc:verbatimCoordinates" xlink:type="simple">23°54.7'S, 61°51.8'W</named-content>), 2 Jan 1949, R. Golbach (1♂; USNM).</p><p>BRAZIL. <bold>Paraná:</bold> Antonina (<named-content xmlns:xlink="http://www.w3.org/1999/xlink" content-type="dwc:verbatimCoordinates" xlink:type="simple">25°28.4'S, 48°40.9'W</named-content>; beach/mangal), 9 Apr 2010, D. and W. N. Mathis (3♂; DZUP, USNM); Antonina (<named-content xmlns:xlink="http://www.w3.org/1999/xlink" content-type="dwc:verbatimCoordinates" xlink:type="simple">25°27.1'S, 48°41.1'W</named-content>; beach; Ponta da Pita), 15 Feb 2010, D. and W. N. Mathis (3♂; DZUP, USNM); Matinhos (N.; <named-content xmlns:xlink="http://www.w3.org/1999/xlink" content-type="dwc:verbatimCoordinates" xlink:type="simple">25°47.4'S, 48°31.6'W</named-content>; 1 m; beach/estuary), 30 Jan-9 Apr 2010, D. and W. N. Mathis (3♂; DZUP, USNM); Morretes (<named-content xmlns:xlink="http://www.w3.org/1999/xlink" content-type="dwc:verbatimCoordinates" xlink:type="simple">25°28'S, 43°59.1'W</named-content>), 29 Aug 2000, D. and W. N. Mathis (14♂, 7♀; USNM); Paranaguá (Rio Itiberê; <named-content xmlns:xlink="http://www.w3.org/1999/xlink" content-type="dwc:verbatimCoordinates" xlink:type="simple">25°31.4'S, 48°30.3'W</named-content>; 3 m), 23 Jan 2010, D. and W. N. Mathis (12♂, 2♀; DZUP, USNM); Prainha (5 km S Matinhos; <named-content xmlns:xlink="http://www.w3.org/1999/xlink" content-type="dwc:verbatimCoordinates" xlink:type="simple">25°51.2'S, 48°33.6'W</named-content>; beach), 15 Nov 2010, D. and W. N. Mathis (11♂; DZUP, USNM). <bold>Santa Catarina:</bold> Barra Velha (<named-content xmlns:xlink="http://www.w3.org/1999/xlink" content-type="dwc:verbatimCoordinates" xlink:type="simple">26°38'S, 48°40.9'W</named-content>; beach), 29 Apr 2010, D. and W. N. Mathis (2♂; DZUP, USNM).</p><p>GUYANA. Conservation of Ecological Interactions and Biotic Associations (CEIBA; ca. 40 km S Georgetown; <named-content xmlns:xlink="http://www.w3.org/1999/xlink" content-type="dwc:verbatimCoordinates" xlink:type="simple">06°29.9'N, 58°13.1'W</named-content>), 13–21 Apr 1994, 1995, W. N. Mathis (1♀; USNM); Karanambo (Rupununi River; <named-content xmlns:xlink="http://www.w3.org/1999/xlink" content-type="dwc:verbatimCoordinates" xlink:type="simple">03°45.1'N, 59°18.6'W</named-content>; 85m), 1–3 Dec 2010, W. N. Mathis (20♂; USNM); Karanambo, Rupununi River (ox bow; <named-content xmlns:xlink="http://www.w3.org/1999/xlink" content-type="dwc:verbatimCoordinates" xlink:type="simple">03°45'N, 59°17.5'W</named-content>; 85m), 2 Dec 2010, W. N. Mathis (1♂; USNM); Kato, Chiung River (<named-content xmlns:xlink="http://www.w3.org/1999/xlink" content-type="dwc:verbatimCoordinates" xlink:type="simple">04°39.7'N, 59°50.0'W</named-content>), 1 May 1995, W. N. Mathis (8♂, 2♀; USNM) Kumo Pond (20 km S Lethem; <named-content xmlns:xlink="http://www.w3.org/1999/xlink" content-type="dwc:verbatimCoordinates" xlink:type="simple">03°16.7'N, 59°43.5'W</named-content>), 30 Apr 1995, W. N. Mathis (2♀; USNM); Kumu River and Falls (25 km SE Lethem in Kanuku Mountains; <named-content xmlns:xlink="http://www.w3.org/1999/xlink" content-type="dwc:verbatimCoordinates" xlink:type="simple">03°15.9'N, 59°43.6'W</named-content>), 28–30 Apr 1995, W. N. Mathis (2♂, 5♀; USNM); Mahaica (3 km E; <named-content xmlns:xlink="http://www.w3.org/1999/xlink" content-type="dwc:verbatimCoordinates" xlink:type="simple">06°43.5'N, 57°56.6'W</named-content>), 14 Apr 1994, W. N. Mathis (1♂, 5♀; USNM); Mahaica (<named-content xmlns:xlink="http://www.w3.org/1999/xlink" content-type="dwc:verbatimCoordinates" xlink:type="simple">06°42.8'N, 57°55.6'W</named-content>), 14–22 Apr 1994, 1995, W. N. Mathis (8♂, 14; USNM); Menzies Landing (<named-content xmlns:xlink="http://www.w3.org/1999/xlink" content-type="dwc:verbatimCoordinates" xlink:type="simple">05°10.1'N, 59°29.5'W</named-content>), 23 Aug 1997, W. N. Mathis (7♂, 4♀; USNM); Paramakatoi (<named-content xmlns:xlink="http://www.w3.org/1999/xlink" content-type="dwc:verbatimCoordinates" xlink:type="simple">04°42'N, 59°42.8'W</named-content>), 24–25 Aug 1997, W. N. Mathis (6♂, 2♀; USNM).</p></tp:treatment-sec><tp:treatment-sec sec-type="Distribution"><title>Distribution</title><p>(<xref ref-type="fig" rid="F39">Fig. 100</xref>). Neotropical: Argentina (Formosa), Brazil (Paraná, Santa Catarina), Guyana.</p><fig id="F39" position="float" orientation="portrait"><label>Figure 100.</label><caption><p>Distribution of <italic><tp:taxon-name>Hydrochasma kaieteur</tp:taxon-name></italic> sp. n. and <italic><tp:taxon-name>Hydrochasma lineatum</tp:taxon-name></italic> sp. n.</p></caption><graphic xmlns:xlink="http://www.w3.org/1999/xlink" xlink:href="ZooKeys-363-001-g039.jpg" position="float" orientation="portrait" xlink:type="simple"/></fig></tp:treatment-sec><tp:treatment-sec sec-type="Etymology"><title>Etymology.</title><p>The species epithet, <italic>kaieteur</italic>, is the name of the world-famous falls in Guyana where this species was collected. The name is a noun in apposition.</p></tp:treatment-sec><tp:treatment-sec sec-type="Remarks"><title>Remarks.</title><p>This species is distinguished from congeners, especially those of the <italic>incisum</italic> group, by the shape of structures of the male terminalia, in particular the epandrium in posterior view and the robust, V-shaped hypandrium in ventral view.</p></tp:treatment-sec></tp:taxon-treatment>
