# Supplementary material for: A revision of the shore-fly genus Hydrochasma Hendel (Diptera, Ephydridae)
Source: Zookeys. 2013 Dec 16;(363):1–161. doi: 10.3897/zookeys.363.6482 (PMC3867181; doi:10.3897/zookeys.363.6482)
Supplement: XML Treatment for Hydrochasma miguelito [file zookeys.363.6482-treatment20.xml]

<!DOCTYPE tp:taxon-treatment
  PUBLIC "-//TaxonX//DTD Taxonomic Treatment Publishing DTD v0 20100105//EN" "tax-treatment-NSO.dtd">
<tp:taxon-treatment xmlns:tp="http://www.plazi.org/taxpub"><tp:treatment-meta><mixed-citation publication-type="journal"><person-group><name><surname>Mathis</surname><given-names>Wayne N.</given-names></name><name><surname>Zatwarnicki</surname><given-names>Tadeusz</given-names></name></person-group><article-title>A revision of the shore-fly genus <italic>Hydrochasma</italic> Hendel (Diptera, Ephydridae)</article-title><source>Zookeys</source><day>16</day><month>12</month><year>2013</year><volume>2013</volume><issue>363</issue><fpage>1</fpage><lpage>161</lpage><pub-id pub-id-type="doi">10.3897/zookeys.363.6482</pub-id></mixed-citation></tp:treatment-meta><tp:nomenclature><label>18.</label><tp:taxon-name>
                            <tp:taxon-name-part taxon-name-part-type="genus">Hydrochasma</tp:taxon-name-part>
                            <tp:taxon-name-part taxon-name-part-type="species">miguelito</tp:taxon-name-part>
                            <object-id xmlns:xlink="http://www.w3.org/1999/xlink" content-type="zoobank" xlink:type="simple">http://zoobank.org/19737E27-1ED5-4814-A2DD-8D0AFB3AEBE6</object-id>
                            <object-id xmlns:xlink="http://www.w3.org/1999/xlink" xlink:type="simple">http://species-id.net/wiki/Hydrochasma_miguelito</object-id>
                        </tp:taxon-name><tp:taxon-status xmlns:xlink="http://www.w3.org/1999/xlink" xlink:type="simple">sp. n.</tp:taxon-status><xref ref-type="fig" rid="F40">Figs 101</xref><xref ref-type="fig" rid="F41">–105</xref></tp:nomenclature><tp:treatment-sec sec-type="Diagnosis"><title>Diagnosis.</title><p>This species is distinguished from congeners by the following combination of characters: Small to moderately small shore flies, body length 1.60–2.05 mm. <italic>Head</italic>: Not subglobose or broad, oral opening small. At least pedicel black, otherwise antennal coloration variable; parafacial silvery white, concolorous with facial coloration; gena-to-eye ratio 017–0.18. <italic>Thorax</italic>: Mesonotum grayish tan to golden brown. Wing with costal vein ratio 0.66–0.68; M vein ratio 0.51–0.54. Forecoxa mostly silvery gray to gray with some yellowish coloration at ventral apex; forefemur lacking a distinctive, comb-like row of stout setulae along anteroventral surface; tibiae mostly gray; hindtibia lacking a long, spur-like seta ventroapically. <italic>Abdomen</italic>: Tergites 3–4 with deep, gray to silvery gray wedges at lateral margins; tergite 5 of male mostly to entirely gray, sometimes with posterior margin darkened. Male terminalia (<xref ref-type="fig" rid="F40">Figs 101–104</xref>): Combined structures generally moderately elongate, in posterior view height about twice width; epandrium with dorsal arch narrowly connected above cerci; dorsal half more or less generally sparsely setulose, ventral half with sparse, very short setulae; in posterior view (<xref ref-type="fig" rid="F40">Fig. 101</xref>) as an inverted, angulate, moderately narrow U, ventral epandrial extension narrowed to just before greatly expanded, apical third, apical portion broad as an arrow point with broad, medial incision apically, in lateral view (<xref ref-type="fig" rid="F40">Fig. 102</xref>) narrowly elongate, parallel-sided except for extended base of arrow point; aedeagus in lateral view (<xref ref-type="fig" rid="F40">Fig. 104</xref>) elongate, about 5× longer than greatest width, tubular, becoming wider and more membranous apically, in ventral view (<xref ref-type="fig" rid="F40">Fig. 103</xref>) with basal 2/3 narrow, parallel sided, apical third abruptly enlarged, bulbous, slightly tapered apically; phallapodeme in lateral view (<xref ref-type="fig" rid="F40">Fig. 104</xref>) narrowly elongate, almost parallel sided, hypandrial end slightly expanded, in ventral view (<xref ref-type="fig" rid="F40">Fig. 103</xref>) narrowly I-shaped with expanded end toward aedeagus and with subapical, short crossbar at hypandrial end; gonite in lateral view (<xref ref-type="fig" rid="F40">Fig. 104</xref>) narrowly elongate, very shallowly sinuous, bar-like, in ventral view (<xref ref-type="fig" rid="F40">Fig. 103</xref>) more conspicuously sinuous; hypandrium in lateral view (<xref ref-type="fig" rid="F40">Fig. 104</xref>) narrowly elongate, shallowly curved, in ventral view (<xref ref-type="fig" rid="F40">Fig. 103</xref>) with anterior 2/3 somewhat quadrate, anterior margin broadly truncate, posterior margin deeply, widely emarginate with short, lateral apices.</p><fig id="F40" position="float" orientation="portrait"><label>Figures 101–104.</label><caption><p><italic><tp:taxon-name>Hydrochasma miguelito</tp:taxon-name></italic> sp. n. (Honduras. Cortés: San Pedro Sula) <bold>101</bold> epandrium and cerci, posterior view <bold>102</bold> same, lateral view <bold>103</bold> internal structures of male terminalia (aedeagus [shaded], phallapodeme, gonite, hypandrium), ventral view <bold>104</bold> same, lateral view. Scale bar = 0.1 mm.</p></caption><graphic xmlns:xlink="http://www.w3.org/1999/xlink" xlink:href="ZooKeys-363-001-g040.jpg" position="float" orientation="portrait" xlink:type="simple"/></fig></tp:treatment-sec><tp:treatment-sec sec-type="Type material"><title>Type material.</title><p>The holotype male of <italic><tp:taxon-name>Hydrochasma miguelito</tp:taxon-name></italic> is labeled “<bold>HONDURAS.</bold> Cortés: San Pedro Sula (8 km S)[,] <named-content xmlns:xlink="http://www.w3.org/1999/xlink" content-type="dwc:verbatimCoordinates" xlink:type="simple">15°25.7'N, 88°01.4'W</named-content>[,] 25–26 September1995[,] Dianne &amp; W.N.Mathis/USNM ENT 00138962 [plastic bar code label]/HOLOTYPE ♂ <italic><tp:taxon-name>Hydrochasma miguelito</tp:taxon-name></italic> Mathis &amp; Zatwarnicki, USNM [red].” The holotype is double mounted (minuten in a block of plastic), is in excellent condition, and is deposited in the USNM. Seven paratypes (3♂, 4♀; USNM) bear the same label data as the holotype.</p></tp:treatment-sec><tp:treatment-sec sec-type="Type locality"><title>Type locality.</title><p>Honduras. Cortés: San Pedro Sula (8 km S; <named-content xmlns:xlink="http://www.w3.org/1999/xlink" content-type="dwc:verbatimCoordinates" xlink:type="simple">15°25.7'N, 88°01.4'W</named-content>).</p></tp:treatment-sec><tp:treatment-sec sec-type="Other specimens examined"><title>Other specimens examined.</title><p>Neotropical. COSTA RICA. <bold>Guanacaste:</bold> Nandayure, Río Morote, Finca Palmichal (<named-content xmlns:xlink="http://www.w3.org/1999/xlink" content-type="dwc:verbatimCoordinates" xlink:type="simple">10°03'N, 85°12'W</named-content>; 0–50 m), 26 Mar 2006, W. Porras (1♂; INBio). <bold>Puntarenas:</bold> Bosque Esquinas (<named-content xmlns:xlink="http://www.w3.org/1999/xlink" content-type="dwc:verbatimCoordinates" xlink:type="simple">08°44'N, 83°17'W</named-content>; 200 m), May 1994, M. Segura (1♂; INBio); Jacó (5 km E; <named-content xmlns:xlink="http://www.w3.org/1999/xlink" content-type="dwc:verbatimCoordinates" xlink:type="simple">9°34.7'N, 84°35.6'W</named-content>), 10 Jun 2003, D. and W. N. Mathis (4♂; USNM).</p></tp:treatment-sec><tp:treatment-sec sec-type="Distribution"><title>Distribution</title><p>(<xref ref-type="fig" rid="F41">Fig. 105</xref>). Neotropical: Costa Rica (Guanacaste, Puntarenas), Honduras (Cortés).</p><fig id="F41" position="float" orientation="portrait"><label>Figure 105.</label><caption><p>Distribution of <italic><tp:taxon-name>Hydrochasma miguelito</tp:taxon-name></italic> sp. n. and <italic><tp:taxon-name>Hydrochasma parallelum</tp:taxon-name></italic> sp. n.</p></caption><graphic xmlns:xlink="http://www.w3.org/1999/xlink" xlink:href="ZooKeys-363-001-g041.jpg" position="float" orientation="portrait" xlink:type="simple"/></fig></tp:treatment-sec><tp:treatment-sec sec-type="Etymology"><title>Etymology.</title><p>The species epithet, <italic>miguelito</italic>, is to recognize Michael W. Mathis who is also known as “Don Miguel” or “Miguelito.” Michael guided us while conducting field work in Honduras where this species was collected. We are treating <italic>miguelito</italic> as a noun in apposition.</p></tp:treatment-sec><tp:treatment-sec sec-type="Remarks"><title>Remarks.</title><p>Structures of the male terminalia readily distinguish this species from congeners, especially those of the <italic>incisum</italic> group. Certainly unique to this species is the greatly expanded apical portion of the ventral, epandrial process, which is like a broad arrowhead. The expanded, ventral, epandrial process can be seen in ventral and somewhat in lateral views. The rectangular hypandrium that has a moderately deep and wide posterior emargination is also characteristic.</p></tp:treatment-sec></tp:taxon-treatment>
