# Supplementary material for: A revision of the shore-fly genus Hydrochasma Hendel (Diptera, Ephydridae)
Source: Zookeys. 2013 Dec 16;(363):1–161. doi: 10.3897/zookeys.363.6482 (PMC3867181; doi:10.3897/zookeys.363.6482)
Supplement: XML Treatment for Hydrochasma octogonum [file zookeys.363.6482-treatment21.xml]

<!DOCTYPE tp:taxon-treatment
  PUBLIC "-//TaxonX//DTD Taxonomic Treatment Publishing DTD v0 20100105//EN" "tax-treatment-NSO.dtd">
<tp:taxon-treatment xmlns:tp="http://www.plazi.org/taxpub"><tp:treatment-meta><mixed-citation publication-type="journal"><person-group><name><surname>Mathis</surname><given-names>Wayne N.</given-names></name><name><surname>Zatwarnicki</surname><given-names>Tadeusz</given-names></name></person-group><article-title>A revision of the shore-fly genus <italic>Hydrochasma</italic> Hendel (Diptera, Ephydridae)</article-title><source>Zookeys</source><day>16</day><month>12</month><year>2013</year><volume>2013</volume><issue>363</issue><fpage>1</fpage><lpage>161</lpage><pub-id pub-id-type="doi">10.3897/zookeys.363.6482</pub-id></mixed-citation></tp:treatment-meta><tp:nomenclature><label>19.</label><tp:taxon-name>
                            <tp:taxon-name-part taxon-name-part-type="genus">Hydrochasma</tp:taxon-name-part>
                            <tp:taxon-name-part taxon-name-part-type="species">octogonum</tp:taxon-name-part>
                            <object-id xmlns:xlink="http://www.w3.org/1999/xlink" content-type="zoobank" xlink:type="simple">http://zoobank.org/2252598F-643F-4AF1-BAAD-73AA37204B09</object-id>
                            <object-id xmlns:xlink="http://www.w3.org/1999/xlink" xlink:type="simple">http://species-id.net/wiki/Hydrochasma_octogonum</object-id>
                        </tp:taxon-name><tp:taxon-status xmlns:xlink="http://www.w3.org/1999/xlink" xlink:type="simple">sp. n.</tp:taxon-status><xref ref-type="fig" rid="F42">Figs 106</xref><xref ref-type="fig" rid="F43">–110</xref><tp:nomenclature-citation-list><tp:nomenclature-citation><tp:taxon-name>Hydrochasma incisum</tp:taxon-name><comment> of authors, <italic>nec</italic> Coquillett (misidentification). <xref ref-type="bibr" rid="B9">Cresson 1942</xref>: 113 [generic combination; list Florida]. <xref ref-type="bibr" rid="B25">Mathis and Zatwarnicki 1995</xref>: 182–183 [in part; world catalog].</comment></tp:nomenclature-citation></tp:nomenclature-citation-list></tp:nomenclature><tp:treatment-sec sec-type="Diagnosis"><title>Diagnosis.</title><p>This species is distinguished from other congeners by the following combination of characters: Small shore flies, body length 1.25–1.80 mm. <italic>Head</italic>: Antenna mostly yellowish, at most with dorsal surface of pedicel and basal flagellomere dark; face, parafacial, and gena almost unicolorous, yellowish tan to tan, not contrasted; gena-to-eye ratio 0.23–0.25. <italic>Thorax</italic>: Wing with costal vein ratio 0.79–0.81; M vein ratio 0.0.49–0.53; apex of wing acutely pointed, faintly infuscate at apex. Forecoxa mostly gray to whitish gray to yellowish toward apex; forefemur lacking a comb-like row of stout setulae along anteroventral surface; tibiae mostly gray. <italic>Abdomen</italic>: Tergites 3–4 with distinct, lateral, silvery-gray wedges, wedge on tergite 3 frequently very shallow, little evident, wedge on tergite 4 frequently narrow; tergite 5 of male mostly gray, with posterior margin darkened. Male terminalia (<xref ref-type="fig" rid="F42">Figs 106–109</xref>): Combined structures generally elongate, in posterior view height about twice width, sparsely setulose; epandrium with dorsal arch above cerci attenuated, not connected, in posterior view (<xref ref-type="fig" rid="F42">Fig. 106</xref>) with dorsal half forming a diamond with a U-shaped cercal cavity dorsally, ventral portion with each lateral half robustly developed, parallel sided then apical nearly half tapered to ventral apex, apex pointed, narrowly incised medially along entire length from cercal cavity to apex, in lateral view (<xref ref-type="fig" rid="F42">Fig. 107</xref>) very shallow L-shaped, obtuse angle, ventral 1/3 tapered to narrowly rounded apex; cerci moderately short, height more than twice width, widely semi-hemispherical (<xref ref-type="fig" rid="F42">Fig. 106</xref>), pointed dorsally, not attached lateroventrally or ventrally with epandrium; aedeagus in lateral view (<xref ref-type="fig" rid="F42">Fig. 109</xref>) very elongate, almost 6× longer than width, tubular, shallowly curved, apex rounded and with a subapical rectangular extension, in ventral view (<xref ref-type="fig" rid="F42">Fig. 108</xref>) mostly tapered from base apical, rounded expansion; phallapodeme in lateral view (<xref ref-type="fig" rid="F42">Fig. 109</xref>) narrowly elongate with extended keel small, short and barely extended, skewed, irregularly rectangular on portion toward attachment with hypandrium, in ventral view (<xref ref-type="fig" rid="F42">Fig. 108</xref>) an elongate, moderately narrow Y with arms of Y very short; gonite in lateral view (<xref ref-type="fig" rid="F42">Fig. 109</xref>) narrow, elongate, bar-like, very shallowly and obtusely angulate, in ventral view (<xref ref-type="fig" rid="F42">Fig. 108</xref>) shallowly angulate; hypandrium in lateral view (<xref ref-type="fig" rid="F42">Fig. 109</xref>) moderately elongate, very shallow, tapered to curved point anteriorly, in ventral view (<xref ref-type="fig" rid="F42">Fig. 108</xref>) moderately broadly developed, posterior emargination robustly U-shaped, anterior margin bilobed with medial narrow, short incision.</p><fig id="F42" position="float" orientation="portrait"><label>Figures 106–109.</label><caption><p><italic><tp:taxon-name>Hydrochasma octogonum</tp:taxon-name></italic> sp. n. (Ecuador. Manabí: Pichincha) <bold>106</bold> epandrium and cerci, posterior view <bold>107</bold> same, lateral view <bold>108</bold> internal structures of male terminalia (aedeagus [shaded], phallapodeme, gonite, hypandrium), ventral view <bold>109</bold> same, lateral view. Scale bar = 0.1 mm.</p></caption><graphic xmlns:xlink="http://www.w3.org/1999/xlink" xlink:href="ZooKeys-363-001-g042.jpg" position="float" orientation="portrait" xlink:type="simple"/></fig></tp:treatment-sec><tp:treatment-sec sec-type="Type material"><title>Type material.</title><p>The holotype male of <italic><tp:taxon-name>Hydrochasma octogonum</tp:taxon-name></italic> is labeled “ECUADOR. Pich-incha[,] Manabi[,] August 1955/Collr.Levi-Castillo/USNM ENT 00118298 [plastic bar code label]/HOLOTYPE ♂ <italic><tp:taxon-name>Hydrochasma octogonum</tp:taxon-name></italic> Mathis &amp; Zatwarnicki, USNM [red].” The holotype is double mounted (glued to a paper triangle)), is in excellent condition, and is deposited in the USNM. Eight paratypes (6♂, 2♀; USNM) bear the same label data as the holotype. Other paratypes are as follows: ECUADOR. <bold>Guayas:</bold> Río Bobo (<named-content xmlns:xlink="http://www.w3.org/1999/xlink" content-type="dwc:verbatimCoordinates" xlink:type="simple">01°53.8'S, 79°42'W</named-content>), Aug 1955, R. Levi-Castillo (3♂, 1♀; USNM).</p></tp:treatment-sec><tp:treatment-sec sec-type="Type locality"><title>Type locality.</title><p>Ecuador. Manabí: Pichincha (<named-content xmlns:xlink="http://www.w3.org/1999/xlink" content-type="dwc:verbatimCoordinates" xlink:type="simple">01°01'S, 79°49'W</named-content>).</p></tp:treatment-sec><tp:treatment-sec sec-type="Other specimens examined"><title>Other specimens examined.</title><p>Neotropical. ECUADOR. <bold>Manabí:</bold> La Palma (<named-content xmlns:xlink="http://www.w3.org/1999/xlink" content-type="dwc:verbatimCoordinates" xlink:type="simple">0°45.7'S, 80°30.7'W</named-content>), Aug 1955, R. Levi-Castillo (1♂; USNM).</p></tp:treatment-sec><tp:treatment-sec sec-type="Distribution"><title>Distribution</title><p>(<xref ref-type="fig" rid="F43">Fig. 110</xref>). Neotropical: Ecuador (Guayas, Manabí).</p><fig id="F43" position="float" orientation="portrait"><label>Figure 110.</label><caption><p>Distribution of <italic><tp:taxon-name>Hydrochasma octogonum</tp:taxon-name></italic> sp. n.</p></caption><graphic xmlns:xlink="http://www.w3.org/1999/xlink" xlink:href="ZooKeys-363-001-g043.jpg" position="float" orientation="portrait" xlink:type="simple"/></fig></tp:treatment-sec><tp:treatment-sec sec-type="Etymology"><title>Etymology.</title><p>The species epithet, <italic>octogonum</italic>, is of Latin derivation and means eight sided, referring to the eight-sided polygon of the epandrium in posterior view.</p></tp:treatment-sec><tp:treatment-sec sec-type="Remarks"><title>Remarks.</title><p>Externally, this species is very similar to <italic><tp:taxon-name>Hydrochasma incisum</tp:taxon-name></italic> and has often been misidentified as that species in collections. Structures of the male terminalia are quite different, however, and readily distinguish between these two species. In addition, the apex of the wing in <italic><tp:taxon-name>Hydrochasma octogonum</tp:taxon-name></italic> is acutely angulate, and the vertex of the angle, the apex, is faintly to conspicuously infuscate. In specimens of <italic><tp:taxon-name>Hydrochasma incisum</tp:taxon-name></italic>, the apex is narrowly rounded and hyaline, typical of most congeners.</p></tp:treatment-sec><ref-list><ref id="B9"><mixed-citation xmlns:xlink="http://www.w3.org/1999/xlink" xlink:type="simple"><person-group><name name-style="western"><surname>Cresson</surname><given-names>ET Jr</given-names></name></person-group> (<year>1942</year>) <article-title>Synopses of North American Ephydridae (Diptera) I. The subfamily Psilopinae, with descriptions of new species.</article-title><source>Transactions of the American Entomological Society</source><volume>68</volume>: <fpage>101</fpage>-<lpage>128</lpage>.</mixed-citation></ref><ref id="B25"><mixed-citation xmlns:xlink="http://www.w3.org/1999/xlink" xlink:type="simple"><person-group><name name-style="western"><surname>Mathis</surname><given-names>WN</given-names></name><name name-style="western"><surname>Zatwarnicki</surname><given-names>T</given-names></name></person-group> (<year>1995</year>) <article-title>A world catalog of the shore flies (Diptera: Ephydridae).</article-title><source>Memoirs on Entomology, International</source><volume>4</volume>: <comment>vi+</comment><lpage>423</lpage> pp.</mixed-citation></ref></ref-list></tp:taxon-treatment>
