# Supplementary material for: A revision of the shore-fly genus Hydrochasma Hendel (Diptera, Ephydridae)
Source: Zookeys. 2013 Dec 16;(363):1–161. doi: 10.3897/zookeys.363.6482 (PMC3867181; doi:10.3897/zookeys.363.6482)
Supplement: XML Treatment for Hydrochasma parallelum [file zookeys.363.6482-treatment22.xml]

<!DOCTYPE tp:taxon-treatment
  PUBLIC "-//TaxonX//DTD Taxonomic Treatment Publishing DTD v0 20100105//EN" "tax-treatment-NSO.dtd">
<tp:taxon-treatment xmlns:tp="http://www.plazi.org/taxpub"><tp:treatment-meta><mixed-citation publication-type="journal"><person-group><name><surname>Mathis</surname><given-names>Wayne N.</given-names></name><name><surname>Zatwarnicki</surname><given-names>Tadeusz</given-names></name></person-group><article-title>A revision of the shore-fly genus <italic>Hydrochasma</italic> Hendel (Diptera, Ephydridae)</article-title><source>Zookeys</source><day>16</day><month>12</month><year>2013</year><volume>2013</volume><issue>363</issue><fpage>1</fpage><lpage>161</lpage><pub-id pub-id-type="doi">10.3897/zookeys.363.6482</pub-id></mixed-citation></tp:treatment-meta><tp:nomenclature><label>20.</label><tp:taxon-name>
                            <tp:taxon-name-part taxon-name-part-type="genus">Hydrochasma</tp:taxon-name-part>
                            <tp:taxon-name-part taxon-name-part-type="species">parallelum</tp:taxon-name-part>
                            <object-id xmlns:xlink="http://www.w3.org/1999/xlink" content-type="zoobank" xlink:type="simple">http://zoobank.org/121FBDE1-8331-4DC8-AA59-E05A77D0D64E</object-id>
                            <object-id xmlns:xlink="http://www.w3.org/1999/xlink" xlink:type="simple">http://species-id.net/wiki/Hydrochasma_parallelum</object-id>
                        </tp:taxon-name><tp:taxon-status xmlns:xlink="http://www.w3.org/1999/xlink" xlink:type="simple">sp. n.</tp:taxon-status><xref ref-type="fig" rid="F41">Figs 105</xref><xref ref-type="fig" rid="F44">, 111–114</xref></tp:nomenclature><tp:treatment-sec sec-type="Diagnosis"><title>Diagnosis.</title><p>This species is distinguished from other congeners by the following combination of characters: Small to moderately small shore flies, body length 1.65–2.30 mm. <italic>Head</italic>: Antenna mostly dark gray; parafacial silvery white, concolorous with facial coloration; gena-to-eye ratio 0.17–0.18. <italic>Thorax</italic>: Wing with costal vein ratio 0.77–0.81; M vein ratio 0.47–0.51. <italic>Abdomen</italic>: Tergites with moderately distinctive, deep, gray to silvery gray wedges along lateral margin of darkened coloration; male tergite 5 gray. Male terminalia (<xref ref-type="fig" rid="F44">Figs 111–114</xref>): Combined structures generally moderately elongate, in posterior view height almost 3× width, generally moderately setulose dorsally, setulae sparse or lacking ventrally; epandrium lacking dorsal arch above cerci, in posterior view (<xref ref-type="fig" rid="F44">Fig. 111</xref>) with apical 2/3 abruptly narrowed, parallel sided, apical process not wider than extended process, apex with very narrow apicomedial cleft, in lateral view (<xref ref-type="fig" rid="F44">Fig. 112</xref>) elongate, narrow with basal 3/4 straight, apical 1/4 abruptly curved anteriorly, slight expanded, apex rounded; aedeagus in lateral view (<xref ref-type="fig" rid="F44">Fig. 114</xref>) very elongate, narrow, mostly parallel sided, apical 1/8 curved anteriorly, apex pointed, in ventral view (<xref ref-type="fig" rid="F44">Fig. 113</xref>) very narrow, elongate, apical 1/4 slightly expanded, apex narrowly rounded; phallapodeme in lateral view (<xref ref-type="fig" rid="F44">Fig. 114</xref>) narrow, elongate, rod-like, hypandrial end slight expanded with a subapical, small, digitiform process, thereafter tapered to a point toward aedeagal base, in ventral view (<xref ref-type="fig" rid="F44">Fig. 113</xref>) elongate, narrow, truncate at both ends, with a subapical crossbar; gonite in lateral view (<xref ref-type="fig" rid="F44">Fig. 114</xref>) as a very shallow curved, rod-like process, slightly shorter in length than phallapodeme, in ventral view (<xref ref-type="fig" rid="F44">Fig. 113</xref>) shallowly sinuous, tapered at both apices; hypandrium in lateral view (<xref ref-type="fig" rid="F44">Fig. 114</xref>) narrowly developed, anterior half narrowly rectangular, thereafter posteriorly tapered to a point, in ventral view (<xref ref-type="fig" rid="F44">Fig. 113</xref>) moderately deeply V-shaped, with base of V rectangular, robustly developed, extended lateral arms, thin, elongate, slightly oriented laterally, anterior margin truncate.</p><fig id="F44" position="float" orientation="portrait"><label>Figures 111–114.</label><caption><p><italic><tp:taxon-name>Hydrochasma parallelum</tp:taxon-name></italic> sp. n. (Trinidad: St. Andrew: Low Manzanilla) <bold>111</bold> epandrium and cerci, posterior view <bold>112</bold> same, lateral view <bold>113</bold> internal structures of male terminalia (aedeagus [shaded], phallapodeme, gonite, hypandrium), ventral view <bold>114</bold> same, lateral view. Scale bar = 0.1 mm.</p></caption><graphic xmlns:xlink="http://www.w3.org/1999/xlink" xlink:href="ZooKeys-363-001-g044.jpg" position="float" orientation="portrait" xlink:type="simple"/></fig></tp:treatment-sec><tp:treatment-sec sec-type="Type material"><title>Type material.</title><p>The holotype male of <italic><tp:taxon-name>Hydrochasma parallelum</tp:taxon-name></italic> is labeled “<bold>TRINIDAD.</bold> St. Andr[ew].: Low[er]. Manzanilla (16km S, <named-content xmlns:xlink="http://www.w3.org/1999/xlink" content-type="dwc:verbatimCoordinates" xlink:type="simple">10°22'N, 61°01'W</named-content>)[,] 20Jun1993, WNMathis/USNM ENT 00285975 [plastic bar code label]/HOLOTYPE ♂ <italic><tp:taxon-name>Hydrochasma parallelum</tp:taxon-name></italic> Mathis &amp; Zatwarnicki, USNM [red].” The holotype is double mounted (minuten in a block of plastic), is in excellent condition, and is deposited in the USNM. Five paratypes (1♂, 4♀; USNM) bear the same label data as the holotype.</p></tp:treatment-sec><tp:treatment-sec sec-type="Type locality"><title>Type locality.</title><p>Trinidad and Tobago. Trinidad. St. Andrew: Lower Manzanilla (16 km S; <named-content xmlns:xlink="http://www.w3.org/1999/xlink" content-type="dwc:verbatimCoordinates" xlink:type="simple">10°22'N, 61°01'W</named-content>).</p></tp:treatment-sec><tp:treatment-sec sec-type="Distribution"><title>Distribution</title><p>(<xref ref-type="fig" rid="F41">Fig. 105</xref>). Neotropical: Trinidad and Tobago.</p></tp:treatment-sec><tp:treatment-sec sec-type="Etymology"><title>Etymology.</title><p>The species epithet, <italic>parallelum</italic>, is of Latin derivation and means parallel sided, referring to the parallel sided extensions of the epandrium.</p></tp:treatment-sec><tp:treatment-sec sec-type="Remarks"><title>Remarks.</title><p>Structures of the male terminalia of this species are similar to those of <italic><tp:taxon-name>Hydrochasma dolabrutum</tp:taxon-name></italic> but are distinguished from the latter species by having a comparatively more slender extended epandrial process (best seen in posterior view). Moreover, the hypandrium in general is thinner, more slenderly developed, and the anterior margin is truncate rather than being broadly rounded as in <italic><tp:taxon-name>Hydrochasma dolabrutum</tp:taxon-name></italic>.</p></tp:treatment-sec><tp:treatment-sec><!--Section generated to contain objects referenced in tp:taxon-treatment.--><fig id="F41" position="float" orientation="portrait"><label>Figure 105.</label><caption><p>Distribution of <italic><tp:taxon-name>Hydrochasma miguelito</tp:taxon-name></italic> sp. n. and <italic><tp:taxon-name>Hydrochasma parallelum</tp:taxon-name></italic> sp. n.</p></caption><graphic xmlns:xlink="http://www.w3.org/1999/xlink" xlink:href="ZooKeys-363-001-g041.jpg" position="float" orientation="portrait" xlink:type="simple"/></fig></tp:treatment-sec></tp:taxon-treatment>
