# Supplementary material for: A revision of the shore-fly genus Hydrochasma Hendel (Diptera, Ephydridae)
Source: Zookeys. 2013 Dec 16;(363):1–161. doi: 10.3897/zookeys.363.6482 (PMC3867181; doi:10.3897/zookeys.363.6482)
Supplement: XML Treatment for Hydrochasma peniculum [file zookeys.363.6482-treatment23.xml]

<!DOCTYPE tp:taxon-treatment
  PUBLIC "-//TaxonX//DTD Taxonomic Treatment Publishing DTD v0 20100105//EN" "tax-treatment-NSO.dtd">
<tp:taxon-treatment xmlns:tp="http://www.plazi.org/taxpub"><tp:treatment-meta><mixed-citation publication-type="journal"><person-group><name><surname>Mathis</surname><given-names>Wayne N.</given-names></name><name><surname>Zatwarnicki</surname><given-names>Tadeusz</given-names></name></person-group><article-title>A revision of the shore-fly genus <italic>Hydrochasma</italic> Hendel (Diptera, Ephydridae)</article-title><source>Zookeys</source><day>16</day><month>12</month><year>2013</year><volume>2013</volume><issue>363</issue><fpage>1</fpage><lpage>161</lpage><pub-id pub-id-type="doi">10.3897/zookeys.363.6482</pub-id></mixed-citation></tp:treatment-meta><tp:nomenclature><label>21.</label><tp:taxon-name>
                            <tp:taxon-name-part taxon-name-part-type="genus">Hydrochasma</tp:taxon-name-part>
                            <tp:taxon-name-part taxon-name-part-type="species">peniculum</tp:taxon-name-part>
                            <object-id xmlns:xlink="http://www.w3.org/1999/xlink" content-type="zoobank" xlink:type="simple">http://zoobank.org/6550C161-49C7-4CFD-9881-E98119F3B1E0</object-id>
                            <object-id xmlns:xlink="http://www.w3.org/1999/xlink" xlink:type="simple">http://species-id.net/wiki/Hydrochasma_peniculum</object-id>
                        </tp:taxon-name><tp:taxon-status xmlns:xlink="http://www.w3.org/1999/xlink" xlink:type="simple">sp. n.</tp:taxon-status><xref ref-type="fig" rid="F45">Figs 115</xref><xref ref-type="fig" rid="F46">–119</xref></tp:nomenclature><tp:treatment-sec sec-type="Diagnosis"><title>Diagnosis.</title><p>This species is distinguished from other congeners by the following combination of characters: Small shore flies, body length 1.40–1.90 mm. <italic>Head</italic>: Antenna mostly dark gray; parafacial silvery white, concolorous with facial coloration; gena-to-eye ratio 0.16–0.18. <italic>Thorax</italic>: Wing with costal vein ratio 0.73–0.74; M vein ratio 0.51–0.53. Forecoxa usually mostly yellow (apical 1/2–2/3); tergites 3–4 with lateral wedges, sometimes deeply inset. <italic>Abdomen</italic>: Tergites 3–4 with moderate deep gray wedges at lateral margin of darkened dorsum, wedge of tergite 4 deeper; tergite 5 of male mostly gray, with posterior margin darkened. Male terminalia (<xref ref-type="fig" rid="F45">Figs 115–118</xref>): Combined structures generally moderately elongate, in posterior view height almost 2.5× width, generally setulose dorsally, setulae sparse or lacking ventrally; epandrium lacking a dorsal arch above cerci, in posterior view (<xref ref-type="fig" rid="F45">Fig. 115</xref>) with apical 1/3–1/2 abruptly narrowed, mostly parallel sided, phallic-like with apex expanded, hood-like, apicomedially with narrow, short cleft, in lateral view (<xref ref-type="fig" rid="F45">Fig. 116</xref>) generally very shallowly arched, elongate, narrow, wider basally; cerci moderately short, height nearly twice width, semi-hemispherical (<xref ref-type="fig" rid="F45">Fig. 115</xref>), attached ventrally with epandrium; aedeagus in lateral view (<xref ref-type="fig" rid="F45">Fig. 118</xref>) very elongate, length about 10–12× width, tubular, mostly parallel sided, apex narrowly truncate, in ventral view (<xref ref-type="fig" rid="F45">Fig. 117</xref>) mostly parallel sided on basal 2/3–3/4, apical 1/4–1/3 narrowly diamond-like, expanded subapically, apex narrowly rounded; phallapodeme in lateral view (<xref ref-type="fig" rid="F45">Fig. 118</xref>) narrowly elongate, slightly expanded toward hypandrial end, thereafter gradually tapered to aedeagal base, in ventral view (<xref ref-type="fig" rid="F45">Fig. 117</xref>) an elongate, narrowly T-shaped process with narrow crossbar at hypandrial end, thereafter slightly expanded toward aedeagal base, apex almost truncate; gonite in lateral view (<xref ref-type="fig" rid="F45">Fig. 118</xref>) rod-like with slight arch on basal half, otherwise straight, parallel sided, in ventral view (<xref ref-type="fig" rid="F45">Fig. 117</xref>) very narrow, elongate, widest medially, shallowly flared laterally toward base; hypandrium in lateral view (<xref ref-type="fig" rid="F45">Fig. 118</xref>) elongate, more or less narrowly rectangular with posterior end tapered to a point, in ventral view (<xref ref-type="fig" rid="F45">Fig. 117</xref>) length almost twice width, produced posteriorly as 2 narrow, lateral process, posterior margin moderately deeply emarginate, U-shaped, anterior margin bluntly rounded.</p><fig id="F45" position="float" orientation="portrait"><label>Figures 115–118.</label><caption><p><italic><tp:taxon-name>Hydrochasma peniculum</tp:taxon-name></italic> sp. n. (Cuba. Cienfuegos, Jardin Botánico) <bold>115</bold> epandrium and cerci, posterior view <bold>116</bold> same, lateral view <bold>117</bold> internal structures of male terminalia (aedeagus [shaded], phallapodeme, gonite, hypandrium), ventral view <bold>118</bold> same, lateral view. Scale bar = 0.1 mm.</p></caption><graphic xmlns:xlink="http://www.w3.org/1999/xlink" xlink:href="ZooKeys-363-001-g045.jpg" position="float" orientation="portrait" xlink:type="simple"/></fig></tp:treatment-sec><tp:treatment-sec sec-type="Type material"><title>Type material.</title><p>The holotype male of <italic><tp:taxon-name>Hydrochasma peniculum</tp:taxon-name></italic> is labeled “DOM[INICAN].R[E]P[UBLIC]. Pedernales: Pedernales <named-content xmlns:xlink="http://www.w3.org/1999/xlink" content-type="dwc:verbatimCoordinates" xlink:type="simple">18°01.8'N, 71°44.7'W</named-content>, 19–20 Mar 1999, W. N. Mathis/USNM ENT 00089078 [plastic bar code label]/HOLOTYPE ♂ <italic><tp:taxon-name>Hydrochasma peniculum</tp:taxon-name></italic> Mathis &amp; Zatwarnicki, USNM [red].” The holotype is double mounted (minuten in a block of plastic), is in excellent condition, and is deposited in the USNM. Twenty-seven paratypes (24♂, 3♀; USNM) bear the same label data as the holotype. Other paratypes are as follows: DOMINICAN REPUBLIC. <bold>Barahona:</bold> Baoruco (beach and river; <named-content xmlns:xlink="http://www.w3.org/1999/xlink" content-type="dwc:verbatimCoordinates" xlink:type="simple">18°04.6'N, 71°05.5'W</named-content>), 19 May 1998, D. and W. N. Mathis (4♂; USNM); Cabral (canals E of Cabral; <named-content xmlns:xlink="http://www.w3.org/1999/xlink" content-type="dwc:verbatimCoordinates" xlink:type="simple">18°15.2'N, 71°13.4'W</named-content>), 16 May 1995, W. N. Mathis (2♂, 1♀; USNM); Cabral (2 km E of Cabral; <named-content xmlns:xlink="http://www.w3.org/1999/xlink" content-type="dwc:verbatimCoordinates" xlink:type="simple">18°15.2'N, 71°12'W</named-content>), 16 May 1995, W. N. Mathis (2♂; USNM); Cortico, El Limo (<named-content xmlns:xlink="http://www.w3.org/1999/xlink" content-type="dwc:verbatimCoordinates" xlink:type="simple">18°06.8'N, 71°13.9'W</named-content>; 1350 m), 23 Mar 1999, W. N. Mathis (1♂; USNM); Cortico, La Mina (<named-content xmlns:xlink="http://www.w3.org/1999/xlink" content-type="dwc:verbatimCoordinates" xlink:type="simple">18°06.7'N, 71°13.4'W</named-content>; 1300 m), 23 Mar 1999, W. N. Mathis (6♂, 1♀; USNM); Ojeda (<named-content xmlns:xlink="http://www.w3.org/1999/xlink" content-type="dwc:verbatimCoordinates" xlink:type="simple">17°58.2'N, 71°10.6'W</named-content>), 22 Mar 1999, W. N. Mathis (8♂; USNM). <bold>Pedernales:</bold> Pedernales (14 km E; <named-content xmlns:xlink="http://www.w3.org/1999/xlink" content-type="dwc:verbatimCoordinates" xlink:type="simple">17°57.9'N, 71°38.4'W</named-content>; cenotes), 20 Mar 1999, W. N. Mathis (7♂, 1♀; USNM).</p></tp:treatment-sec><tp:treatment-sec sec-type="Type locality"><title>Type locality.</title><p>Dominican Republic. Pedernales: Pedernales (<named-content xmlns:xlink="http://www.w3.org/1999/xlink" content-type="dwc:verbatimCoordinates" xlink:type="simple">18°01.8'N, 71°44.7'W</named-content>).</p></tp:treatment-sec><tp:treatment-sec sec-type="Other specimens examined"><title>Other specimens examined.</title><p>Neotropical. BRAZIL. <bold>Amazonas:</bold> Manaus, Universidade Federal do Amazonas (<named-content xmlns:xlink="http://www.w3.org/1999/xlink" content-type="dwc:verbatimCoordinates" xlink:type="simple">03°05.9'S, 59°58.2'W</named-content>; 50 m), 7 May-22 Jun 1982, 2010, D. and W. N. Mathis, J. A. Rafael (1♀; INPA); Manaus, INPA (03°05.9'S, 59°59.1'W; 60 m), 4 May 2010, D. and W. N. Mathis (21♂; INPA, USNM); Reserva Ducke (<named-content xmlns:xlink="http://www.w3.org/1999/xlink" content-type="dwc:verbatimCoordinates" xlink:type="simple">02°55.8'S, 59°58.5'W</named-content>; 40 m), 5 May 2010, D. and W. N. Mathis (11♂, 1♀; INPA, USNM).</p><p>TRINIDAD and TOBAGO. Tobago. <bold>St. John:</bold> Charlotteville (5 km S; Hermitage River and beach; <named-content xmlns:xlink="http://www.w3.org/1999/xlink" content-type="dwc:verbatimCoordinates" xlink:type="simple">11°18.9'N, 60°34.2'W</named-content>), 22 Apr-11 Jun 1993, 1994, D. and W. N. Mathis (5♂, 6♀; USNM).</p><p>West Indies. ANTIGUA. near airport (<named-content xmlns:xlink="http://www.w3.org/1999/xlink" content-type="dwc:verbatimCoordinates" xlink:type="simple">17°08.2'N, 61°47.6'W</named-content>), 19 Mar 1989, W. N. Mathis (6♂, 4♀; USNM).</p><p>CUBA. <bold>Cienfuegos:</bold> Jardin Botánico (<named-content xmlns:xlink="http://www.w3.org/1999/xlink" content-type="dwc:verbatimCoordinates" xlink:type="simple">22°7.5'N, 80°19.2'W</named-content>), 13 Dec 1994, W. N. Mathis (13♂, 5♀; USNM); Topes de Collantes (5 km WNW; <named-content xmlns:xlink="http://www.w3.org/1999/xlink" content-type="dwc:verbatimCoordinates" xlink:type="simple">21°56.5'N, 80°2.3'W</named-content>; 600 m), 11 Dec 1994, W. N. Mathis (1♂; USNM). <bold>Havana:</bold> Ojo de Aqua (<named-content xmlns:xlink="http://www.w3.org/1999/xlink" content-type="dwc:verbatimCoordinates" xlink:type="simple">23°54.6'N, 82°29.1'W</named-content>), 8 Dec 1994, W. N. Mathis (2♂; USNM). <bold>Matanzas:</bold> Playa Larga (<named-content xmlns:xlink="http://www.w3.org/1999/xlink" content-type="dwc:verbatimCoordinates" xlink:type="simple">22°15.9'N, 81°09.9'W</named-content>), 1 May 1983, W. N. Mathis (5♂, 23♀; USNM).</p><p>DOMINICAN REPUBLIC. <bold>Azua:</bold> Puerto Viejo (<named-content xmlns:xlink="http://www.w3.org/1999/xlink" content-type="dwc:verbatimCoordinates" xlink:type="simple">18°20.9'N, 70°50.4'W</named-content>), 14 May 1995, W. N. Mathis (7♂, 6♀; USNM); Puerto Viejo (near; <named-content xmlns:xlink="http://www.w3.org/1999/xlink" content-type="dwc:verbatimCoordinates" xlink:type="simple">18°24.8'N, 70°44.7'W</named-content>), 19 May 1998, W. N. Mathis (3♂, 1♀; USNM). <bold>El Seibo:</bold> El Seibo (5 km E; <named-content xmlns:xlink="http://www.w3.org/1999/xlink" content-type="dwc:verbatimCoordinates" xlink:type="simple">18°44.73'N, 68°59.2'W</named-content>; 120 m), 12 May 1995, W. N. Mathis (2♂; USNM); Rincón (near; <named-content xmlns:xlink="http://www.w3.org/1999/xlink" content-type="dwc:verbatimCoordinates" xlink:type="simple">18°45.3'N, 68°55.7'W</named-content>), 12 May 1995, W. N. Mathis (4♂, 1♀; USNM); Pedro Sánchez (<named-content xmlns:xlink="http://www.w3.org/1999/xlink" content-type="dwc:verbatimCoordinates" xlink:type="simple">18°51.4'N, 69°06.5'W</named-content>), 26 May 1998, W. N. Mathis (1♂; USNM)..  <bold>Independencia:</bold> Baitoa (<named-content xmlns:xlink="http://www.w3.org/1999/xlink" content-type="dwc:verbatimCoordinates" xlink:type="simple">18°24.2'N, 71°35.7'W</named-content>), 20 May 1998, D. and W. N. Mathis (2♂; USNM); Los Bolos (<named-content xmlns:xlink="http://www.w3.org/1999/xlink" content-type="dwc:verbatimCoordinates" xlink:type="simple">18°37.8'N, 71°39.2'W</named-content>; 1050 m), 25 Mar 1999, W. N. Mathis (1♂, 1♀; USNM). <bold>La Vega:</bold> El Río (9.5 km E; <named-content xmlns:xlink="http://www.w3.org/1999/xlink" content-type="dwc:verbatimCoordinates" xlink:type="simple">19°0.9'N, 70°33.5'W</named-content>; 980 m), 6 May 1995, W. N. Mathis (1♂; USNM); Río Camu (3.5 km NW La Vega; <named-content xmlns:xlink="http://www.w3.org/1999/xlink" content-type="dwc:verbatimCoordinates" xlink:type="simple">19°13.7'N, 70°35.2'W</named-content>; 100 m), 10 May 1995, 1997, D. and W. N. Mathis (8♂, 1♀; USNM); Jarabacoa (1–2 km S; <named-content xmlns:xlink="http://www.w3.org/1999/xlink" content-type="dwc:verbatimCoordinates" xlink:type="simple">19°06.9'N, 70°37'W</named-content>; 520 m), 8–21 May 1995, 1998, D. and W. N. Mathis (10♂, 1♀; USNM); Salto Baiguate (near Jarabacoa; <named-content xmlns:xlink="http://www.w3.org/1999/xlink" content-type="dwc:verbatimCoordinates" xlink:type="simple">19°05.5'N, 70°36.9'W</named-content>; 570 m), 9 May 1995, W. N. Mathis (1♂; USNM). <bold>Monseñor Nouel:</bold> dam nr Rodeo (<named-content xmlns:xlink="http://www.w3.org/1999/xlink" content-type="dwc:verbatimCoordinates" xlink:type="simple">18°53.1'N, 70°33.5'W</named-content>), 22 May 1998, D. and W. N. Mathis (1♂; USNM). <bold>Peravia:</bold> Río Ocoa (San José Ocoa; <named-content xmlns:xlink="http://www.w3.org/1999/xlink" content-type="dwc:verbatimCoordinates" xlink:type="simple">18°31.7'N, 70°30.4'W</named-content>), 21 May 1998, D. and W. N. Mathis (2♂; USNM). <bold>Puerto Plata:</bold> Río Camu (14 km E Puerto Plata; <named-content xmlns:xlink="http://www.w3.org/1999/xlink" content-type="dwc:verbatimCoordinates" xlink:type="simple">19°41.9'N, 70°37.4'W</named-content>), 17–23 May 1995, 1997, D. and W. N. Mathis (10♂, 1♀; USNM); Río Pérez (near Imbert; <named-content xmlns:xlink="http://www.w3.org/1999/xlink" content-type="dwc:verbatimCoordinates" xlink:type="simple">19°44.1'N, 70°50.2'W</named-content>), 24 May 1998, D. and W. N. Mathis (1♂; USNM).</p><p>GRENADA. <bold>St. Andrew:</bold> Pearls Airport (<named-content xmlns:xlink="http://www.w3.org/1999/xlink" content-type="dwc:verbatimCoordinates" xlink:type="simple">12°08.7'N, 61°36.6'W</named-content>), 17 Sep 1996, W. N. Mathis (2♂, 3♀; USNM).</p><p>JAMAICA. <bold>Clarendon:</bold> Barnswell Beach (<named-content xmlns:xlink="http://www.w3.org/1999/xlink" content-type="dwc:verbatimCoordinates" xlink:type="simple">17°45.'N, 77°08.5'W</named-content>), 13 May 1996, D. and W. N. Mathis, H. B. Williams (1♂, 1♀; USNM); Farquhars Beach (<named-content xmlns:xlink="http://www.w3.org/1999/xlink" content-type="dwc:verbatimCoordinates" xlink:type="simple">17°50.9'N, 77°22.8'W</named-content>), 9 May 1996, D. and W. N. Mathis, H. B. Williams (2♂, 4♀; USNM); Grantham (<named-content xmlns:xlink="http://www.w3.org/1999/xlink" content-type="dwc:verbatimCoordinates" xlink:type="simple">18°09.3'N, 77°23.8'W</named-content>; 340 m), 16 Apr 2000, W. N. Mathis (4♂, 2♀; USNM); Milk River Bath (<named-content xmlns:xlink="http://www.w3.org/1999/xlink" content-type="dwc:verbatimCoordinates" xlink:type="simple">17°51'N, 77°22'W</named-content>; mangroves), 11 Mar 1970, T. Farr, W. W. Wirth (2♂, 11♀; USNM); Rest (3.5 km N; <named-content xmlns:xlink="http://www.w3.org/1999/xlink" content-type="dwc:verbatimCoordinates" xlink:type="simple">17°54.1'N, 77°21.1'W</named-content>), 9 May 1996, D. and W. N. Mathis, H. B. Williams (3♂; USNM). <bold>Manchester:</bold> Mandeville (near; <named-content xmlns:xlink="http://www.w3.org/1999/xlink" content-type="dwc:verbatimCoordinates" xlink:type="simple">18°03.5'N, 77°31.9'W</named-content>), 15–18 Apr 2000, W. N. Mathis (3♂, 2♀; USNM); near Warwick (<named-content xmlns:xlink="http://www.w3.org/1999/xlink" content-type="dwc:verbatimCoordinates" xlink:type="simple">17°54.1'N, 77°25.5'W</named-content>), 7 May 1996, D. and W. N. Mathis, H. B. Williams (8♂, 1♀; USNM). <bold>Portland:</bold> Berridale (<named-content xmlns:xlink="http://www.w3.org/1999/xlink" content-type="dwc:verbatimCoordinates" xlink:type="simple">18°06.5'N, 76°20'W</named-content>), Rio Grande River, 25 Apr 2000, W. N. Mathis (4♂; USNM); Hollywell (<named-content xmlns:xlink="http://www.w3.org/1999/xlink" content-type="dwc:verbatimCoordinates" xlink:type="simple">18°05.5'N, 76°43.6'W</named-content>; 70 m), 27 Apr 2000, W. N. Mathis (1♂; USNM); Reach Falls (Drivers River; <named-content xmlns:xlink="http://www.w3.org/1999/xlink" content-type="dwc:verbatimCoordinates" xlink:type="simple">18°01.9'N, 76°18.7'W</named-content>; 70 m), 25 Apr 2000, W. N. Mathis (1♂; USNM). <bold>St. Andrew:</bold> Mavis Bank (1.7 km E; <named-content xmlns:xlink="http://www.w3.org/1999/xlink" content-type="dwc:verbatimCoordinates" xlink:type="simple">18°02.4'N, 77°39.5'W</named-content>; 575 m), Yallahs River, 21–22 Apr-1 May 2000, W. N. Mathis (5♂, 3♀; USNM). <bold>St. Elizabeth:</bold> Black River (<named-content xmlns:xlink="http://www.w3.org/1999/xlink" content-type="dwc:verbatimCoordinates" xlink:type="simple">18°01.4'N, 77°51.1'W</named-content>), 11 May 1996, D. and W. N. Mathis, H. B. Williams (1♂, 1♀; USNM); Brae River (<named-content xmlns:xlink="http://www.w3.org/1999/xlink" content-type="dwc:verbatimCoordinates" xlink:type="simple">18°05.2'N, 77°39.3'W</named-content>), 10 May 1996, D. and W. N. Mathis, H. B. Williams (1♂; USNM); Elim (<named-content xmlns:xlink="http://www.w3.org/1999/xlink" content-type="dwc:verbatimCoordinates" xlink:type="simple">18°07.1'N, 77°40.5'W</named-content>), 14 Apr 2000, W. N. Mathis (11♂, 2♀; USNM); near Port Kaiser (<named-content xmlns:xlink="http://www.w3.org/1999/xlink" content-type="dwc:verbatimCoordinates" xlink:type="simple">17°52.3'N, 77°34.9'W</named-content>), 8 May 1996, D. and W. N. Mathis, H. B. Williams (10♂, 3♀; USNM); Wally Wash Great Pond (<named-content xmlns:xlink="http://www.w3.org/1999/xlink" content-type="dwc:verbatimCoordinates" xlink:type="simple">17°57.9'N, 77°48.6'W</named-content>), 19 Apr 2000, W. N. Mathis (5♂; USNM). <bold>St. Thomas:</bold> Yallahs River (mouth; <named-content xmlns:xlink="http://www.w3.org/1999/xlink" content-type="dwc:verbatimCoordinates" xlink:type="simple">17°53'N, 76°35.6'W</named-content>), 14 May 1996, D. and W. N. Mathis, H. B. Williams (9♂, 2♀; USNM).</p><p>PUERTO RICO. Adjuntas (<named-content xmlns:xlink="http://www.w3.org/1999/xlink" content-type="dwc:verbatimCoordinates" xlink:type="simple">18°09.8'N, 66°43.2'W</named-content>), 22 Sep 1995, D. and W. N. Mathis (1♂, 1♀; USNM); Jayuya (2 km E; Río Saliente; <named-content xmlns:xlink="http://www.w3.org/1999/xlink" content-type="dwc:verbatimCoordinates" xlink:type="simple">18°12.8'N, 66°33.9'W</named-content>), 22 Sep 1995, D. and W. N. Mathis (1♂, 3♀; USNM); Maricao (4 km WNW; <named-content xmlns:xlink="http://www.w3.org/1999/xlink" content-type="dwc:verbatimCoordinates" xlink:type="simple">18°10.7'N, 66°59.6'W</named-content>), 21 Sep 1995, D. and W. N. Mathis (9♂, 5♀; USNM); Punta Jacinto (near Guanica; <named-content xmlns:xlink="http://www.w3.org/1999/xlink" content-type="dwc:verbatimCoordinates" xlink:type="simple">17°57'N, 66°52.6'W</named-content>), 20 Sep 1995, D. and W. N. Mathis (3♂; USNM); Río Hoconuco (<named-content xmlns:xlink="http://www.w3.org/1999/xlink" content-type="dwc:verbatimCoordinates" xlink:type="simple">18°7.6'N, 67°2.6'W</named-content>), 20 Sep 1995, D. and W. N. Mathis (3♂, 3♀; USNM).</p></tp:treatment-sec><tp:treatment-sec sec-type="Distribution"><title>Distribution</title><p>(<xref ref-type="fig" rid="F46">Fig. 119</xref>). Neotropical: Brazil (Amazonas), Trinidad and Tobago, West Indies (Antigua, Cuba, Dominican Republic, Grenada, Jamaica, Puerto Rico).</p><fig id="F46" position="float" orientation="portrait"><label>Figure 119.</label><caption><p>Distribution of <italic><tp:taxon-name>Hydrochasma peniculum</tp:taxon-name></italic> sp. n.</p></caption><graphic xmlns:xlink="http://www.w3.org/1999/xlink" xlink:href="ZooKeys-363-001-g046.jpg" position="float" orientation="portrait" xlink:type="simple"/></fig></tp:treatment-sec><tp:treatment-sec sec-type="Etymology"><title>Etymology.</title><p>The species epithet, <italic>peniculum</italic>, is of Latin derivation and means tail or penis, referring to the shape of the epandrial extensions.</p></tp:treatment-sec><tp:treatment-sec sec-type="Remarks"><title>Remarks.</title><p>This species is similar to <italic><tp:taxon-name>Hydrochasma incisum</tp:taxon-name></italic> in having the dorsal half of the epandrium somewhat rectangular and in lacking a dorsal connecting band above the cerci, and the ventral portion, the ventral, epandrial process, is distinctly narrower in both species. This species is distinguished from <italic><tp:taxon-name>Hydrochasma incisum</tp:taxon-name></italic>, however, in having a parallel-sided ventral epandrial process that is not as long but is more robustly developed than in <italic><tp:taxon-name>Hydrochasma incisum</tp:taxon-name></italic>, and the apical portion is more expanded.</p></tp:treatment-sec></tp:taxon-treatment>
