# Supplementary material for: A revision of the shore-fly genus Hydrochasma Hendel (Diptera, Ephydridae)
Source: Zookeys. 2013 Dec 16;(363):1–161. doi: 10.3897/zookeys.363.6482 (PMC3867181; doi:10.3897/zookeys.363.6482)
Supplement: XML Treatment for Hydrochasma simplicum [file zookeys.363.6482-treatment24.xml]

<!DOCTYPE tp:taxon-treatment
  PUBLIC "-//TaxonX//DTD Taxonomic Treatment Publishing DTD v0 20100105//EN" "tax-treatment-NSO.dtd">
<tp:taxon-treatment xmlns:tp="http://www.plazi.org/taxpub"><tp:treatment-meta><mixed-citation publication-type="journal"><person-group><name><surname>Mathis</surname><given-names>Wayne N.</given-names></name><name><surname>Zatwarnicki</surname><given-names>Tadeusz</given-names></name></person-group><article-title>A revision of the shore-fly genus <italic>Hydrochasma</italic> Hendel (Diptera, Ephydridae)</article-title><source>Zookeys</source><day>16</day><month>12</month><year>2013</year><volume>2013</volume><issue>363</issue><fpage>1</fpage><lpage>161</lpage><pub-id pub-id-type="doi">10.3897/zookeys.363.6482</pub-id></mixed-citation></tp:treatment-meta><tp:nomenclature><label>22.</label><tp:taxon-name>
                            <tp:taxon-name-part taxon-name-part-type="genus">Hydrochasma</tp:taxon-name-part>
                            <tp:taxon-name-part taxon-name-part-type="species">simplicum</tp:taxon-name-part>
                            <object-id xmlns:xlink="http://www.w3.org/1999/xlink" content-type="zoobank" xlink:type="simple">http://zoobank.org/3DE5780E-6559-4238-AD2D-5A24270D982C</object-id>
                            <object-id xmlns:xlink="http://www.w3.org/1999/xlink" xlink:type="simple">http://species-id.net/wiki/Hydrochasma_simplicum</object-id>
                        </tp:taxon-name><tp:taxon-status xmlns:xlink="http://www.w3.org/1999/xlink" xlink:type="simple">sp. n.</tp:taxon-status><xref ref-type="fig" rid="F47">Figs 120–123</xref><xref ref-type="fig" rid="F50">, 131</xref></tp:nomenclature><tp:treatment-sec sec-type="Diagnosis"><title>Diagnosis.</title><p>This species is distinguished from congeners by the following combination of characters: Moderately small shore flies, body length 2.15 mm. <italic>Head</italic>: Antenna mostly dark gray; parafacial silvery white, concolorous with facial coloration; gena-to-eye ratio 0.17. <italic>Thorax</italic>: Wing with costal vein ratio 0.72–0.78; M vein ratio 0.52–0.54. Forefemur lacking a distinctive, comb-like row of stout setulae along anteroventral surface; tibiae mostly gray. <italic>Abdomen</italic>: Tergites 3–4 with wedge-shaped silvery-gray areas. Male terminalia (<xref ref-type="fig" rid="F47">Figs 120–123</xref>): Combined structures generally elongate, in posterior view height more than twice width, generally sparsely setulose dorsally, setulae becoming sparse or lacking ventrally; epandrium lacking dorsal arch above cerci, in posterior view (<xref ref-type="fig" rid="F47">Fig. 120</xref>) with basal 1/2-2/3 quadrate, thereafter ventrally narrowed as a taper to apex, apex with medioapical, small, U-shaped notch, in lateral view (<xref ref-type="fig" rid="F47">Fig. 121</xref>) very elongate, moderately narrow with apical 3/4 straight, nearly parallel sided, basal 1/3 wider, somewhat rectangular; aedeagus in lateral view (<xref ref-type="fig" rid="F47">Fig. 123</xref>) tubular, very elongate, narrow, more than 6 times longer than wide, mostly parallel sided, apical portion tapered to broad point, ventral view (<xref ref-type="fig" rid="F47">Fig. 122</xref>) narrow, elongate, apical 1/8 tapered to rounded apex; phallapodeme in lateral view (<xref ref-type="fig" rid="F47">Fig. 123</xref>) irregularly crescent shaped, more elongate and narrow toward base of aedeagus, keel elongate along most of phallapodeme but not extended more than width of phallapodeme, process toward hypandrium short, pointed, in ventral view (<xref ref-type="fig" rid="F47">Fig. 122</xref>) somewhat I-shaped with unequal crossbars; gonite in lateral view (<xref ref-type="fig" rid="F47">Fig. 123</xref>) as a very shallowly curved to sinuous, rod-like process, about equal in length to phallapodeme, in ventral view (<xref ref-type="fig" rid="F47">Fig. 122</xref>) very shallowly curved to straight, slightly tapered at both apices; hypandrium in lateral view (<xref ref-type="fig" rid="F47">Fig. 123</xref>) narrowly developed, parallel sided, length 3/4 that of aedeagus, in ventral view (<xref ref-type="fig" rid="F47">Fig. 122</xref>) length about twice basal width, tapered from posterior to rounded, more narrowed anterior margin, deeply and narrowly notched anteromedially, posterior margin moderately deeply U-shaped, lateral margins slightly flared laterally.</p><fig id="F47" position="float" orientation="portrait"><label>Figures 120–123.</label><caption><p><italic><tp:taxon-name>Hydrochasma simplicum</tp:taxon-name></italic> sp. n. (Costa Rica. Cartago: Parque Nacional Barbilla, Río Dantas) <bold>120</bold> epandrium and cerci, posterior view <bold>121</bold> same, lateral view <bold>122</bold> internal structures of male terminalia (aedeagus [shaded], phallapodeme, gonite, hypandrium), ventral view <bold>123</bold> same, lateral view. Scale bar = 0.1 mm.</p></caption><graphic xmlns:xlink="http://www.w3.org/1999/xlink" xlink:href="ZooKeys-363-001-g047.jpg" position="float" orientation="portrait" xlink:type="simple"/></fig></tp:treatment-sec><tp:treatment-sec sec-type="Type material"><title>Type material.</title><p>The holotype male of <italic><tp:taxon-name>Hydrochasma simplicum</tp:taxon-name></italic> is labeled “COSTA RICA. Prov. Limón. P[arque]. N[acional]. Barbilla, Sector Casas Negra, Orilla Río Dantas, 300m, 15DEC 2002, E. Rojas, Red de Golpe. L N 219900 598400 #704204/INB0003814812 INBIOCRI COSTA RICA [plastic bar code label]/HOLOTYPE ♂ <italic><tp:taxon-name>Hydrochasma simplicum</tp:taxon-name></italic> Mathis &amp; Zatwarnicki, USNM [red].” The holotype is double mounted (minuten in a block of plastic), is in good condition (some setae of the head are misoriented or missing; abdomen removed and dissected), and is deposited in INBio. Paratypes are as follows: COSTA RICA. <bold>Cartago:</bold> Parque Nacional Barbilla, Sendero Principal, Río Dantas (<named-content xmlns:xlink="http://www.w3.org/1999/xlink" content-type="dwc:verbatimCoordinates" xlink:type="simple">09°58.5'N, 83°26.5'W</named-content>; 370 m), 8 Jul 2002, E. Rojas (1♂; INBio); Río Pacuare, Sendero el Felino (<named-content xmlns:xlink="http://www.w3.org/1999/xlink" content-type="dwc:verbatimCoordinates" xlink:type="simple">09°43.6'N, 83°30.8'W</named-content>; 400 m), 7 Sep 2002, E. León, E. Rojas (1♂; USNM).</p></tp:treatment-sec><tp:treatment-sec sec-type="Type locality"><title>Type locality.</title><p>Costa Rica. Limón: Parque Nacional Barbilla, Sector Casas Negras, (<named-content xmlns:xlink="http://www.w3.org/1999/xlink" content-type="dwc:verbatimCoordinates" xlink:type="simple">10°01.2'N, 83°26.2'W</named-content>; 300 m).</p></tp:treatment-sec><tp:treatment-sec sec-type="Distribution"><title>Distribution</title><p>(<xref ref-type="fig" rid="F50">Fig. 131</xref>). Neotropical: Costa Rica (Cartago, Limón).</p></tp:treatment-sec><tp:treatment-sec sec-type="Etymology"><title>Etymology.</title><p>The species epithet, <italic>simplicum</italic>, is of Latin derivation and means simple, unmixed, or single, referring to the simplistic structures of the male terminalia.</p></tp:treatment-sec><tp:treatment-sec sec-type="Remarks"><title>Remarks.</title><p>Among congeners, especially those of the <italic>incisum</italic> group, this species is distinguished by its simplicity, hence its species name. The epandrium, including the ventral epandrial processes, are simple, mostly straight and unadorned, as is the aedeagus, gonite, and hypandrium (<xref ref-type="fig" rid="F47">Figs 120–123</xref>).</p></tp:treatment-sec><tp:treatment-sec><!--Section generated to contain objects referenced in tp:taxon-treatment.--><fig id="F50" position="float" orientation="portrait"><label>Figure 131.</label><caption><p>Distribution of <italic><tp:taxon-name>Hydrochasma simplicum</tp:taxon-name></italic> sp. n. and <italic><tp:taxon-name>Hydrochasma urnulum</tp:taxon-name></italic> sp. n.</p></caption><graphic xmlns:xlink="http://www.w3.org/1999/xlink" xlink:href="ZooKeys-363-001-g050.jpg" position="float" orientation="portrait" xlink:type="simple"/></fig></tp:treatment-sec></tp:taxon-treatment>
