# Supplementary material for: A revision of the shore-fly genus Hydrochasma Hendel (Diptera, Ephydridae)
Source: Zookeys. 2013 Dec 16;(363):1–161. doi: 10.3897/zookeys.363.6482 (PMC3867181; doi:10.3897/zookeys.363.6482)
Supplement: XML Treatment for Hydrochasma urnulum [file zookeys.363.6482-treatment25.xml]

<!DOCTYPE tp:taxon-treatment
  PUBLIC "-//TaxonX//DTD Taxonomic Treatment Publishing DTD v0 20100105//EN" "tax-treatment-NSO.dtd">
<tp:taxon-treatment xmlns:tp="http://www.plazi.org/taxpub"><tp:treatment-meta><mixed-citation publication-type="journal"><person-group><name><surname>Mathis</surname><given-names>Wayne N.</given-names></name><name><surname>Zatwarnicki</surname><given-names>Tadeusz</given-names></name></person-group><article-title>A revision of the shore-fly genus <italic>Hydrochasma</italic> Hendel (Diptera, Ephydridae)</article-title><source>Zookeys</source><day>16</day><month>12</month><year>2013</year><volume>2013</volume><issue>363</issue><fpage>1</fpage><lpage>161</lpage><pub-id pub-id-type="doi">10.3897/zookeys.363.6482</pub-id></mixed-citation></tp:treatment-meta><tp:nomenclature><label>23.</label><tp:taxon-name>
                            <tp:taxon-name-part taxon-name-part-type="genus">Hydrochasma</tp:taxon-name-part>
                            <tp:taxon-name-part taxon-name-part-type="species">urnulum</tp:taxon-name-part>
                            <object-id xmlns:xlink="http://www.w3.org/1999/xlink" content-type="zoobank" xlink:type="simple">http://zoobank.org/3D748A83-0291-4227-8657-52D6C9748F40</object-id>
                            <object-id xmlns:xlink="http://www.w3.org/1999/xlink" xlink:type="simple">http://species-id.net/wiki/Hydrochasma_urnulum</object-id>
                        </tp:taxon-name><tp:taxon-status xmlns:xlink="http://www.w3.org/1999/xlink" xlink:type="simple">sp. n.</tp:taxon-status><xref ref-type="fig" rid="F48">Figs 124</xref><xref ref-type="fig" rid="F49">–</xref><xref ref-type="fig" rid="F50">131</xref><xref ref-type="fig" rid="F55">, 143</xref></tp:nomenclature><tp:treatment-sec sec-type="Diagnosis"><title>Diagnosis.</title><p>This species is distinguished from other congeners by the following combination of characters: Small shore flies, body length 1.20–1.65 mm. <italic>Head</italic>: Antenna mostly dark gray; parafacial silvery white, concolorous with facial coloration; gena-to-eye ratio 0.14–0.16. <italic>Thorax</italic>: Wing with costal vein ratio 0.69–0.71; M vein ratio 0.53–0.55. Forecoxa mostly silvery gray to gray, with some yellowish coloration at ventral apex. Hind tibia with a small apicoventral seta. <italic>Abdomen</italic>: Tergites 3–4 with moderately deep, gray wedges along lateral margin of darkened coloration (<xref ref-type="fig" rid="F55">Fig. 143</xref>). Male terminalia (<xref ref-type="fig" rid="F49">Figs 127–130</xref>): Epandrium generally elongate, setulae moderately sparse though some elongate on dorsal portion, in posterior view (<xref ref-type="fig" rid="F49">Fig. 127</xref>) with dorsal arch attenuate, not connected, dorsal half more or less rectangular, thereafter ventrally narrowed with ventral epandrial extensions narrowly developed, somewhat parallel sided to rectangular-shaped, slightly broader apex, in lateral view (<xref ref-type="fig" rid="F49">Fig. 128</xref>) moderately elongate, anterior margin conspicuously sinuous, apex tapered, somewhat narrowly rounded; cerci short, length in lateral view (<xref ref-type="fig" rid="F49">Fig. 127</xref>) slightly more than twice width, hemispherical; aedeagus in lateral view (<xref ref-type="fig" rid="F49">Fig. 130</xref>) relatively simple, narrowly tubular, length 5× greatest width, shallowly curved subapically, in ventral view (<xref ref-type="fig" rid="F49">Fig. 129</xref>) also tubular, narrow, elongate; phallapodeme in lateral view (<xref ref-type="fig" rid="F49">Fig. 130</xref>) linear, elongate, very shallowly curved, extended keel narrow and short, as a slight bump, in ventral view (<xref ref-type="fig" rid="F32">Fig. 83</xref>) T-shaped with crossbar at hypandrial end and gradually expanding toward aedeagal end, the end truncate; gonite in lateral view (<xref ref-type="fig" rid="F49">Fig. 130</xref>) narrowly elongate, bar-like, more curved than phallapodeme, in ventral view (<xref ref-type="fig" rid="F49">Fig. 129</xref>) narrowly bar-like, elongate, nearly straight; hypandrium in lateral view (<xref ref-type="fig" rid="F49">Fig. 130</xref>) elongate, robustly narrow, length about 2/3 that of aedeagus, shallowly angulate, in ventral view (<xref ref-type="fig" rid="F49">Fig. 129</xref>) elongate, U-shaped with anterior margin moderately narrowly rounded, lateral margins nearly parallel sided, posterior margin deeply incised, each arm tapered to narrow posterior process.</p><fig id="F48" position="float" orientation="portrait"><label>Figures 124–126.</label><caption><p><italic><tp:taxon-name>Hydrochasma urnulum</tp:taxon-name></italic> sp. n. (Dominican Republic. LaVega: Jarabacoa) <bold>124</bold> head, anterior view <bold>125</bold> same, lateral view <bold>126</bold> same, oblique view. Scale bar = 0.1 mm.</p></caption><graphic xmlns:xlink="http://www.w3.org/1999/xlink" xlink:href="ZooKeys-363-001-g048.jpg" position="float" orientation="portrait" xlink:type="simple"/></fig><fig id="F49" position="float" orientation="portrait"><label>Figures 127–130.</label><caption><p><italic><tp:taxon-name>Hydrochasma urnulum</tp:taxon-name></italic> sp. n. (Dominican Republic. Barahona: Baoruco - beach and river) <bold>127</bold> epandrium and cerci, posterior view <bold>128</bold> same, lateral view <bold>129</bold> internal structures of male terminalia (aedeagus [shaded], phallapodeme, gonite, hypandrium), ventral view <bold>130</bold> same, lateral view. Scale bar = 0.1 mm.</p></caption><graphic xmlns:xlink="http://www.w3.org/1999/xlink" xlink:href="ZooKeys-363-001-g049.jpg" position="float" orientation="portrait" xlink:type="simple"/></fig></tp:treatment-sec><tp:treatment-sec sec-type="Type material"><title>Type material.</title><p>The holotype male of <italic><tp:taxon-name>Hydrochasma urnulum</tp:taxon-name></italic> is labeled “DOMINICAN RP. Puerto Plata (14 km E), R. Camu[,] <named-content xmlns:xlink="http://www.w3.org/1999/xlink" content-type="dwc:verbatimCoordinates" xlink:type="simple">19°41.9'N, 70°37.5'W</named-content>[,] 23May1998, WNMathis/USNM ENT 00088078 [plastic bar code label]/HOLOTYPE ♂ <italic><tp:taxon-name>Hydrochasma urnulum</tp:taxon-name></italic> Mathis &amp; Zatwarnicki, USNM [red].” The holotype is double mounted (minuten in a block of plastic), is in excellent condition, and is deposited in the USNM. Fifteen paratypes (11♂, 4♀; USNM) bear the same label data as the holotype.</p></tp:treatment-sec><tp:treatment-sec sec-type="Type locality"><title>Type locality.</title><p>Dominican Republic. Puerto Plata: Río Camu (14 km E Puerto Plata; <named-content xmlns:xlink="http://www.w3.org/1999/xlink" content-type="dwc:verbatimCoordinates" xlink:type="simple">19°41.9'N, 70°37.5'W</named-content>).</p></tp:treatment-sec><tp:treatment-sec sec-type="Other specimens examined"><title>Other specimens examined.</title><p>Neotropical. West Indies. COSTA RICA. <bold>Guanacaste:</bold> Bagaces Fortuna Z. P. Miravalles (<named-content xmlns:xlink="http://www.w3.org/1999/xlink" content-type="dwc:verbatimCoordinates" xlink:type="simple">10°43.1'N, 84°51.3'W</named-content>; Sendero Cabro Muco; 980 m), 8–31 Jul 2002, J. D. Gutierrez (2♂, 4♀; INBio).</p><p>CUBA. <bold>Cienfuegos:</bold> Jardin Botánico (<named-content xmlns:xlink="http://www.w3.org/1999/xlink" content-type="dwc:verbatimCoordinates" xlink:type="simple">22°7.5'N, 80°19.2'W</named-content>), 13 Dec 1994, W. N. Mathis (2♂; USNM). <bold>Sancti Spiritus:</bold> Topes de Collantes (<named-content xmlns:xlink="http://www.w3.org/1999/xlink" content-type="dwc:verbatimCoordinates" xlink:type="simple">21°54.4'N, 80°01.4'W</named-content>; 670 m), 9–11 Dec 1994, W. N. Mathis (1♂, 2♀; USNM).</p><p>DOMINICAN REPUBLIC. <bold>La Vega:</bold> El Río (9.5 km E; <named-content xmlns:xlink="http://www.w3.org/1999/xlink" content-type="dwc:verbatimCoordinates" xlink:type="simple">19°0.9'N, 70°33.5'W</named-content>; 980 m), 6 May 1995, W. N. Mathis (1♂; USNM); Jarabacoa (1–2 km S; <named-content xmlns:xlink="http://www.w3.org/1999/xlink" content-type="dwc:verbatimCoordinates" xlink:type="simple">19°06.9'N, 70°37'W</named-content>; 520 m), 8–21 May 1995, W. N. Mathis (2♂, 5♀; USNM). <bold>Puerto Plata:</bold> Río Pérez (near Imbert; <named-content xmlns:xlink="http://www.w3.org/1999/xlink" content-type="dwc:verbatimCoordinates" xlink:type="simple">19°44.1'N, 70°50.2'W</named-content>), 24 May 1998, D. and W. N. Mathis (3♂; USNM).</p><p>JAMAICA. <bold>St. Thomas:</bold> Bath River, Bath (<named-content xmlns:xlink="http://www.w3.org/1999/xlink" content-type="dwc:verbatimCoordinates" xlink:type="simple">17°56.8'N, 76°21.6'W</named-content>), 16 May 1996, D. and W. N. Mathis, H. B. Williams (3♂, 1♀; USNM).</p><p>PUERTO RICO. Adjuntas (<named-content xmlns:xlink="http://www.w3.org/1999/xlink" content-type="dwc:verbatimCoordinates" xlink:type="simple">18°09.8'N, 66°43.2'W</named-content>), 22 Sep 1995, D. and W. N. Mathis (1♂; USNM); Maricao (<named-content xmlns:xlink="http://www.w3.org/1999/xlink" content-type="dwc:verbatimCoordinates" xlink:type="simple">18°11.1'N, 66°58.9'W</named-content>), 21 Sep 1995, D. and W. N. Mathis (1♂; USNM).</p></tp:treatment-sec><tp:treatment-sec sec-type="Distribution"><title>Distribution</title><p>(<xref ref-type="fig" rid="F50">Fig. 131</xref>). Neotropical: Costa Rica (Guanacaste), West Indies (Cuba, Dominican Republic, Jamaica, Puerto Rico).</p><fig id="F50" position="float" orientation="portrait"><label>Figure 131.</label><caption><p>Distribution of <italic><tp:taxon-name>Hydrochasma simplicum</tp:taxon-name></italic> sp. n. and <italic><tp:taxon-name>Hydrochasma urnulum</tp:taxon-name></italic> sp. n.</p></caption><graphic xmlns:xlink="http://www.w3.org/1999/xlink" xlink:href="ZooKeys-363-001-g050.jpg" position="float" orientation="portrait" xlink:type="simple"/></fig></tp:treatment-sec><tp:treatment-sec sec-type="Etymology"><title>Etymology.</title><p>The species epithet, <italic>urnulum</italic>, is of Latin derivation and means urn, referring to the urn-shaped hypandrium in ventral view.</p></tp:treatment-sec><tp:treatment-sec sec-type="Remarks"><title>Remarks.</title><p>Like <italic><tp:taxon-name>Hydrochasma glochium</tp:taxon-name></italic>, <italic><tp:taxon-name>Hydrochasma urnulum</tp:taxon-name></italic> has an expanded apical portion of the extended epandrial process but only slightly so (best seen in posterior view). The hypandrium of <italic><tp:taxon-name>Hydrochasma urnulum</tp:taxon-name></italic> is deeply and thinly V-shaped in ventral view with a distinct, U-shaped, posteromedial emargination (<xref ref-type="fig" rid="F49">Fig. 129</xref>). In males of <italic><tp:taxon-name>Hydrochasma glochium</tp:taxon-name></italic>, the expanded apical portion of the epandrium is more pronounced (<xref ref-type="fig" rid="F34">Fig. 86</xref>), and the hypandrium is V-shaped (<xref ref-type="fig" rid="F34">Fig. 88</xref>) with each arm robustly developed.</p></tp:treatment-sec><tp:treatment-sec><!--Section generated to contain objects referenced in tp:taxon-treatment.--><fig id="F55" position="float" orientation="portrait"><label>Figures 142–143.</label><caption><p>Abdomens of males, dorsal view. <bold>142</bold> <italic><tp:taxon-name>Hydrochasma dolabrutum</tp:taxon-name></italic> sp. n. (Jamaica. Clarendon: Barnswell Beach) <bold>143</bold> <italic><tp:taxon-name>Hydrochasma urnulum</tp:taxon-name></italic> sp. n. (Dominican Republic. LaVega: Jarabacoa). Scale bar = 0.1 mm.</p></caption><graphic xmlns:xlink="http://www.w3.org/1999/xlink" xlink:href="ZooKeys-363-001-g055.jpg" position="float" orientation="portrait" xlink:type="simple"/></fig><fig id="F32" position="float" orientation="portrait"><label>Figures 81–84.</label><caption><p><italic><tp:taxon-name>Hydrochasma falcatum</tp:taxon-name></italic> sp. n. (Peru. Madre de Dios: Río Manu, Erika) <bold>81</bold> epandrium and cerci, posterior view <bold>82</bold> same, lateral view <bold>83</bold> internal structures of male terminalia (aedeagus [shaded], phallapodeme, gonite, hypandrium), ventral view <bold>84</bold> same, lateral view. Scale bar = 0.1 mm.</p></caption><graphic xmlns:xlink="http://www.w3.org/1999/xlink" xlink:href="ZooKeys-363-001-g032.jpg" position="float" orientation="portrait" xlink:type="simple"/></fig><fig id="F34" position="float" orientation="portrait"><label>Figures 86–89.</label><caption><p><italic><tp:taxon-name>Hydrochasma glochium</tp:taxon-name></italic> sp. n. (Dominican Republic. Puerto Plata (14 km W), Rio Camu) <bold>86</bold> epandrium and cerci, posterior view <bold>87</bold> same, lateral view <bold>88</bold> internal structures of male terminalia (aedeagus [shaded], phallapodeme, gonite, hypandrium), ventral view <bold>89</bold> same, lateral view. Scale bar = 0.1 mm.</p></caption><graphic xmlns:xlink="http://www.w3.org/1999/xlink" xlink:href="ZooKeys-363-001-g034.jpg" position="float" orientation="portrait" xlink:type="simple"/></fig></tp:treatment-sec></tp:taxon-treatment>
