# Supplementary material for: A revision of the shore-fly genus Hydrochasma Hendel (Diptera, Ephydridae)
Source: Zookeys. 2013 Dec 16;(363):1–161. doi: 10.3897/zookeys.363.6482 (PMC3867181; doi:10.3897/zookeys.363.6482)
Supplement: XML Treatment for Hydrochasma andeum [file zookeys.363.6482-treatment26.xml]

<!DOCTYPE tp:taxon-treatment
  PUBLIC "-//TaxonX//DTD Taxonomic Treatment Publishing DTD v0 20100105//EN" "tax-treatment-NSO.dtd">
<tp:taxon-treatment xmlns:tp="http://www.plazi.org/taxpub"><tp:treatment-meta><mixed-citation publication-type="journal"><person-group><name><surname>Mathis</surname><given-names>Wayne N.</given-names></name><name><surname>Zatwarnicki</surname><given-names>Tadeusz</given-names></name></person-group><article-title>A revision of the shore-fly genus <italic>Hydrochasma</italic> Hendel (Diptera, Ephydridae)</article-title><source>Zookeys</source><day>16</day><month>12</month><year>2013</year><volume>2013</volume><issue>363</issue><fpage>1</fpage><lpage>161</lpage><pub-id pub-id-type="doi">10.3897/zookeys.363.6482</pub-id></mixed-citation></tp:treatment-meta><tp:nomenclature><label>24.</label><tp:taxon-name>
                            <tp:taxon-name-part taxon-name-part-type="genus">Hydrochasma</tp:taxon-name-part>
                            <tp:taxon-name-part taxon-name-part-type="species">andeum</tp:taxon-name-part>
                            <object-id xmlns:xlink="http://www.w3.org/1999/xlink" content-type="zoobank" xlink:type="simple">http://zoobank.org/7C965723-2394-4924-BE8B-EA86383A2033</object-id>
                            <object-id xmlns:xlink="http://www.w3.org/1999/xlink" xlink:type="simple">http://species-id.net/wiki/Hydrochasma_andeum</object-id>
                        </tp:taxon-name><tp:taxon-status xmlns:xlink="http://www.w3.org/1999/xlink" xlink:type="simple">sp. n.</tp:taxon-status><xref ref-type="fig" rid="F51">Figs 132</xref><xref ref-type="fig" rid="F52">–136</xref></tp:nomenclature><tp:treatment-sec sec-type="Diagnosis"><title>Diagnosis.</title><p>This species is distinguished from congeners by the following combination of characters: Small shore flies, body length 1.55–1.90 mm. <italic>Head</italic>: Subglobose, very broad ventrally, oral opening comparatively large; at least pedicel black, otherwise antennal coloration variable; parafacial silvery white, concolorous with facial coloration; parafacial silvery white, concolorous with face; gena-to-eye ratio 0.13–0.16. <italic>Thorax</italic>: Mesonotum tan to golden brown; pleural area gray. Wing with costal vein ratio 0.72–0.75; M vein ratio 0.48–0.49. Forecoxa mostly yellowish, with some silvery gray areas basally and laterally; forefemur lacking a distinctive, comb-like row of stout setulae along anteroventral surface; tibiae mostly gray; hindtibia lacking a long, spur-like seta ventroapically. <italic>Abdomen</italic>: Tergites 2–4 with lateral margin of distinctly darkened area essentially straight, sharply contrasted with gray lateral and ventral surfaces. Male terminalia (<xref ref-type="fig" rid="F51">Figs 132–135</xref>): Epandrium generally elongate, length nearly 3× width, elongate, in posterior view (<xref ref-type="fig" rid="F51">Fig. 132</xref>) elongate diamond shaped, ventral portion double length of dorsal portion, both tapered; cerci fused ventrally with epandrium, height about twice width in lateral view, in lateral view (<xref ref-type="fig" rid="F51">Fig. 133</xref>), elongate, narrow, anterior margin sinuous, posterior very shallowly sinuous; aedeagus in lateral view (<xref ref-type="fig" rid="F51">Fig. 135</xref>) elongate, narrow, tubular, almost parallel sided, in ventral view (<xref ref-type="fig" rid="F51">Fig. 134</xref>) also tubular, elongate narrow; phallapodeme in lateral view (<xref ref-type="fig" rid="F51">Fig. 135</xref>) elongate, narrow, curved, slightly wider medially, epandrial end shallow bifurcate, in ventral view (<xref ref-type="fig" rid="F51">Fig. 134</xref>) elongate, T-shaped with double crossbars, these pointed; gonite in lateral view (<xref ref-type="fig" rid="F51">Fig. 135</xref>) elongate, narrow, curved toward hypandrial end, in ventral view (<xref ref-type="fig" rid="F51">Fig. 134</xref>) elongate, narrow, bar-like; hypandrium in lateral view (<xref ref-type="fig" rid="F51">Fig. 135</xref>) elongate, narrow, tapered at both ends, in ventral view (<xref ref-type="fig" rid="F51">Fig. 134</xref>) robustly U-shaped with greatly enlarged, thick, anterior portion of U, anterior margin truncate, posterior margin deeply emarginate, emargination U-shaped.</p><fig id="F51" position="float" orientation="portrait"><label>Figures 132–135.</label><caption><p><italic><tp:taxon-name>Hydrochasma andeum</tp:taxon-name></italic> sp. n. (Ecuador. Manabi: Pietro Carbo) <bold>132</bold> epandrium and cerci, posterior view <bold>133</bold> same, lateral view <bold>134</bold> internal structures of male terminalia (aedeagus [shaded], phallapodeme, gonite, hypandrium), ventral view <bold>135</bold> same, lateral view. Scale bar = 0.1 mm.</p></caption><graphic xmlns:xlink="http://www.w3.org/1999/xlink" xlink:href="ZooKeys-363-001-g051.jpg" position="float" orientation="portrait" xlink:type="simple"/></fig></tp:treatment-sec><tp:treatment-sec sec-type="Type material"><title>Type material.</title><p>The holotype male of <italic><tp:taxon-name>Hydrochasma andeum</tp:taxon-name></italic> is labeled “ECUADOR: Guayas Pr. Boliche (14.5 km S.)[,] 14 Jan 1978[,] Wayne N. Mathis/USNM ENT 00117965 [plastic bar code label]/HOLOTYPE ♂ <italic><tp:taxon-name>Hydrochasma andeum</tp:taxon-name></italic> Mathis &amp; Zatwarnicki, USNM [red].” The holotype is double mounted (minuten in a block of plastic), is in excellent condition, and is deposited in the USNM. Seven paratypes (1♂, 6♀; USNM) bear the same label data as the holotype. Other paratypes are as follows: ECUADOR. <bold>Guayas:</bold> Pedro Carbo (<named-content xmlns:xlink="http://www.w3.org/1999/xlink" content-type="dwc:verbatimCoordinates" xlink:type="simple">01°48.7'S, 80°13.9'W</named-content>), 11 Jan 1978, W. N. Mathis (5♂ in glycerin; 1♂, 3♀; USNM). <bold>Manabí:</bold> Bahia de Caraquez (<named-content xmlns:xlink="http://www.w3.org/1999/xlink" content-type="dwc:verbatimCoordinates" xlink:type="simple">0°36.5'S, 80°25.8'W</named-content>), 10 Jan 1978, W. N. Mathis (3♂, 2♀; USNM).</p></tp:treatment-sec><tp:treatment-sec sec-type="Type locality"><title>Type locality.</title><p>Ecuador. Guayas: Boliche (<named-content xmlns:xlink="http://www.w3.org/1999/xlink" content-type="dwc:verbatimCoordinates" xlink:type="simple">02°07.7'S, 79°35.5'W</named-content>).</p></tp:treatment-sec><tp:treatment-sec sec-type="Other specimens examined"><title>Other specimens examined.</title><p>Neotropical. ECUADOR. <bold>Azuay:</bold> Río Rircay (<named-content xmlns:xlink="http://www.w3.org/1999/xlink" content-type="dwc:verbatimCoordinates" xlink:type="simple">03°20'S, 79°19'W</named-content>), 31 Oct 1954, R. Levi-Castillo (1♂, 1♀; USNM). <bold>El Oro:</bold> El Guabo (<named-content xmlns:xlink="http://www.w3.org/1999/xlink" content-type="dwc:verbatimCoordinates" xlink:type="simple">03°13'S, 79°47.7'W</named-content>), Dec 1955, R. Levi-Castillo (1♀; USNM); El Pasaje (<named-content xmlns:xlink="http://www.w3.org/1999/xlink" content-type="dwc:verbatimCoordinates" xlink:type="simple">03°19.6'S, 79°48.3'W</named-content>), 1 Nov 1954, R. Levi-Castillo (1♂; USNM); Machala (<named-content xmlns:xlink="http://www.w3.org/1999/xlink" content-type="dwc:verbatimCoordinates" xlink:type="simple">03°15.6'S, 79°57.8'W</named-content>), Dec 1955, R. Levi-Castillo (2♂, 3♀; USNM), Puerto Bolivar (<named-content xmlns:xlink="http://www.w3.org/1999/xlink" content-type="dwc:verbatimCoordinates" xlink:type="simple">03°16'S, 80°W</named-content>), Dec 1955, R. Levi-Castillo (2♂, 3♀; USNM). <bold>Guayas:</bold> Balao (<named-content xmlns:xlink="http://www.w3.org/1999/xlink" content-type="dwc:verbatimCoordinates" xlink:type="simple">02°55'S, 79°49'W</named-content>), Dec 1955, R. Levi-Castillo (1♂, 2♀; USNM); Barranco Chico (<named-content xmlns:xlink="http://www.w3.org/1999/xlink" content-type="dwc:verbatimCoordinates" xlink:type="simple">02°03.5'S, 79°48.2'W</named-content>), 28 Aug 1955, R. Levi-Castillo (2♂, 3♀; USNM); Chobo (<named-content xmlns:xlink="http://www.w3.org/1999/xlink" content-type="dwc:verbatimCoordinates" xlink:type="simple">02°09'S, 79°38'W</named-content>), Jun 1955, R. Levi-Castillo (8♂, 4♀; USNM); Cone (<named-content xmlns:xlink="http://www.w3.org/1999/xlink" content-type="dwc:verbatimCoordinates" xlink:type="simple">02°10.1'S, 79°38'W</named-content>), Jun 1955, R. Levi-Castillo (3♂, 3♀; USNM); Gala (<named-content xmlns:xlink="http://www.w3.org/1999/xlink" content-type="dwc:verbatimCoordinates" xlink:type="simple">03°0.7'S, 79°44.3'W</named-content>), Dec 1955, R. Levi-Castillo (1♂, 1♀; USNM); Naranjal (<named-content xmlns:xlink="http://www.w3.org/1999/xlink" content-type="dwc:verbatimCoordinates" xlink:type="simple">02°40'S, 79°37'W</named-content>), Dec 1955, R. Levi-Castillo (2♂, 3♀; USNM); Quatro Hermanitos Experimental Farm (4 km WNW Guayaquil; <named-content xmlns:xlink="http://www.w3.org/1999/xlink" content-type="dwc:verbatimCoordinates" xlink:type="simple">02°10.4'S, 79°56.2'W</named-content>), R. Levi-Castillo (1♀; USNM); Taura (<named-content xmlns:xlink="http://www.w3.org/1999/xlink" content-type="dwc:verbatimCoordinates" xlink:type="simple">02°18.6'S, 79°43.9'W</named-content>), Dec 1955, R. Levi-Castillo (1♂; USNM); Tenguel (<named-content xmlns:xlink="http://www.w3.org/1999/xlink" content-type="dwc:verbatimCoordinates" xlink:type="simple">02°59.9'S, 79°47.3'W</named-content>), Dec 1955, R. Levi-Castillo (15♂, 8♀; USNM). <bold>Loja:</bold> Catamayo (<named-content xmlns:xlink="http://www.w3.org/1999/xlink" content-type="dwc:verbatimCoordinates" xlink:type="simple">03°59'S, 79°21'W</named-content>), Dec 1955, R. Levi-Castillo (21♂, 12♀; USNM); Vilcabamba (<named-content xmlns:xlink="http://www.w3.org/1999/xlink" content-type="dwc:verbatimCoordinates" xlink:type="simple">04°15.7'S, 79°13.3'W</named-content>), Dec 1955, R. Levi-Castillo (1♂; USNM). <bold>Manabí:</bold> Bandurria (<named-content xmlns:xlink="http://www.w3.org/1999/xlink" content-type="dwc:verbatimCoordinates" xlink:type="simple">0°45.7'S, 80°30.7'W</named-content>), Aug 1955, R. Levi-Castillo (1♂, 2♀; USNM); Estero Balsa (<named-content xmlns:xlink="http://www.w3.org/1999/xlink" content-type="dwc:verbatimCoordinates" xlink:type="simple">02°02'S, 80°43'W</named-content>), 9 Sep 1955, R. Levi-Castillo (2♂; USNM); Guale (<named-content xmlns:xlink="http://www.w3.org/1999/xlink" content-type="dwc:verbatimCoordinates" xlink:type="simple">01°37.9'S, 80°14.3'W</named-content>), 23 Apr 1955, R. Levi-Castillo (3♂, 2♀; USNM); La Palma (<named-content xmlns:xlink="http://www.w3.org/1999/xlink" content-type="dwc:verbatimCoordinates" xlink:type="simple">0°45.7'S, 80°30.7'W</named-content>), Aug 1955, R. Levi-Castillo (2♂, 1♀; USNM). <bold>Pichicha:</bold> Guare, Los Ríos (<named-content xmlns:xlink="http://www.w3.org/1999/xlink" content-type="dwc:verbatimCoordinates" xlink:type="simple">01°41'S, 79°42'W</named-content>), Aug 1955, R. Levi-Castillo (5♂, 4♀; USNM).</p></tp:treatment-sec><tp:treatment-sec sec-type="Distribution"><title>Distribution</title><p>(<xref ref-type="fig" rid="F52">Fig. 136</xref>). Neotropical: Ecuador (Azuay, El Oro, Guayas, Loja, Manabí, Pichicha).</p><fig id="F52" position="float" orientation="portrait"><label>Figure 136.</label><caption><p>Distribution of <italic><tp:taxon-name>Hydrochasma andeum</tp:taxon-name></italic> sp. n.</p></caption><graphic xmlns:xlink="http://www.w3.org/1999/xlink" xlink:href="ZooKeys-363-001-g052.jpg" position="float" orientation="portrait" xlink:type="simple"/></fig></tp:treatment-sec><tp:treatment-sec sec-type="Etymology"><title>Etymology.</title><p>The species epithet, <italic>andeum</italic>, is a Latinized word that refers to the general area in South America where this species was collected. The word is treated as a noun in apposition.</p></tp:treatment-sec><tp:treatment-sec sec-type="Remarks"><title>Remarks.</title><p>This species is similar and evidently closely related to <italic><tp:taxon-name>Hydrochasma annae</tp:taxon-name></italic>, especially the similar shapes of their respective epandriums. It is distinguished from <italic><tp:taxon-name>Hydrochasma annae</tp:taxon-name></italic> by having more sinuous margins of the epandrium in posterior and lateral views (<xref ref-type="fig" rid="F51">Figs 132–133</xref>) and in the more robustly developed hypandrium that is thickly developed on the anterior two-thirds. This species is known thus far only from Ecuador, and <italic><tp:taxon-name>Hydrochasma annae</tp:taxon-name></italic> is from western United States.</p></tp:treatment-sec></tp:taxon-treatment>
