# Supplementary material for: A revision of the shore-fly genus Hydrochasma Hendel (Diptera, Ephydridae)
Source: Zookeys. 2013 Dec 16;(363):1–161. doi: 10.3897/zookeys.363.6482 (PMC3867181; doi:10.3897/zookeys.363.6482)
Supplement: XML Treatment for Hydrochasma annae [file zookeys.363.6482-treatment27.xml]

<!DOCTYPE tp:taxon-treatment
  PUBLIC "-//TaxonX//DTD Taxonomic Treatment Publishing DTD v0 20100105//EN" "tax-treatment-NSO.dtd">
<tp:taxon-treatment xmlns:tp="http://www.plazi.org/taxpub"><tp:treatment-meta><mixed-citation publication-type="journal"><person-group><name><surname>Mathis</surname><given-names>Wayne N.</given-names></name><name><surname>Zatwarnicki</surname><given-names>Tadeusz</given-names></name></person-group><article-title>A revision of the shore-fly genus <italic>Hydrochasma</italic> Hendel (Diptera, Ephydridae)</article-title><source>Zookeys</source><day>16</day><month>12</month><year>2013</year><volume>2013</volume><issue>363</issue><fpage>1</fpage><lpage>161</lpage><pub-id pub-id-type="doi">10.3897/zookeys.363.6482</pub-id></mixed-citation></tp:treatment-meta><tp:nomenclature><label>25.</label><tp:taxon-name>
                            <tp:taxon-name-part taxon-name-part-type="genus">Hydrochasma</tp:taxon-name-part>
                            <tp:taxon-name-part taxon-name-part-type="species">annae</tp:taxon-name-part>
                            <object-id xmlns:xlink="http://www.w3.org/1999/xlink" content-type="zoobank" xlink:type="simple">http://zoobank.org/ED9D3074-6AEF-428D-AEEB-A9A6DC9211D1</object-id>
                            <object-id xmlns:xlink="http://www.w3.org/1999/xlink" xlink:type="simple">http://species-id.net/wiki/Hydrochasma_annae</object-id>
                        </tp:taxon-name><tp:taxon-status xmlns:xlink="http://www.w3.org/1999/xlink" xlink:type="simple">sp. n.</tp:taxon-status><xref ref-type="fig" rid="F53">Figs 137</xref><xref ref-type="fig" rid="F54">–141</xref></tp:nomenclature><tp:treatment-sec sec-type="Diagnosis"><title>Diagnosis.</title><p>This species is distinguished from congeners by the following combination of characters: Small to moderately small shore flies, body length 1.75–2.20 mm. <italic>Head</italic>: Antenna mostly dark gray; parafacial silvery white, concolorous with facial coloration. Gena moderately high, height usually slightly higher than length of basal flagellomere; gena-to-eye ratio 0.24–0.26. <italic>Thorax</italic>: Wing hyaline with costal vein ratio 0.75–0.76; M vein ratio 0.51–0.53. Forecoxa gray to silvery gray; hindtibia with only pale, yellowish setae ventroapically. <italic>Abdomen</italic>: Tergites 2–4 with brownish gray, relatively narrow, medial stripe, lateral margin of darkened areas lacking wedge-like markings; tergite 5 of male gray. Male terminalia (<xref ref-type="fig" rid="F53">Figs 137–140</xref>): Combined structures generally elongate, in posterior view (<xref ref-type="fig" rid="F53">Fig. 137</xref>) height about 2.5× width, narrowly diamond shaped; epandrium with dorsal arch above cerci attenuate, not connected, becoming slightly wider to dorsal 1/3, thereafter ventrally tapered to shallowly bilobed ventral apex, generally bearing setulae, in lateral view (<xref ref-type="fig" rid="F53">Fig. 138</xref>) mostly parallel sided with anterior shallowly sinuous, apical 1/3 tapered to moderately rounded apex; cerci moderately long, height slightly more than twice width (<xref ref-type="fig" rid="F53">Figs 137</xref>); aedeagus in lateral view (<xref ref-type="fig" rid="F53">Fig. 140</xref>) very elongate, narrow, with length of sclerotized, basal portion about 10× or more width, apical, membranous portion not greatly expanded or ballooned apically, at most slightly swollen, in ventral view (<xref ref-type="fig" rid="F53">Fig. 139</xref>) also narrow and very elongate, almost parallel sided; phallapodeme in lateral view (<xref ref-type="fig" rid="F53">Fig. 140</xref>) narrow, elongate, unevenly clavate toward hypandrium, keel slightly developed, apical width, including keel, slightly more than greatest aedeagal width, in ventral view (<xref ref-type="fig" rid="F53">Fig. 139</xref>) with hypandrial end narrowly as a double T (2 bars), thereafter toward base of aedeagus bar-like, parallel sided; gonite in lateral view (<xref ref-type="fig" rid="F53">Fig. 140</xref>) narrow, elongate, very shallowly sinuous, in ventral view (<xref ref-type="fig" rid="F53">Fig. 139</xref>) narrow, bar-like with apices slightly curved in opposite directions; hypandrium in lateral view (<xref ref-type="fig" rid="F53">Fig. 140</xref>) elongate, moderately shallow, width slightly more than 1/4 length, very shallowly curved, in ventral view (<xref ref-type="fig" rid="F53">Fig. 139</xref>) generally V-shaped with posterior margin very deeply V-shaped, anterior margin moderately narrow, truncate.</p><fig id="F53" position="float" orientation="portrait"><label>Figures 137–140.</label><caption><p><italic><tp:taxon-name>Hydrochasma annae</tp:taxon-name></italic> sp. n. (USA. Utah. Grand: Green River) <bold>137</bold> epandrium and cerci, posterior view <bold>138</bold> same, lateral view <bold>139</bold> internal structures of male terminalia (aedeagus [shaded], phallapodeme, gonite, hypandrium), ventral view <bold>140</bold> same, lateral view. Scale bar = 0.1 mm.</p></caption><graphic xmlns:xlink="http://www.w3.org/1999/xlink" xlink:href="ZooKeys-363-001-g053.jpg" position="float" orientation="portrait" xlink:type="simple"/></fig></tp:treatment-sec><tp:treatment-sec sec-type="Type material"><title>Type material.</title><p>The holotype male of <italic><tp:taxon-name>Hydrochasma annae</tp:taxon-name></italic> is labeled “<bold>USA</bold> [UNITED STATES]. <bold>UT.</bold> Grand: Green River (15.3 km N; <named-content xmlns:xlink="http://www.w3.org/1999/xlink" content-type="dwc:verbatimCoordinates" xlink:type="simple">39°7'N, 110°6.6'W</named-content>; 1255 m), 30 Jul 2007, D.&amp;W.N.Mathis/USNM ENT 00117970 [plastic bar code label]/HOLOTYPE ♂ <italic><tp:taxon-name>Hydrochasma annae</tp:taxon-name></italic> Mathis &amp; Zatwarnicki, USNM [red].” The holotype is double mounted (minuten in a block of plastic), is in excellent condition, and is deposited in the USNM. Seven paratypes (3♂, 4♀; USNM) bear the same label data as the holotype. Other paratypes are as follows: UTAH. <bold>Emery:</bold> Green River (3 km N; <named-content xmlns:xlink="http://www.w3.org/1999/xlink" content-type="dwc:verbatimCoordinates" xlink:type="simple">38°59'N, 110°09'W</named-content>), 30 Jul-5 Aug 1992, 2007, D. and W. N. Mathis (1♂, 3♀; USNM); Green River (Green River; <named-content xmlns:xlink="http://www.w3.org/1999/xlink" content-type="dwc:verbatimCoordinates" xlink:type="simple">38°59.6'N, 110°08.5'W</named-content>; 1240 m), 19–31 Jul 1988, 2007, D. and W. N. Mathis (1♂, 2♀; USNM). <bold>Grand:</bold> Thompson Spring (8.9 km N Thompson Springs; <named-content xmlns:xlink="http://www.w3.org/1999/xlink" content-type="dwc:verbatimCoordinates" xlink:type="simple">39°02.3'N, 109°43.4'W</named-content>; 1740 m), 1–16 Aug 2007, 2008, D. and W. N. Mathis (3♂, 4♀; USNM).</p></tp:treatment-sec><tp:treatment-sec sec-type="Type locality"><title>Type locality.</title><p>United States. Utah. Grand: Swasey Beach (15.3 km N Green River; <named-content xmlns:xlink="http://www.w3.org/1999/xlink" content-type="dwc:verbatimCoordinates" xlink:type="simple">39°07'N, 110°06.6'W</named-content>; Green River; 1255 m).</p></tp:treatment-sec><tp:treatment-sec sec-type="Other specimens examined"><title>Other specimens examined.</title><p>Nearctic. UNITED STATES. CALIFORNIA. <bold>Imperial:</bold> Yuma (<named-content xmlns:xlink="http://www.w3.org/1999/xlink" content-type="dwc:verbatimCoordinates" xlink:type="simple">32°44'N, 114°37'W</named-content>), 3–5 May 1918, J. C. Bradley (1♂, 2♀; CU).</p><p>COLORADO. <bold>Montezuma:</bold> McPhee Reservoir (<named-content xmlns:xlink="http://www.w3.org/1999/xlink" content-type="dwc:verbatimCoordinates" xlink:type="simple">37°29.7'N, 108°33'W</named-content>; 2115 m), 3 Aug 2007, D. and W. N. Mathis (1♀; USNM).</p><p>MISSOURI. <bold>Boone:</bold> Columbia (<named-content xmlns:xlink="http://www.w3.org/1999/xlink" content-type="dwc:verbatimCoordinates" xlink:type="simple">38°57.1'N, 92°20'W</named-content>), 26 May-8 Jun 1906, C. R. Crosby (1♂, 6♀; ANSP). <bold>Jackson:</bold> Atherton (<named-content xmlns:xlink="http://www.w3.org/1999/xlink" content-type="dwc:verbatimCoordinates" xlink:type="simple">39°11.2'N, 94°18.3'W</named-content>), (1♀; ANSP).</p><p>NEW MEXICO. <bold>Catron:</bold> Gila River (<named-content xmlns:xlink="http://www.w3.org/1999/xlink" content-type="dwc:verbatimCoordinates" xlink:type="simple">33°13.6'N, 106°15.1'W</named-content>; 1750 m), 15 Aug 2007, D. and W. N. Mathis (1♂; USNM). <bold>Grant:</bold> Mimbres River (NM Highway 61 and Royal John Mine Road; <named-content xmlns:xlink="http://www.w3.org/1999/xlink" content-type="dwc:verbatimCoordinates" xlink:type="simple">32°43.8'N, 107°52'W</named-content>; 1665 m), 1–22 Aug 2008, 2009, D. and W. N. Mathis, T. Zatwarnicki (33♂, 13♀; USNM). <bold>Lincoln:</bold> Capitan (3.2 km E; Salado Creek; <named-content xmlns:xlink="http://www.w3.org/1999/xlink" content-type="dwc:verbatimCoordinates" xlink:type="simple">33°32.6'N, 105°32.3'W</named-content>; 1890 m), 10 Aug 2007, D. and W. N. Mathis (1♂; USNM). <bold>Sandoval:</bold> La Cueva (Junction of Highways 126 &amp; 4; <named-content xmlns:xlink="http://www.w3.org/1999/xlink" content-type="dwc:verbatimCoordinates" xlink:type="simple">35°52'N, 106°38.4'W</named-content>; 2342 m), 15 Jun 2011, D. and W. N. Mathis (2♂; USNM). <bold>Valencia:</bold> Río Puerco (<named-content xmlns:xlink="http://www.w3.org/1999/xlink" content-type="dwc:verbatimCoordinates" xlink:type="simple">34°47.8'N, 106°59.5'W</named-content>; 1575 m), 9 Aug 2007, D. and W. N. Mathis (1♂; USNM).</p><p>SOUTH DAKOTA. <bold>Bon Homme:</bold> Springfield (<named-content xmlns:xlink="http://www.w3.org/1999/xlink" content-type="dwc:verbatimCoordinates" xlink:type="simple">42°51.2'N, 97°53.8'W</named-content>), 26 Jun 1924 (1♂, 1♀; ANSP).</p><p>TEXAS. <bold>Galveston:</bold> Galveston Island (<named-content xmlns:xlink="http://www.w3.org/1999/xlink" content-type="dwc:verbatimCoordinates" xlink:type="simple">25°10'N, 95°05'W</named-content>), 14 May 1993, D. and W. N. Mathis (2♀; USNM). <bold>St. Augustine:</bold> Rayburn Park (<named-content xmlns:xlink="http://www.w3.org/1999/xlink" content-type="dwc:verbatimCoordinates" xlink:type="simple">31°04'N, 94°05'W</named-content>), 15 May 1993, D. and W. N. Mathis (3♂, 2♀; USNM).</p><p>WASHINGTON. <bold>Franklin:</bold> Columbia River N of Pasco (<named-content xmlns:xlink="http://www.w3.org/1999/xlink" content-type="dwc:verbatimCoordinates" xlink:type="simple">46°21.5'N, 119°15.5'W</named-content>), 29 Jul 1998, W. N. Mathis (7♂, 1♀; USNM); Ringold (4.8 km N; <named-content xmlns:xlink="http://www.w3.org/1999/xlink" content-type="dwc:verbatimCoordinates" xlink:type="simple">46°30.9'N, 119°15.3'W</named-content>), 2 Jul 1988, D. and W. N. Mathis (1♀; USNM).</p></tp:treatment-sec><tp:treatment-sec sec-type="Distribution"><title>Distribution</title><p>(<xref ref-type="fig" rid="F54">Fig. 141</xref>). Nearctic: United States (California, Colorado, Missouri, New Mexico, South Dakota, Texas, Utah, Washington).</p><fig id="F54" position="float" orientation="portrait"><label>Figure 141.</label><caption><p>Distribution of <italic><tp:taxon-name>Hydrochasma annae</tp:taxon-name></italic> sp. n.</p></caption><graphic xmlns:xlink="http://www.w3.org/1999/xlink" xlink:href="ZooKeys-363-001-g054.jpg" position="float" orientation="portrait" xlink:type="simple"/></fig><fig id="F55" position="float" orientation="portrait"><label>Figures 142–143.</label><caption><p>Abdomens of males, dorsal view. <bold>142</bold> <italic><tp:taxon-name>Hydrochasma dolabrutum</tp:taxon-name></italic> sp. n. (Jamaica. Clarendon: Barnswell Beach) <bold>143</bold> <italic><tp:taxon-name>Hydrochasma urnulum</tp:taxon-name></italic> sp. n. (Dominican Republic. LaVega: Jarabacoa). Scale bar = 0.1 mm.</p></caption><graphic xmlns:xlink="http://www.w3.org/1999/xlink" xlink:href="ZooKeys-363-001-g055.jpg" position="float" orientation="portrait" xlink:type="simple"/></fig></tp:treatment-sec><tp:treatment-sec sec-type="Etymology"><title>Etymology.</title><p>The species epithet, <italic>annae</italic>, is a feminine genitive patronym to recognize Ms. AnnaLee Thayn who inspired us while collecting in the Southwest.</p></tp:treatment-sec><tp:treatment-sec sec-type="Remarks"><title>Remarks.</title><p>Externally, this species is very similar and evidently closely related to <italic><tp:taxon-name>Hydrochasma andeum</tp:taxon-name></italic> and <italic><tp:taxon-name>Hydrochasma avanae</tp:taxon-name></italic> but can be distinguished from either of these two species by having a hindtibia with only yellowish setulae ventrally near the apex, less sinuous margins of the epandrium, and by having a more delicately developed hypandrium that is deeply V-shaped in ventral view (<xref ref-type="fig" rid="F53">Fig. 139</xref>).</p></tp:treatment-sec></tp:taxon-treatment>
