# Supplementary material for: A revision of the shore-fly genus Hydrochasma Hendel (Diptera, Ephydridae)
Source: Zookeys. 2013 Dec 16;(363):1–161. doi: 10.3897/zookeys.363.6482 (PMC3867181; doi:10.3897/zookeys.363.6482)
Supplement: XML Treatment for Hydrochasma aquia [file zookeys.363.6482-treatment28.xml]

<!DOCTYPE tp:taxon-treatment
  PUBLIC "-//TaxonX//DTD Taxonomic Treatment Publishing DTD v0 20100105//EN" "tax-treatment-NSO.dtd">
<tp:taxon-treatment xmlns:tp="http://www.plazi.org/taxpub"><tp:treatment-meta><mixed-citation publication-type="journal"><person-group><name><surname>Mathis</surname><given-names>Wayne N.</given-names></name><name><surname>Zatwarnicki</surname><given-names>Tadeusz</given-names></name></person-group><article-title>A revision of the shore-fly genus <italic>Hydrochasma</italic> Hendel (Diptera, Ephydridae)</article-title><source>Zookeys</source><day>16</day><month>12</month><year>2013</year><volume>2013</volume><issue>363</issue><fpage>1</fpage><lpage>161</lpage><pub-id pub-id-type="doi">10.3897/zookeys.363.6482</pub-id></mixed-citation></tp:treatment-meta><tp:nomenclature><label>26.</label><tp:taxon-name>
                            <tp:taxon-name-part taxon-name-part-type="genus">Hydrochasma</tp:taxon-name-part>
                            <tp:taxon-name-part taxon-name-part-type="species">aquia</tp:taxon-name-part>
                            <object-id xmlns:xlink="http://www.w3.org/1999/xlink" xlink:type="simple">http://species-id.net/wiki/Hydrochasma_aquia</object-id>
                        </tp:taxon-name><tp:taxon-authority>Mathis &amp; Zatwarnicki</tp:taxon-authority><xref ref-type="fig" rid="F56">Figs 144</xref><xref ref-type="fig" rid="F57">–148</xref><tp:nomenclature-citation-list><tp:nomenclature-citation><tp:taxon-name>Hydrochasma aquia</tp:taxon-name><comment> Mathis &amp; Zatwarnicki 2010: 110 [United States. Virginia. Stafford: Aquia Harbour, Lions Park (<named-content xmlns:xlink="http://www.w3.org/1999/xlink" content-type="dwc:verbatimCoordinates" xlink:type="simple">38°27'N, 77°23.3'W</named-content>); HT ♂, USNM].</comment></tp:nomenclature-citation></tp:nomenclature-citation-list></tp:nomenclature><tp:treatment-sec sec-type="Diagnosis"><title>Diagnosis.</title><p>This species is distinguished from congeners by the following combination of characters: Small shore flies, body length 1.50–1.95 mm. <italic>Head</italic>: Antenna mostly dark gray; parafacial silvery white, concolorous with facial coloration. Gena moderately high, height usually slightly higher than length of basal flagellomere; gena-to-eye ratio 0.28–0.30. <italic>Thorax</italic>: Wing hyaline; costal vein ratio 0.65–0.72; M vein ratio 0.56–0.60. Hindtibia with only pale, yellowish setae apicoventrally. <italic>Abdomen</italic>: Tergites lacking wedge-like marking laterally but tergites 2–4 with narrow to moderately wide medial area extensively dark slate gray to black; tergite 5 light gray to silvery gray with undifferentiated posterior margin, uniformly colored; medial coloration on tergites 1–4 narrow, sometimes only a stripe, slightly darker than color of lateral margins. Male terminalia (<xref ref-type="fig" rid="F56">Fig. 144–147</xref>): Combined structures generally elongate, in posterior view (<xref ref-type="fig" rid="F56">Fig. 144</xref>) height more than twice width, dorsal portion semi-rectangular, ventral portion narrowed; epandrium with dorsal arch above cerci attenuate, not connected, dorsal half more or less roundly rectangular, slightly higher than wide, thereafter ventrally tapered to narrow, almost parallel-sided processes, apex with taper more angulate, dorsal 2/3 bearing setulae, in lateral view (<xref ref-type="fig" rid="F56">Fig. 145</xref>) mostly parallel sided with anterior margin with a midlength shallow prominence, dorsal half shallowly curved anteriorly, apical half parallel sided, straight, apex moderately narrowly rounded; cerci moderately short, height not quite twice width (<xref ref-type="fig" rid="F56">Fig. 144</xref>), narrowly attached ventrally tenuously with epandrium; aedeagus in lateral view (<xref ref-type="fig" rid="F56">Fig. 147</xref>) very elongate, sclerotized portion very narrow, with length almost 10× or more width, anteroapical, membranous portion only slightly expanded, width not much more than lateral width of hypandrium, membranous portion with numerous cuticular spicules, in ventral view (<xref ref-type="fig" rid="F56">Fig. 146</xref>) also narrow and very elongate, almost parallel sided basally, membranous apical portion becoming wider apically, apex rounded; phallapodeme in lateral view (<xref ref-type="fig" rid="F56">Fig. 147</xref>) narrow, elongate, unevenly clavate toward hypandrium, keel slightly developed, apical width, including keel, slightly less than greatest aedeagal width, in ventral view (<xref ref-type="fig" rid="F56">Fig. 146</xref>) with hypandrial end narrowly linear as a T, with arms of T short and curved, thereafter toward base of aedeagus bar-like, slightly expanding; gonite in lateral view (<xref ref-type="fig" rid="F56">Fig. 147</xref>) very narrow, elongate, very shallowly sinuous, in ventral view (<xref ref-type="fig" rid="F56">Fig. 146</xref>) narrow, bar-like with apices toward base of aedeagus shallowly curved medially; hypandrium in lateral view (<xref ref-type="fig" rid="F56">Fig. 147</xref>) elongate, moderately shallow, width more or less uniform and slightly less than 1/4 length, nearly straight, in ventral view (<xref ref-type="fig" rid="F56">Fig. 146</xref>) generally deeply V-shaped with posterior margin very deeply V-shaped, anterior margin moderately narrow, bluntly rounded.</p><fig id="F56" position="float" orientation="portrait"><label>Figures 144–147.</label><caption><p><italic><tp:taxon-name>Hydrochasma aquia</tp:taxon-name></italic> Mathis and Zatwarnicki (USA. Virginia. Stafford: Aquia Harbour, Lions Park) <bold>144</bold> epandrium and cerci, posterior view <bold>145</bold> same, lateral view <bold>146</bold> internal structures of male terminalia (aedeagus [shaded], phallapodeme, gonite, hypandrium), ventral view <bold>147</bold> same, lateral view. Scale bar = 0.1 mm.</p></caption><graphic xmlns:xlink="http://www.w3.org/1999/xlink" xlink:href="ZooKeys-363-001-g056.jpg" position="float" orientation="portrait" xlink:type="simple"/></fig></tp:treatment-sec><tp:treatment-sec sec-type="Type material"><title>Type material.</title><p>The holotype male is labeled “<bold>USA. V[IRGINI]A.</bold> Stafford: Aquia Harbour, Lions Park (<named-content xmlns:xlink="http://www.w3.org/1999/xlink" content-type="dwc:verbatimCoordinates" xlink:type="simple">38°27'N, 77°23.3'W</named-content>), 21 Jul 2008, D. &amp; W. N. Mathis/USNM ENT 00118100 [plastic bar code label]/HOLOTYPE ♂ <italic><tp:taxon-name>Hydrochasma aquia</tp:taxon-name></italic> W. Mathis &amp; T. Zatwarnicki USNM [red].” The holotype is double mounted (minuten in a block of plastic), is in excellent condition, and is deposited in the USNM. Sixteen paratypes (15♂, 1♀; USNM) bear the same label data as the holotype. Other paratypes are as follows:</p><p>VIRGINIA. <bold>Culpeper:</bold> Lake Pelham (<named-content xmlns:xlink="http://www.w3.org/1999/xlink" content-type="dwc:verbatimCoordinates" xlink:type="simple">38°27.8'N, 78°02.7'W</named-content>), 28 Apr 2006, D. and W. N. Mathis (1♀; USNM). <bold>Fairfax:</bold> Great Falls (quarry; <named-content xmlns:xlink="http://www.w3.org/1999/xlink" content-type="dwc:verbatimCoordinates" xlink:type="simple">38°59.1'N, 77°14.8'W</named-content>; 50 m), 13 Jun 2007, D. and W. N. Mathis (3♂; USNM); Turkey Run (mouth; <named-content xmlns:xlink="http://www.w3.org/1999/xlink" content-type="dwc:verbatimCoordinates" xlink:type="simple">38°57.9'N, 77°09.4'W</named-content>), 25 May-7 Sep 2006, 2007, 2008, D. and W. N. Mathis (5♂, 1♀; USNM). <bold>Henry:</bold> Martinsville Reservoir (<named-content xmlns:xlink="http://www.w3.org/1999/xlink" content-type="dwc:verbatimCoordinates" xlink:type="simple">36°44.7'N, 79°52.2'W</named-content>), 17 May 2005, D. and W. N. Mathis (1♀; USNM). <bold>Madison:</bold> Criglersville (1.6 km W; <named-content xmlns:xlink="http://www.w3.org/1999/xlink" content-type="dwc:verbatimCoordinates" xlink:type="simple">38°28.4'N, 78°19.9'W</named-content>; 185 m; Robinson River), 1 Jul 2005, D. and W. N. Mathis (1♂, 1♀; USNM). <bold>Patrick:</bold> Meadows of Dan (<named-content xmlns:xlink="http://www.w3.org/1999/xlink" content-type="dwc:verbatimCoordinates" xlink:type="simple">36°44.2'N, 80°22.9'W</named-content>), 18 May 2005, D. and W. N. Mathis (2♂; USNM); Woolwine (<named-content xmlns:xlink="http://www.w3.org/1999/xlink" content-type="dwc:verbatimCoordinates" xlink:type="simple">36°47.4'N, 80°16.7'W</named-content>; 300 m), 17 May 2005, D. and W. N. Mathis (1♂, 1♀; USNM). <bold>Spotsylvania:</bold> Rappahannock River (<named-content xmlns:xlink="http://www.w3.org/1999/xlink" content-type="dwc:verbatimCoordinates" xlink:type="simple">38°18.8'N, 77°32.5'W</named-content>), 3 Jul 2007, D. and W. N. Mathis (1♂, 1♀; USNM). <bold>Stafford:</bold> Aquia Creek (<named-content xmlns:xlink="http://www.w3.org/1999/xlink" content-type="dwc:verbatimCoordinates" xlink:type="simple">38°29.1'N, 77°23.8'W</named-content>), 6 Jun 2005, D. and W. N. Mathis (1♂; USNM); Falmouth (<named-content xmlns:xlink="http://www.w3.org/1999/xlink" content-type="dwc:verbatimCoordinates" xlink:type="simple">38°19.2'N, 77°28.1'W</named-content>; Rappahannock River; 9 m), 26 May-6 Jun 2007, D. and W. N. Mathis (2♂, 2♀; USNM).</p></tp:treatment-sec><tp:treatment-sec sec-type="Type locality"><title>Type locality.</title><p>United States. Virginia. Stafford: Aquia Harbour, Lions Park (<named-content xmlns:xlink="http://www.w3.org/1999/xlink" content-type="dwc:verbatimCoordinates" xlink:type="simple">38°27'N, 77°23.3'W</named-content>).</p></tp:treatment-sec><tp:treatment-sec sec-type="Other specimens examined"><title>Other specimens examined.</title><p>Nearctic. UNITED STATES. DELAWARE. <bold>Kent:</bold> Woodland Beach (<named-content xmlns:xlink="http://www.w3.org/1999/xlink" content-type="dwc:verbatimCoordinates" xlink:type="simple">39°19.9'N, 75°28.3'W</named-content>; beach), 18 May 2006, D. and W. N. Mathis (1♂; USNM).</p><p>DISTRICT OF COLUMBIA. Rock Creek, Milkhouse Ford (<named-content xmlns:xlink="http://www.w3.org/1999/xlink" content-type="dwc:verbatimCoordinates" xlink:type="simple">38°57.9'N, 77°02.9'W</named-content>), 18 May 2007, D. and W. N. Mathis (1♀; USNM).</p><p>IOWA. <bold>Louisa:</bold> Oakville (<named-content xmlns:xlink="http://www.w3.org/1999/xlink" content-type="dwc:verbatimCoordinates" xlink:type="simple">42°09.8'N, 91°0.8'W</named-content>), 10 Aug 1960, D. L. Deonier (12♂, 15♀; USNM).</p><p>WEST VIRGINIA. <bold>Hardy:</bold> Mathias (<named-content xmlns:xlink="http://www.w3.org/1999/xlink" content-type="dwc:verbatimCoordinates" xlink:type="simple">38°52.6'N, 78°52'W</named-content>; 465 m), 13 Jul 2007, D. and W. N. Mathis (1♀; USNM); Trout Pond (<named-content xmlns:xlink="http://www.w3.org/1999/xlink" content-type="dwc:verbatimCoordinates" xlink:type="simple">38°57.4'N, 78°44.2'W</named-content>; 595 m), 13 Jul 2007, D. and W. N. Mathis (1♀; USNM). <bold>Mercer:</bold> Ceres (Kee Reservoir; <named-content xmlns:xlink="http://www.w3.org/1999/xlink" content-type="dwc:verbatimCoordinates" xlink:type="simple">37°18.4'N, 81°10.4'W</named-content>; 757 m), 24 Sep 2007, D. and W. N. Mathis (2♂; USNM).  <bold>Summers:</bold> Hinton (<named-content xmlns:xlink="http://www.w3.org/1999/xlink" content-type="dwc:verbatimCoordinates" xlink:type="simple">37°41.8'N, 80°53'W</named-content>; New River; 427 m), 26 Sep 2007, D. and W. N. Mathis (1♂; USNM).</p></tp:treatment-sec><tp:treatment-sec sec-type="Distribution"><title>Distribution</title><p>(<xref ref-type="fig" rid="F57">Fig. 148</xref>). Nearctic: United States (Delaware, District of Columbia, Iowa, Virginia, West Virginia).</p><fig id="F57" position="float" orientation="portrait"><label>Figure 148.</label><caption><p>Distribution of <italic><tp:taxon-name>Hydrochasma aquia</tp:taxon-name></italic> Mathis and Zatwarnicki.</p></caption><graphic xmlns:xlink="http://www.w3.org/1999/xlink" xlink:href="ZooKeys-363-001-g057.jpg" position="float" orientation="portrait" xlink:type="simple"/></fig></tp:treatment-sec><tp:treatment-sec sec-type="Etymology"><title>Etymology.</title><p>The species epithet, <italic>aquia</italic>, is a noun in apposition and is the name for the general area, including Aquia Creek and Aquia Harbour, where the type series of this species was collected. Aquia is the transliterated name of a Native American village (Powhatan Confederacy) located near mouth of Aquia Creek in present day Stafford County, Virginia. The name, which was originally spelled phonetically as “Quiyough,” apparently means gulls, a common bird on the creek.</p></tp:treatment-sec><tp:treatment-sec sec-type="Remarks"><title>Remarks.</title><p>This is a widespread species that is relatively common in the Nearctic Region. Externally, this species is very similar and evidently closely related to <italic><tp:taxon-name>Hydrochasma andeum</tp:taxon-name></italic>, <italic><tp:taxon-name>Hydrochasma avanae</tp:taxon-name></italic>, and <italic><tp:taxon-name>Hydrochasma annae</tp:taxon-name></italic> but can be distinguished from these species by having a hindtibia that bears only yellowish setulae ventrally near the apex, a tapered ventral epandrial process, and by having a more delicately developed hypandrium that is deeply U-shaped in ventral view (<xref ref-type="fig" rid="F56">Fig. 146</xref>).</p></tp:treatment-sec></tp:taxon-treatment>
