# Supplementary material for: A revision of the shore-fly genus Hydrochasma Hendel (Diptera, Ephydridae)
Source: Zookeys. 2013 Dec 16;(363):1–161. doi: 10.3897/zookeys.363.6482 (PMC3867181; doi:10.3897/zookeys.363.6482)
Supplement: XML Treatment for Hydrochasma avanae [file zookeys.363.6482-treatment29.xml]

<!DOCTYPE tp:taxon-treatment
  PUBLIC "-//TaxonX//DTD Taxonomic Treatment Publishing DTD v0 20100105//EN" "tax-treatment-NSO.dtd">
<tp:taxon-treatment xmlns:tp="http://www.plazi.org/taxpub"><tp:treatment-meta><mixed-citation publication-type="journal"><person-group><name><surname>Mathis</surname><given-names>Wayne N.</given-names></name><name><surname>Zatwarnicki</surname><given-names>Tadeusz</given-names></name></person-group><article-title>A revision of the shore-fly genus <italic>Hydrochasma</italic> Hendel (Diptera, Ephydridae)</article-title><source>Zookeys</source><day>16</day><month>12</month><year>2013</year><volume>2013</volume><issue>363</issue><fpage>1</fpage><lpage>161</lpage><pub-id pub-id-type="doi">10.3897/zookeys.363.6482</pub-id></mixed-citation></tp:treatment-meta><tp:nomenclature><label>27.</label><tp:taxon-name>
                            <tp:taxon-name-part taxon-name-part-type="genus">Hydrochasma</tp:taxon-name-part>
                            <tp:taxon-name-part taxon-name-part-type="species">avanae</tp:taxon-name-part>
                            <object-id xmlns:xlink="http://www.w3.org/1999/xlink" xlink:type="simple">http://species-id.net/wiki/Hydrochasma_avanae</object-id>
                        </tp:taxon-name><tp:taxon-authority>Mathis &amp; Zatwarnicki</tp:taxon-authority><xref ref-type="fig" rid="F58">Figs 149</xref><xref ref-type="fig" rid="F59">–153</xref><tp:nomenclature-citation-list><tp:nomenclature-citation><tp:taxon-name>Hydrochasma avanae</tp:taxon-name><comment><xref ref-type="bibr" rid="B26">Mathis and Zatwarnicki 2010</xref>: 113 [United States. Utah. Grand: Swasey Beach (15.3 km N Green River; <named-content xmlns:xlink="http://www.w3.org/1999/xlink" content-type="dwc:verbatimCoordinates" xlink:type="simple">39°07'N, 110°06.6'W</named-content>; Green River; 1255 m); HT ♂, USNM].</comment></tp:nomenclature-citation></tp:nomenclature-citation-list></tp:nomenclature><tp:treatment-sec sec-type="Diagnosis"><title>Diagnosis.</title><p>This species is distinguished from congeners by the following combination of characters: Small shore flies, body length 1.30–1.85 mm. <italic>Head</italic>: Antenna mostly dark gray; parafacial silvery white, concolorous with facial coloration. Gena moderately high, height usually slightly higher than length of basal flagellomere; gena-to-eye ratio 0.71–0.73. <italic>Thorax</italic>: Wing hyaline; costal vein ratio 0.66–0.82; M vein ratio 0.45–0.50. Hindtibia bearing an apical black seta ventrally. <italic>Abdomen</italic>: Tergites lacking wedge-like marking laterally but tergites 2–4 with wide medial area extensively dark slate gray to black; tergite 5 light gray to silvery gray with undifferentiated posterior margin, uniformly colored; medial coloration on tergites 1–4 narrow, sometimes only a stripe, slightly darker than color of lateral margins. Male terminalia (<xref ref-type="fig" rid="F58">Figs 149–152</xref>): Combined structures generally elongate, in posterior view (<xref ref-type="fig" rid="F58">Fig. 149</xref>) height about 2.5× width; epandrium with dorsal arch above cerci attenuate, not connected, dorsal 1/3–1/2 somewhat quadrate with angles rounded, ventral portion as 2 digitiform, thick, parallel lobes that connect subapically for a short distance, ventral margin moderately narrowly rounded with deep, very narrow, apical incision medially, dorsal half bearing setulae, in lateral view (<xref ref-type="fig" rid="F58">Fig. 150</xref>) mostly parallel sided with anterior shallowly sinuous, apical 1/3 tapered to sharply rounded apex; cerci short, in lateral view height about twice width (<xref ref-type="fig" rid="F58">Fig. 150</xref>), narrowly semicircular, not attached with epandrium; aedeagus in lateral view (<xref ref-type="fig" rid="F58">Fig. 152</xref>) elongate, with length of sclerotized portion about 5× width, with greatly enlarged apical and ventral, membranous portion, shape in lateral view (<xref ref-type="fig" rid="F58">Fig. 152</xref>) triangular, with apex broad and shallowly arched, thereafter toward base tapered to narrow, bluntly rounded margin, membrane bearing sub-basally numerous scale-like spicules, in ventral view (<xref ref-type="fig" rid="F58">Fig. 151</xref>) also showing expanded apex, basal 1/3 narrowed, thereafter with middle portion ballooning out to more than twice basal width, apical 1/3 greatly expanded, broadly obovate; phallapodeme in lateral view (<xref ref-type="fig" rid="F58">Fig. 152</xref>) narrow, elongate, evenly shallowly arched, keel weakly developed, barely evident at end toward attachment with hypandrium, in ventral view (<xref ref-type="fig" rid="F58">Fig. 151</xref>) with hypandrial end narrowly T-shaped, thereafter toward base of aedeagus gradually expanded to blunt apex; gonite in lateral view (<xref ref-type="fig" rid="F58">Fig. 152</xref>) narrow, elongate, bar-like with slightly curvature, in ventral view (<xref ref-type="fig" rid="F58">Fig. 151</xref>) moderately broad but with apices narrowed, especially end toward hypandrium; hypandrium in lateral view (<xref ref-type="fig" rid="F58">Fig. 152</xref>) elongate, moderately shallow, width slightly more than 1/4 length, very slightly angulate, in ventral view (<xref ref-type="fig" rid="F58">Fig. 151</xref>) generally V-shaped with posterior margin deeply U-shaped, anterior margin moderately narrowly rounded.</p><fig id="F58" position="float" orientation="portrait"><label>Figures 149–152.</label><caption><p><italic><tp:taxon-name>Hydrochasma avanae</tp:taxon-name></italic> Mathis and Zatwarnicki (USA. Virginia. Fairfax: Turkey Run) <bold>149</bold> epandrium and cerci, posterior view <bold>150</bold> same, lateral view <bold>151</bold> internal structures of male terminalia (aedeagus [shaded], phallapodeme, gonite, hypandrium), ventral view <bold>152</bold> same, lateral view. Scale bar = 0.1 mm.</p></caption><graphic xmlns:xlink="http://www.w3.org/1999/xlink" xlink:href="ZooKeys-363-001-g058.jpg" position="float" orientation="portrait" xlink:type="simple"/></fig></tp:treatment-sec><tp:treatment-sec sec-type="Type material"><title>Type material.</title><p>The holotype male is labeled “<bold>USA</bold>. <bold>UT[AH].</bold> Grand: Green River (15.3 km N; <named-content xmlns:xlink="http://www.w3.org/1999/xlink" content-type="dwc:verbatimCoordinates" xlink:type="simple">39°7'N, 110°6.6'W</named-content>; 1255 m), 15 Aug 2008,D.&amp;W.N.Mathis/USNM ENT 00118101 [plastic bar code label]/HOLOTYPE ♂ <italic><tp:taxon-name>Hydrochasma avanae</tp:taxon-name></italic> W. Mathis &amp; T. Zatwarnicki USNM [red].” The holotype is double mounted (minuten in a block of plastic), is in excellent condition, and is deposited in the USNM. Forty-one paratypes (32♂, 9♀; USNM) bear the same label data as the holotype. Other paratypes are as follows: UTAH. <bold>Emery:</bold> Green River (3 km N; <named-content xmlns:xlink="http://www.w3.org/1999/xlink" content-type="dwc:verbatimCoordinates" xlink:type="simple">38°59'N, 110°09'W</named-content>), 5 Aug 1992, D. and W. N. Mathis (7♂, 4♀; USNM); Green River (Green River; <named-content xmlns:xlink="http://www.w3.org/1999/xlink" content-type="dwc:verbatimCoordinates" xlink:type="simple">38°59.6'N, 110°08.5'W</named-content>; 1240 m), 31 Jul 2007, D. and W. N. Mathis (6♂, 1♀; USNM); San Rafael River (22.5 km SW Green River; <named-content xmlns:xlink="http://www.w3.org/1999/xlink" content-type="dwc:verbatimCoordinates" xlink:type="simple">38°55.7'N, 110°24.5'W</named-content>; 1270 m), 31 Jul 2007, D. and W. N. Mathis (1♀; USNM). <bold>Grand:</bold> Crystal Geyser (14.5 km SE Green River; <named-content xmlns:xlink="http://www.w3.org/1999/xlink" content-type="dwc:verbatimCoordinates" xlink:type="simple">38°56.3'N, 110°08.1'W</named-content>), 15 Aug 2008, D. and W. N. Mathis (27♂, 1♀; USNM); Swasey Beach (15.3 km N Green River; <named-content xmlns:xlink="http://www.w3.org/1999/xlink" content-type="dwc:verbatimCoordinates" xlink:type="simple">39°07'N, 110°06.6'W</named-content>; Green River; 1255 m), 29 May-30 Jul 2007, 2008, D. and W. N. Mathis (7♂, 1♀; USNM); Thompson Spring (8.9 km N Thompson Springs; <named-content xmlns:xlink="http://www.w3.org/1999/xlink" content-type="dwc:verbatimCoordinates" xlink:type="simple">39°02.3'N, 109°43.4'W</named-content>; 1740 m), 1-16 Aug 2007, 2008, D. and W. N. Mathis (9♂, 4♀; USNM).</p></tp:treatment-sec><tp:treatment-sec sec-type="Type locality"><title>Type locality.</title><p>United States. Utah. Grand: Swasey Beach (15.3 km N Green River; <named-content xmlns:xlink="http://www.w3.org/1999/xlink" content-type="dwc:verbatimCoordinates" xlink:type="simple">39°07'N, 110°06.6'W</named-content>; Green River; 1255 m).</p></tp:treatment-sec><tp:treatment-sec sec-type="Other specimens examined"><title>Other specimens examined.</title><p>Nearctic. UNITED STATES. ARIZONA. <bold>Mojave:</bold> Littlefield (<named-content xmlns:xlink="http://www.w3.org/1999/xlink" content-type="dwc:verbatimCoordinates" xlink:type="simple">36°53.1'N, 113°55.8'W</named-content>), 1 May 2002, D. and W. N. Mathis (4♂, 4♀; USNM).</p><p>CALIFORNIA. <bold>San Bernardino:</bold> Afton (<named-content xmlns:xlink="http://www.w3.org/1999/xlink" content-type="dwc:verbatimCoordinates" xlink:type="simple">35°02.3'N, 116°22.9'W</named-content>), 28 Apr 2002, D. and W. N. Mathis (1♀; USNM).</p><p>GEORGIA. <bold>Floyd:</bold> Lavender (<named-content xmlns:xlink="http://www.w3.org/1999/xlink" content-type="dwc:verbatimCoordinates" xlink:type="simple">34°17.5'N, 85°20.5'W</named-content>), 23 Aug 1910, J. C. Bradley (1♂; ANSP). <bold>Tift:</bold> Tifton (<named-content xmlns:xlink="http://www.w3.org/1999/xlink" content-type="dwc:verbatimCoordinates" xlink:type="simple">31°27'N, 83°30.5'W</named-content>), 6 Sep-Oct 1896 (1♂, 2♀; ANSP).</p><p>ILLINOIS. <bold>Cook:</bold> Chicago (<named-content xmlns:xlink="http://www.w3.org/1999/xlink" content-type="dwc:verbatimCoordinates" xlink:type="simple">41°53'N, 87°37.9'W</named-content>) (1♂, 1♀; ANSP).</p><p>INDIANA. <bold>Tippecanoe:</bold> Lafayette (<named-content xmlns:xlink="http://www.w3.org/1999/xlink" content-type="dwc:verbatimCoordinates" xlink:type="simple">40°25'N, 86°52.5'W</named-content>), 24 May-5 Sep 1916, E. W. Stafford (2♂; ANSP).</p><p>MICHIGAN. <bold>Kalamazoo:</bold> Kalamazoo (<named-content xmlns:xlink="http://www.w3.org/1999/xlink" content-type="dwc:verbatimCoordinates" xlink:type="simple">42°17.5'N, 85°35.2'W</named-content>), 10 May 1936, C. W. Sabrosky (1♂; ANSP).</p><p>NEVADA. <bold>Clark:</bold> Las Vegas Wash (<named-content xmlns:xlink="http://www.w3.org/1999/xlink" content-type="dwc:verbatimCoordinates" xlink:type="simple">36°05.4'N, 114°58.7'W</named-content>), 11 Apr 2005, D. and W. N. Mathis (2♂; USNM).</p><p>NEW MEXICO. <bold>Catron:</bold> Gila River (<named-content xmlns:xlink="http://www.w3.org/1999/xlink" content-type="dwc:verbatimCoordinates" xlink:type="simple">33°13.6'N, 106°15.1'W</named-content>; 1750 m), 15 Aug 2007, D. and W. N. Mathis (4♂; USNM). <bold>Chaves:</bold> Roswell (9 km E; Pecos River; <named-content xmlns:xlink="http://www.w3.org/1999/xlink" content-type="dwc:verbatimCoordinates" xlink:type="simple">33°23.8'N, 104°24'W</named-content>; 1060 m), 10 Aug 2007, D. and W. N. Mathis (7♂, 3♀; USNM). <bold>Grant:</bold> Bill Evans Lake (<named-content xmlns:xlink="http://www.w3.org/1999/xlink" content-type="dwc:verbatimCoordinates" xlink:type="simple">32°52.1'N, 108°34.5'W</named-content>; 1416 m), 14 Aug 2007, D. and W. N. Mathis (1♂; USNM); Mimbres River (NM Hwy. 61 &amp; Royal John Mine Road; <named-content xmlns:xlink="http://www.w3.org/1999/xlink" content-type="dwc:verbatimCoordinates" xlink:type="simple">32°43.8'N, 107°52'W</named-content>; 1665 m), 13-22 Aug 2007, 2009, D. and W. N. Mathis, T. Zatwarnicki (4♂, 4♀; USNM). <bold>Lincoln:</bold> Capitan (3.2 km E; Salado Creek; <named-content xmlns:xlink="http://www.w3.org/1999/xlink" content-type="dwc:verbatimCoordinates" xlink:type="simple">33°32.6'N, 105°32.3'W</named-content>; 1890 m), 10 Aug 2007, D. and W. N. Mathis (11♂; USNM). <bold>Otero:</bold> Alamagordo (<named-content xmlns:xlink="http://www.w3.org/1999/xlink" content-type="dwc:verbatimCoordinates" xlink:type="simple">32°54'N, 105°57.6'W</named-content>), 6-12 May 1902 (1♂, 1♀; ANSP). <bold>Valencia:</bold> Río Puerco (<named-content xmlns:xlink="http://www.w3.org/1999/xlink" content-type="dwc:verbatimCoordinates" xlink:type="simple">34°47.8'N, 106°59.5'W</named-content>; 1575 m), 9 Aug 2007, D. and W. N. Mathis (4♂, 3♀; USNM).</p><p>OKLAHOMA. <bold>Pontotoc:</bold> Ada (<named-content xmlns:xlink="http://www.w3.org/1999/xlink" content-type="dwc:verbatimCoordinates" xlink:type="simple">34°46.5'N, 96°40.7'W</named-content>), 18 Jul 1937, Standish-Kaiser (1♂; ANSP).</p><p>TENNESSEE. <bold>Shelby:</bold> Meeman Shelby State Park (Mississippi River; <named-content xmlns:xlink="http://www.w3.org/1999/xlink" content-type="dwc:verbatimCoordinates" xlink:type="simple">35°22.2'N, 90°04.5'W</named-content>; 73 m), 10 Jun 2004, W. N. Mathis (8♂, 4♀; USNM).</p><p>TEXAS. <bold>Augustine:</bold> Rayburn Park (<named-content xmlns:xlink="http://www.w3.org/1999/xlink" content-type="dwc:verbatimCoordinates" xlink:type="simple">31°04'N, 95°05'W</named-content>), 15 May 1993, D. and W. N. Mathis (1♀; USNM). <bold>Fort Bend:</bold> Sugar Land (<named-content xmlns:xlink="http://www.w3.org/1999/xlink" content-type="dwc:verbatimCoordinates" xlink:type="simple">29°37.2'N, 95°38.1'W</named-content>), 11 Jul 1933, R. Nabors, C. W. Sabrosky (1♂; ANSP). <bold>Hidalgo:</bold> Bentsen, Rio Grande Valley State Park (<named-content xmlns:xlink="http://www.w3.org/1999/xlink" content-type="dwc:verbatimCoordinates" xlink:type="simple">26°10.4'N, 98°23'W</named-content>), 30- Nov-2 Dec 1978, E. E. Gris sell, A. S. Menke (1♀; USNM). <bold>Jim Wells:</bold> Mathis (7.5 km S; Nueces River; <named-content xmlns:xlink="http://www.w3.org/1999/xlink" content-type="dwc:verbatimCoordinates" xlink:type="simple">28°02.2'N, 97°52.2'W</named-content>; 15 m), 6 Jun 2004, W. N. Mathis (4♂, 1♀; USNM). <bold>Kimble:</bold> Junction (South Llano River; <named-content xmlns:xlink="http://www.w3.org/1999/xlink" content-type="dwc:verbatimCoordinates" xlink:type="simple">30°29.6'N, 99°45.1'W</named-content>; 510 m), 4 Jun 2004, W. N. Mathis (1♀; USNM). <bold>Travis:</bold> Austin (Zilker Park; <named-content xmlns:xlink="http://www.w3.org/1999/xlink" content-type="dwc:verbatimCoordinates" xlink:type="simple">30°15.8'N, 97°46.3'W</named-content>), 2 Jun 2004, W. N. Mathis (2♂, 1♀; USNM).</p><p>UTAH. <bold>Garfield:</bold> Willow Tank, Hurricane Wash (<named-content xmlns:xlink="http://www.w3.org/1999/xlink" content-type="dwc:verbatimCoordinates" xlink:type="simple">37°23.2'N, 111°08'W</named-content>), 22 May 2001, D. and W. N. Mathis (5♂, 1♀; USNM). <bold>Kane:</bold> Drip Tank Canyon (<named-content xmlns:xlink="http://www.w3.org/1999/xlink" content-type="dwc:verbatimCoordinates" xlink:type="simple">37°19.4'N, 111°31.8'W</named-content>), 15 May 2001, D. and W. N. Mathis (2♂; USNM); Kanab (6.5 km N; <named-content xmlns:xlink="http://www.w3.org/1999/xlink" content-type="dwc:verbatimCoordinates" xlink:type="simple">37°08.7'N, 112°32.4'W</named-content>), 14 May 2001, D. and W. N. Mathis (1♀; USNM). <bold>San Juan:</bold> Blanding (Reservoir 4; <named-content xmlns:xlink="http://www.w3.org/1999/xlink" content-type="dwc:verbatimCoordinates" xlink:type="simple">37°39.9'N, 109°29.7'W</named-content>; 1975 m), 20 Aug 2013, D. and W. N. Mathis (7♂, 5♀; USNM); Blanding, Recapture Reservoir (<named-content xmlns:xlink="http://www.w3.org/1999/xlink" content-type="dwc:verbatimCoordinates" xlink:type="simple">37°39.9'N, 109°26.5'W</named-content>; 1840 m), 23 Jul 2013, D. and W. N. Mathis (7♂, 4♀; USNM); Johnson Creek meadow (22 km N Blanding: <named-content xmlns:xlink="http://www.w3.org/1999/xlink" content-type="dwc:verbatimCoordinates" xlink:type="simple">37°47.5'N, 109°30.5'W</named-content>; 2384 m), 20 Aug 2013, D. and W. N. Mathis (1♀; USNM).</p><p>VIRGINIA. <bold>Essex:</bold> Tappahannock (<named-content xmlns:xlink="http://www.w3.org/1999/xlink" content-type="dwc:verbatimCoordinates" xlink:type="simple">37°55.8'N, 76°51.4'W</named-content>; Rappahannock River), 18 Sep 2004, D. and W. N. Mathis (1♂; USNM). <bold>Fairfax:</bold> Great Falls (Patowmack Canal; <named-content xmlns:xlink="http://www.w3.org/1999/xlink" content-type="dwc:verbatimCoordinates" xlink:type="simple">39°00.1'N, 77°15.2'W</named-content>), 3 Oct 2006, D. and W. N. Mathis (1♂; USNM); Turkey Run (mouth; <named-content xmlns:xlink="http://www.w3.org/1999/xlink" content-type="dwc:verbatimCoordinates" xlink:type="simple">38°57.9'N, 77°09.4'W</named-content>), 10 Jul-7 Sep 2006, 2007, 2008, D. and W. N. Mathis, H. B. Williams (9♂, 3♀; USNM). <bold>Patrick:</bold> Meadows of Dan (<named-content xmlns:xlink="http://www.w3.org/1999/xlink" content-type="dwc:verbatimCoordinates" xlink:type="simple">36°44.2'N, 80°22.9'W</named-content>), 18 May 2005, D. and W. N. Mathis (2♀; USNM). <bold>Stafford:</bold> Aquia Harbour, Lions Park (<named-content xmlns:xlink="http://www.w3.org/1999/xlink" content-type="dwc:verbatimCoordinates" xlink:type="simple">38°27'N, 77°23.3'W</named-content>), 21 Jul-4 Sep 2006, 2008, D. and W. N. Mathis (5♂; USNM); Aquia Landing (<named-content xmlns:xlink="http://www.w3.org/1999/xlink" content-type="dwc:verbatimCoordinates" xlink:type="simple">38°23.2'N, 77°19'W</named-content>), 7 May 2005, D. and W. N. Mathis (2♂, 1♀; USNM); Falmouth (<named-content xmlns:xlink="http://www.w3.org/1999/xlink" content-type="dwc:verbatimCoordinates" xlink:type="simple">38°19.2'N, 77°28.1'W</named-content>; Rappahannock River; 9 m), 26 May-30 Jun 2007, D. and W. N. Mathis (4♂; USNM).</p><p>WASHINGTON. <bold>Franklin:</bold> Columbia River N of Pasco (<named-content xmlns:xlink="http://www.w3.org/1999/xlink" content-type="dwc:verbatimCoordinates" xlink:type="simple">46°21.5'N, 119°15.5'W</named-content>), 29 Jul 1998, W. N. Mathis (6♂; USNM); Lake Kahlotus (<named-content xmlns:xlink="http://www.w3.org/1999/xlink" content-type="dwc:verbatimCoordinates" xlink:type="simple">46°39'N, 118°32'W</named-content>), 25 Jul 1992, D. and W. N. Mathis (1♀; USNM); Levey (<named-content xmlns:xlink="http://www.w3.org/1999/xlink" content-type="dwc:verbatimCoordinates" xlink:type="simple">46°05'N, 118°52'W</named-content>; Snake River), 27 Jul 1992, D. and W. N. Mathis (27♂, 8♀; USNM); Ringold (NW Pasco; <named-content xmlns:xlink="http://www.w3.org/1999/xlink" content-type="dwc:verbatimCoordinates" xlink:type="simple">46°30.4'N, 119°15.3'W</named-content>; Columbia River), 30 Jul 1998, D. and W. N. Mathis (2♂; USNM); Ringold (4.8 km N; <named-content xmlns:xlink="http://www.w3.org/1999/xlink" content-type="dwc:verbatimCoordinates" xlink:type="simple">46°30.9'N, 119°15.3'W</named-content>), Columbia River, 2 Jul 1988, D. and W. N. Mathis (1♂, 1♀; USNM); Snake River, Levey Landing (<named-content xmlns:xlink="http://www.w3.org/1999/xlink" content-type="dwc:verbatimCoordinates" xlink:type="simple">46°05'N, 118°52'W</named-content>), 27 Jul 1992, D. and W. N. Mathis (29♂, 7♀; USNM). <bold>Klickitat:</bold> Glenn Wood, Klickitat River (<named-content xmlns:xlink="http://www.w3.org/1999/xlink" content-type="dwc:verbatimCoordinates" xlink:type="simple">45°41.8'N, 121°17.5'W</named-content>), 17 Jun 1917, A. L. Melander (1♀; ANSP). <bold>Whitman:</bold> Pullman (3.2 km NW; <named-content xmlns:xlink="http://www.w3.org/1999/xlink" content-type="dwc:verbatimCoordinates" xlink:type="simple">46°44'N, 117°10.9'W</named-content>), 11 Jul 1988, D. and W. N. Mathis (1♂; USNM).</p><p>WEST VIRGINIA. <bold>Mercer:</bold> Ceres (Kee Reservoir; <named-content xmlns:xlink="http://www.w3.org/1999/xlink" content-type="dwc:verbatimCoordinates" xlink:type="simple">37°18.4'N, 81°10.4'W</named-content>; 757 m), 24 Sep 2007, D. and W. N. Mathis (2♂; USNM). <bold>Summers:</bold> Hinton (<named-content xmlns:xlink="http://www.w3.org/1999/xlink" content-type="dwc:verbatimCoordinates" xlink:type="simple">37°41.8'N, 80°53'W</named-content>; New River; 427 m), 26 Sep 2007, D. and W. N. Mathis (2♂, 2♀; USNM). <bold>Wyoming:</bold> R. D. Bailey Lake (<named-content xmlns:xlink="http://www.w3.org/1999/xlink" content-type="dwc:verbatimCoordinates" xlink:type="simple">37°35.7'N, 81°46.8'W</named-content>; 324 m), 25 Sep 2007, D. and W. N. Mathis (1♂, 1♀; USNM).</p></tp:treatment-sec><tp:treatment-sec sec-type="Distribution"><title>Distribution</title><p>(<xref ref-type="fig" rid="F59">Fig. 153</xref>). Nearctic: United States (Arizona, California, Georgia, Illinois, Indiana, Michigan, Nevada, New Mexico, Oklahoma, Tennessee, Texas, Utah, Virginia, Washington, West Virginia).</p><fig id="F59" position="float" orientation="portrait"><label>Figure 153.</label><caption><p>Distribution of <italic><tp:taxon-name>Hydrochasma avanae</tp:taxon-name></italic> Mathis and Zatwarnicki.</p></caption><graphic xmlns:xlink="http://www.w3.org/1999/xlink" xlink:href="ZooKeys-363-001-g059.jpg" position="float" orientation="portrait" xlink:type="simple"/></fig></tp:treatment-sec><tp:treatment-sec sec-type="Etymology"><title>Etymology.</title><p>The species epithet, <italic>avanae</italic>, is a feminine genitive patronym to recognize Ms. Avan Thayn who guided us to the type locality.</p></tp:treatment-sec><tp:treatment-sec sec-type="Remarks"><title>Remarks.</title><p>This is a widespread species that is relatively common in the Nearctic Region. Externally, this species is very similar and evidently closely related to <italic><tp:taxon-name>Hydrochasma andeum</tp:taxon-name></italic> and <italic><tp:taxon-name>Hydrochasma annae</tp:taxon-name></italic> but can be distinguished from either of these two species by having a hindtibia that bears a black setula ventrally near the apex, a nearly parallel-sided ventral epandrial process, and by having a more robustly developed hypandrium, especially the anterior two-thirds (<xref ref-type="fig" rid="F58">Fig. 151</xref>). In addition, the apical portion of the aedeagus is frequently greatly inflated (best seen in lateral view; <xref ref-type="fig" rid="F58">Fig. 152</xref>)</p></tp:treatment-sec><ref-list><ref id="B26"><mixed-citation xmlns:xlink="http://www.w3.org/1999/xlink" xlink:type="simple"><person-group><name name-style="western"><surname>Mathis</surname><given-names>WN</given-names></name><name name-style="western"><surname>Zatwarnicki</surname><given-names>T</given-names></name></person-group> (<year>2010</year>) <article-title>New species and other taxonomic modifications for shore flies from the Delmarva States (Diptera: Ephydridae).</article-title><source>Proceedings of the Entomological Society of Washington</source><volume>112</volume>: <fpage>97</fpage>-<lpage>128</lpage>. doi: <ext-link ext-link-type="uri" xlink:href="http://dx.doi.org/10.4289/0013-8797-112.1.97" xlink:type="simple">10.4289/0013-8797-112.1.97</ext-link></mixed-citation></ref></ref-list></tp:taxon-treatment>
