# Supplementary material for: A revision of the shore-fly genus Hydrochasma Hendel (Diptera, Ephydridae)
Source: Zookeys. 2013 Dec 16;(363):1–161. doi: 10.3897/zookeys.363.6482 (PMC3867181; doi:10.3897/zookeys.363.6482)
Supplement: XML Treatment for Hydrochasma capsum [file zookeys.363.6482-treatment30.xml]

<!DOCTYPE tp:taxon-treatment
  PUBLIC "-//TaxonX//DTD Taxonomic Treatment Publishing DTD v0 20100105//EN" "tax-treatment-NSO.dtd">
<tp:taxon-treatment xmlns:tp="http://www.plazi.org/taxpub"><tp:treatment-meta><mixed-citation publication-type="journal"><person-group><name><surname>Mathis</surname><given-names>Wayne N.</given-names></name><name><surname>Zatwarnicki</surname><given-names>Tadeusz</given-names></name></person-group><article-title>A revision of the shore-fly genus <italic>Hydrochasma</italic> Hendel (Diptera, Ephydridae)</article-title><source>Zookeys</source><day>16</day><month>12</month><year>2013</year><volume>2013</volume><issue>363</issue><fpage>1</fpage><lpage>161</lpage><pub-id pub-id-type="doi">10.3897/zookeys.363.6482</pub-id></mixed-citation></tp:treatment-meta><tp:nomenclature><label>28.</label><tp:taxon-name>
                            <tp:taxon-name-part taxon-name-part-type="genus">Hydrochasma</tp:taxon-name-part>
                            <tp:taxon-name-part taxon-name-part-type="species">capsum</tp:taxon-name-part>
                            <object-id xmlns:xlink="http://www.w3.org/1999/xlink" content-type="zoobank" xlink:type="simple">http://zoobank.org/C805867D-2672-42C3-9BB9-5AD506F45651</object-id>
                            <object-id xmlns:xlink="http://www.w3.org/1999/xlink" xlink:type="simple">http://species-id.net/wiki/Hydrochasma_capsum</object-id>
                        </tp:taxon-name><tp:taxon-status xmlns:xlink="http://www.w3.org/1999/xlink" xlink:type="simple">sp. n.</tp:taxon-status><xref ref-type="fig" rid="F60">Figs 154</xref><xref ref-type="fig" rid="F61">–</xref><xref ref-type="fig" rid="F62">161</xref><xref ref-type="fig" rid="F71">, 184</xref></tp:nomenclature><tp:treatment-sec sec-type="Diagnosis"><title>Diagnosis.</title><p>This species is distinguished from other congeners by the following combination of characters: Small to moderately small shore flies, body length 1.25–2.15 mm. <italic>Head</italic>: Antenna mostly dark gray; parafacial silvery white, concolorous with facial coloration; gena-to-eye ratio 0.16–0.17. <italic>Thorax</italic>: Wing with costal vein ratio 0.68–0.71; M vein ratio 0.60–0.62. Forecoxa mostly to entirely yellow, at most with basal margin gray to silvery gray. <italic>Abdomen</italic>: Tergites 1–4 with dorsum extensively grayish black to slate black, sharply contrasted along an even line with gray to silvery gray lateral margins (margins sometimes on venter), lacking gray wedges along lateral margins; tergite 5 of male with gray anterior margin, posterior portion with a large, medial, oval, black spot (<xref ref-type="fig" rid="F71">Fig. 184</xref>). Male terminalia (<xref ref-type="fig" rid="F61">Figs 157–160</xref>): Combined structures generally moderately elongate, in posterior view (<xref ref-type="fig" rid="F61">Fig. 157</xref>) height slightly more than twice width, generally setulose but with setulae on ventral 1/3 smaller than those on dorsal 2/3; epandrium with dorsal arch above cerci roundly truncated, not connected, in posterior view (<xref ref-type="fig" rid="F61">Fig. 157</xref>) with wide medial area membranous, narrowest at midlength, sclerotized ventral portion (along margin) tapered to sharp point, ventral margin very broadly rounded, in lateral view (<xref ref-type="fig" rid="F61">Fig. 158</xref>) with posterior margin more or less evenly curved, anterior margin with a shallow protuberance at ventral 1/3; cerci moderately long, height nearly twice width, narrowly semi-hemispherical (<xref ref-type="fig" rid="F61">Fig. 157</xref>), not attached lateroventrally with epandrium; aedeagus in lateral view (<xref ref-type="fig" rid="F61">Fig. 160</xref>) complex, robust, moderately deeply bilobed, base wide, width just slightly less than length of gonite, anterior lobe narrow, bearing hairs on apicoposterior margin, posterior lobe wider, membranous, in ventral view (<xref ref-type="fig" rid="F61">Fig. 159</xref>) relatively narrow on basal 1/3, thereafter slighter wider, apex broadly rounded; phallapodeme in lateral view (<xref ref-type="fig" rid="F61">Fig. 160</xref>) elongate, narrow, rod-like, mostly parallel sided, apex at hypandrial end, widened, in ventral view (<xref ref-type="fig" rid="F61">Fig. 159</xref>) an elongate, T-shaped process with width of crossbar about 1/3 length, vertical portion parallel sided, straight; gonite in lateral view (<xref ref-type="fig" rid="F61">Fig. 160</xref>) narrow, elongate, bar-like, with shallow zigzag medially, in ventral view (<xref ref-type="fig" rid="F61">Fig. 159</xref>) bar-like, slightly sinuous; hypandrium in lateral view (<xref ref-type="fig" rid="F61">Fig. 160</xref>) pointed anteriorly, becoming wider posteriorly, in ventral view (<xref ref-type="fig" rid="F61">Fig. 159</xref>) robustly W-shaped with medioanterior cleft short, depth less than crossbar of phallapodeme, each lateral portion wide, robustly developed, posterior emargination widely V-shaped.</p><fig id="F60" position="float" orientation="portrait"><label>Figures 154–156.</label><caption><p><italic><tp:taxon-name>Hydrochasma capsum</tp:taxon-name></italic> sp. n. (Puerto Rico. Maricao) <bold>154</bold> head, anterior view <bold>155</bold> same, lateral view <bold>156</bold> same, oblique view. Scale bar = 0.1 mm.</p></caption><graphic xmlns:xlink="http://www.w3.org/1999/xlink" xlink:href="ZooKeys-363-001-g060.jpg" position="float" orientation="portrait" xlink:type="simple"/></fig><fig id="F61" position="float" orientation="portrait"><label>Figures 157–160.</label><caption><p><italic><tp:taxon-name>Hydrochasma capsum</tp:taxon-name></italic> sp. n. (Puerto Rico. Rio Hoconuco) <bold>157</bold> epandrium and cerci, posterior view <bold>158</bold> same, lateral view <bold>159</bold> internal structures of male terminalia (aedeagus [shaded], phallapodeme, gonite, hypandrium), ventral view <bold>160</bold> same, lateral view. Scale bar = 0.1 mm.</p></caption><graphic xmlns:xlink="http://www.w3.org/1999/xlink" xlink:href="ZooKeys-363-001-g061.jpg" position="float" orientation="portrait" xlink:type="simple"/></fig></tp:treatment-sec><tp:treatment-sec sec-type="Type material"><title>Type material.</title><p>The holotype male of <italic><tp:taxon-name>Hydrochasma capsum</tp:taxon-name></italic> is labeled “ECUADOR. Prt.Or[e]ll[a]na: RíoTiputini (<named-content xmlns:xlink="http://www.w3.org/1999/xlink" content-type="dwc:verbatimCoordinates" xlink:type="simple">0°38.2'S, 76°8.9'W</named-content>)[,] 12–26Aug 1999, W. N. Mathis, A. Baptista, M. Kotrba/USNM ENT 00117968 [plastic bar code label]/HOLOTYPE ♂ <italic><tp:taxon-name>Hydrochasma capsum</tp:taxon-name></italic> Mathis &amp; Zatwarnicki, USNM [red].” The holotype is double mounted (minuten in a block of plastic), is in excellent condition, and is deposited in the USNM. Sixty-three paratypes (58♂, 5♀; USNM) bear the same label data as the holotype.</p></tp:treatment-sec><tp:treatment-sec sec-type="Type locality"><title>Type locality.</title><p>Ecuador. Orellana: RíoTiputini (<named-content xmlns:xlink="http://www.w3.org/1999/xlink" content-type="dwc:verbatimCoordinates" xlink:type="simple">0°38.2'S, 76°8.9'W</named-content>).</p></tp:treatment-sec><tp:treatment-sec sec-type="Other specimens examined"><title>Other specimens examined.</title><p>Neotropical. BOLIVIA. <bold>La Paz:</bold> Guanay (3 km E; <named-content xmlns:xlink="http://www.w3.org/1999/xlink" content-type="dwc:verbatimCoordinates" xlink:type="simple">15°30.2'S, 67°52.3'W</named-content>; 500 m), 14 Mar 2001, W. N. Mathis (3♂; USNM); Mapiri (<named-content xmlns:xlink="http://www.w3.org/1999/xlink" content-type="dwc:verbatimCoordinates" xlink:type="simple">15°18.6'S, 68°13'W</named-content>; 720 m), 15–17 Mar 2001; S. D. Gaimari, W. N. Mathis (1♀; USNM).</p><p>BRAZIL. <bold>Paraná:</bold> Matinhos (N.; <named-content xmlns:xlink="http://www.w3.org/1999/xlink" content-type="dwc:verbatimCoordinates" xlink:type="simple">25°46.4'S, 48°30.8'W</named-content>; 3 m; beach/estuary), 25 Mar 2010, D. and W. N. Mathis (1♂; DZUP, USNM). <bold>São Paulo:</bold> Ubatuba, Praia Puruba (<named-content xmlns:xlink="http://www.w3.org/1999/xlink" content-type="dwc:verbatimCoordinates" xlink:type="simple">23°21'S, 44°55.6'W</named-content>; beach), 29–30 Mar 2010, D. and W. N. Mathis (18♂, 2♀; USNM).</p><p>COSTA RICA. <bold>Cartago:</bold> Pejibaye (<named-content xmlns:xlink="http://www.w3.org/1999/xlink" content-type="dwc:verbatimCoordinates" xlink:type="simple">09°48.1'N, 83°42.7'W</named-content>; La Reserva Biológica del Copal; 1090 m), 4 Apr 2005, J. Azofeifa, D. Briceño (2♂, 8♀; INBio). <bold>Guanacaste:</bold> Bagaces Fortuna Z.P. Miravalles (<named-content xmlns:xlink="http://www.w3.org/1999/xlink" content-type="dwc:verbatimCoordinates" xlink:type="simple">10°43.1'N, 84°51.3'W</named-content>; Sendero Cabro Muco; 980 m), 8–31 Jul 2002, J. D. Gutierrez (2♂, 3♀; INBio); Parque Nacional Santa Rosa (Bosque San Emilio; <named-content xmlns:xlink="http://www.w3.org/1999/xlink" content-type="dwc:verbatimCoordinates" xlink:type="simple">10°50.6'N, 85°36.8'W</named-content>; 300 m), 12–14 Jun 2002, D. Briceño (1♂; INBio).</p><p>ECUADOR. <bold>Pastaza:</bold> Puyo (<named-content xmlns:xlink="http://www.w3.org/1999/xlink" content-type="dwc:verbatimCoordinates" xlink:type="simple">01°29'S, 77°59.7'W</named-content>; black light), 16 May 1977, D. R. Givens, P. J. Spangler (54♂, 29♀; USNM).</p><p>GUYANA. Conservation of Ecological Interactions and Biotic Associations (CEIBA; ca. 40 km S Georgetown; <named-content xmlns:xlink="http://www.w3.org/1999/xlink" content-type="dwc:verbatimCoordinates" xlink:type="simple">06°29.9'N, 58°13.1'W</named-content>), 13–21 Apr 1994, 1995, 1997, W. N. Mathis (7♂; USNM); Georgetown (<named-content xmlns:xlink="http://www.w3.org/1999/xlink" content-type="dwc:verbatimCoordinates" xlink:type="simple">06°48.6'N, 58°08.6'W</named-content>), 20–29 Aug 1997, W. N. Mathis (2♀; USNM); Karanambo, Rupununi River (ox bow; <named-content xmlns:xlink="http://www.w3.org/1999/xlink" content-type="dwc:verbatimCoordinates" xlink:type="simple">03°45.1'N, 59°18.6'W</named-content>), 2 Apr 1994, W. N. Mathis (1♂, 1♀; USNM); Kato, Chiung River (<named-content xmlns:xlink="http://www.w3.org/1999/xlink" content-type="dwc:verbatimCoordinates" xlink:type="simple">04°39.7'N, 59°50.0'W</named-content>), 1 May 1995, W. N. Mathis (5♂, 5♀; USNM); Kumu River and Falls (25 km SE Lethem in Kanuku Mountains; <named-content xmlns:xlink="http://www.w3.org/1999/xlink" content-type="dwc:verbatimCoordinates" xlink:type="simple">03°15.9'N, 59°43.6'W</named-content>), 4–30 Apr 1994, 1995, W. N. Mathis (4♂, 3♀; USNM); Wiruni River (<named-content xmlns:xlink="http://www.w3.org/1999/xlink" content-type="dwc:verbatimCoordinates" xlink:type="simple">05°46.6'N, 58°01'W</named-content>), 11 Apr 1994, W. N. Mathis (1♂, 4♀; USNM).</p><p>TRINIDAD and TOBAGO. Tobago. <bold>St. John:</bold> Charlotteville (5 km S; Hermitage River and beach; <named-content xmlns:xlink="http://www.w3.org/1999/xlink" content-type="dwc:verbatimCoordinates" xlink:type="simple">11°18.9'N, 60°34.2'W</named-content>), 10 Jun 1993, D. and W. N. Mathis (1♂; USNM).</p><p>West Indies. CUBA. <bold>Cienfuegos:</bold> Topes de Collantes (5 km WNW; <named-content xmlns:xlink="http://www.w3.org/1999/xlink" content-type="dwc:verbatimCoordinates" xlink:type="simple">21°56.5'N, 80°2.3'W</named-content>; 600 m), 11 Dec 1994, W. N. Mathis (1♂, 2♀; USNM). <bold>Pinar del Rio:</bold> Soroa (<named-content xmlns:xlink="http://www.w3.org/1999/xlink" content-type="dwc:verbatimCoordinates" xlink:type="simple">22°47.7'N, 83°W</named-content>), 27–28 Apr 1983, W. N. Mathis (1♂; USNM). <bold>Sancti Spiritus:</bold> Topes de Collantes (<named-content xmlns:xlink="http://www.w3.org/1999/xlink" content-type="dwc:verbatimCoordinates" xlink:type="simple">21°54.4'N, 80°01.4'W</named-content>; 670 m), 9–11 Dec 1994, W. N. Mathis (4♂, 14♀; USNM).</p><p>DOMINICAN REPUBLIC. <bold>Barahona:</bold> Baoruco (beach and river; <named-content xmlns:xlink="http://www.w3.org/1999/xlink" content-type="dwc:verbatimCoordinates" xlink:type="simple">18°04.6'N, 71°05.5'W</named-content>), 19 May 1998, D. and W. N. Mathis (6♂; USNM); Paraíso (5 km N; <named-content xmlns:xlink="http://www.w3.org/1999/xlink" content-type="dwc:verbatimCoordinates" xlink:type="simple">18°01.5'N, 71°11.6'W</named-content>; 150 m), 21 Mar 1999, W. N. Mathis (1♂; USNM); San Rafael (<named-content xmlns:xlink="http://www.w3.org/1999/xlink" content-type="dwc:verbatimCoordinates" xlink:type="simple">18°01.9'N, 71°08.4'W</named-content>), 22 Mar 1999, W. N. Mathis (1♂; USNM). <bold>El Seibo:</bold> Pedro Sáchez (<named-content xmlns:xlink="http://www.w3.org/1999/xlink" content-type="dwc:verbatimCoordinates" xlink:type="simple">18°51.4'N, 69°6.5'W</named-content>), 26 May 1998, D. and W. N. Mathis (1♂; USNM). <bold>Independencia:</bold> Duvergé (2 km S; <named-content xmlns:xlink="http://www.w3.org/1999/xlink" content-type="dwc:verbatimCoordinates" xlink:type="simple">18°22'N, 71°31.4'W</named-content>), 24 Mar 1999, D. and W. N. Mathis (5♂, 1♀; USNM); Puerto Escondido (<named-content xmlns:xlink="http://www.w3.org/1999/xlink" content-type="dwc:verbatimCoordinates" xlink:type="simple">18°19.6'N, 71°35'W</named-content>; 1370 m), 24 Mar 1999, D. and W. N. Mathis (1♂; USNM). <bold>La Vega:</bold> El Rio (9.5 km E; <named-content xmlns:xlink="http://www.w3.org/1999/xlink" content-type="dwc:verbatimCoordinates" xlink:type="simple">19°0.9'N, 70°33.5'W</named-content>; 980 m), 6–24 May 1995, 1998, D. and W. N. Mathis (16♂, 3♀; USNM); Constanza (15.2 km SE; <named-content xmlns:xlink="http://www.w3.org/1999/xlink" content-type="dwc:verbatimCoordinates" xlink:type="simple">18°60.3'N, 70°40.9'W</named-content>; 1580 m), 7 May 1995, W. N. Mathis (1♂; USNM); Jarabacoa (1–2 km S; <named-content xmlns:xlink="http://www.w3.org/1999/xlink" content-type="dwc:verbatimCoordinates" xlink:type="simple">19°06.9'N, 70°37'W</named-content>; 520 m), 8–21 May 1995, 1998, D. and W. N. Mathis (3♂, 4♀; USNM); La Cienega de Manabao (<named-content xmlns:xlink="http://www.w3.org/1999/xlink" content-type="dwc:verbatimCoordinates" xlink:type="simple">19°03.9'N, 70°51.8'W</named-content>; 1050 m), 28 Mar 1999, W. N. Mathis (14♂, 5♀; USNM); Jarabacoa (5 km S; <named-content xmlns:xlink="http://www.w3.org/1999/xlink" content-type="dwc:verbatimCoordinates" xlink:type="simple">19°05.8'N, 70°36.5'W</named-content>; 640 m), 8–20 May 1995, W. N. Mathis (1♀; USNM); Río Camu (3.5 km NW La Vega; <named-content xmlns:xlink="http://www.w3.org/1999/xlink" content-type="dwc:verbatimCoordinates" xlink:type="simple">19°13.8'N, 70°35.2'W</named-content>; 100 m), 18 May 1998, D. and W. N. Mathis (1♂, 1♀; USNM); Salto Baiguate (near Jarabacoa; <named-content xmlns:xlink="http://www.w3.org/1999/xlink" content-type="dwc:verbatimCoordinates" xlink:type="simple">19°05.5'N, 70°36.9'W</named-content>; 570 m), 9 May 1995, W. N. Mathis (8♂, 2♀; USNM); Salto Guasara (near Jarabacoa; <named-content xmlns:xlink="http://www.w3.org/1999/xlink" content-type="dwc:verbatimCoordinates" xlink:type="simple">19°04.4'N, 70°42.1'W</named-content>; 680 m), 9 May 1995, W. N. Mathis (4♂; USNM). <bold>Monseñor Nouel:</bold> near Jima (<named-content xmlns:xlink="http://www.w3.org/1999/xlink" content-type="dwc:verbatimCoordinates" xlink:type="simple">19°01.6'N, 70°28.8'W</named-content>; 670 m), 24 May 1998, D. and W. N. Mathis (2♂; USNM). <bold>Pedernales:</bold> Alcoa Road (km 30; N Cabo Rojo; <named-content xmlns:xlink="http://www.w3.org/1999/xlink" content-type="dwc:verbatimCoordinates" xlink:type="simple">18°07.3'N, 71°35.8'W</named-content>; 1080 m), 20 Mar 1999, W. N. Mathis (1♂, 1♀; USNM); Pedernales (19 km N; <named-content xmlns:xlink="http://www.w3.org/1999/xlink" content-type="dwc:verbatimCoordinates" xlink:type="simple">18°09.2'N, 71°44.8'W</named-content>; 230 m), 20 Mar 1999, W. N. Mathis (4♂; USNM). <bold>Puerto Plata:</bold> Río Camu (14 km E Puerto Plata; <named-content xmlns:xlink="http://www.w3.org/1999/xlink" content-type="dwc:verbatimCoordinates" xlink:type="simple">19°41.9'N, 70°37.4'W</named-content>), 17–23 May 1995, 1998, D. and W. N. Mathis (6♂; USNM).</p><p>JAMAICA. <bold>Clarendon:</bold> Grantham (<named-content xmlns:xlink="http://www.w3.org/1999/xlink" content-type="dwc:verbatimCoordinates" xlink:type="simple">18°09.3'N, 77°23.8'W</named-content>; 340 m), 16 Apr 2000, W. N. Mathis (3♂, 2♀; USNM). <bold>Manchester:</bold> Mandeville (<named-content xmlns:xlink="http://www.w3.org/1999/xlink" content-type="dwc:verbatimCoordinates" xlink:type="simple">18°03.5'N, 77°31.9'W</named-content>), 7–13 May 1996, D. and W. N. Mathis, H. B. Williams (2♂, 2♀; USNM). <bold>Portland:</bold> Crystal Springs (<named-content xmlns:xlink="http://www.w3.org/1999/xlink" content-type="dwc:verbatimCoordinates" xlink:type="simple">18°12.5'N, 76°37.9'W</named-content>), 18 May 1996, D. and W. N. Mathis, H. B. Williams (1♂, 1♀; USNM); Berridale (<named-content xmlns:xlink="http://www.w3.org/1999/xlink" content-type="dwc:verbatimCoordinates" xlink:type="simple">18°06.5'N, 76°20'W</named-content>), Rio Grande River, 25 Apr 2000, W. N. Mathis (4♂, 1♀; USNM); Green Hills (<named-content xmlns:xlink="http://www.w3.org/1999/xlink" content-type="dwc:verbatimCoordinates" xlink:type="simple">18°05.7'N, 76°43'W</named-content>; 780 m), 28 Apr 2000, W. N. Mathis (1♂; USNM). <bold>St. Andrew:</bold> Mavis Bank (1.7 km E; <named-content xmlns:xlink="http://www.w3.org/1999/xlink" content-type="dwc:verbatimCoordinates" xlink:type="simple">18°02.4'N, 77°39.5'W</named-content>; 575 m), Yallahs River, 21–22 Apr-1 May 2000, W. N. Mathis (7♂, 7♀; USNM); Mavis Bank (4.3 km SE; <named-content xmlns:xlink="http://www.w3.org/1999/xlink" content-type="dwc:verbatimCoordinates" xlink:type="simple">18°01.4'N, 76°38.1'W</named-content>; 480 m); Yallahs River, 22–23 Apr 2000, W. N. Mathis (3♂, 1♀; USNM); Mavis Bank (near coffee factory; <named-content xmlns:xlink="http://www.w3.org/1999/xlink" content-type="dwc:verbatimCoordinates" xlink:type="simple">18°01.4'N, 76°39.7'W</named-content>; waterfall), 21–23 Apr 2000, W. N. Mathis (1♂, 2♀; USNM); Silver Hill Gap (<named-content xmlns:xlink="http://www.w3.org/1999/xlink" content-type="dwc:verbatimCoordinates" xlink:type="simple">18°05.3'N, 76°43'W</named-content>; 940 m), 29 Apr 2000, W. N. Mathis (1♂; USNM). <bold>St. Elizabeth:</bold> Ys Falls (<named-content xmlns:xlink="http://www.w3.org/1999/xlink" content-type="dwc:verbatimCoordinates" xlink:type="simple">18°09.3'N, 77°49.5'W</named-content>), 17–18 Apr 2000, W. N. Mathis (7♂, 5♀; USNM). <bold>St. Mary:</bold>Annotto Bay (marsh), 25 Feb 1969, W. W. Wirth (2♂, 1♀; USNM). <bold>St. Thomas:</bold> Bath Fountain Spring (<named-content xmlns:xlink="http://www.w3.org/1999/xlink" content-type="dwc:verbatimCoordinates" xlink:type="simple">17°57.6'N, 76°21.3'W</named-content>), 15 May 1996, D. and W. N. Mathis, H. B. Williams (2♂, 1♀; USNM); Bath River, Bath (<named-content xmlns:xlink="http://www.w3.org/1999/xlink" content-type="dwc:verbatimCoordinates" xlink:type="simple">17°56.8'N, 76°21.6'W</named-content>), 16 May 1996, D. and W. N. Mathis, H. B. Williams (2♂; USNM); Hagley Gap (1 km E; <named-content xmlns:xlink="http://www.w3.org/1999/xlink" content-type="dwc:verbatimCoordinates" xlink:type="simple">18°00.1'N, 76°36.7'W</named-content>), 16 May 1996, D. and W. N. Mathis, H. B. Williams (2♂, 1♀; USNM); Mt. Lebanus (<named-content xmlns:xlink="http://www.w3.org/1999/xlink" content-type="dwc:verbatimCoordinates" xlink:type="simple">17°58.2'N, 76°32.7'W</named-content>), 16 May 1996, D. and W. N. Mathis, H. B. Williams (2♂; USNM); Yallahs River (mouth; <named-content xmlns:xlink="http://www.w3.org/1999/xlink" content-type="dwc:verbatimCoordinates" xlink:type="simple">17°53'N, 76°35.6'W</named-content>), 14 May 1996, D. and W. N. Mathis, H. B. Williams (4♂, 2♀; USNM).</p><p>PUERTO RICO. Maricao (<named-content xmlns:xlink="http://www.w3.org/1999/xlink" content-type="dwc:verbatimCoordinates" xlink:type="simple">18°11.1'N, 66°58.9'W</named-content>), 21 Sep 1995, D. and W. N. Mathis (9♂, 7♀; USNM); Maricao, Los Viveros (<named-content xmlns:xlink="http://www.w3.org/1999/xlink" content-type="dwc:verbatimCoordinates" xlink:type="simple">18°10.5'N, 66°59.2'W</named-content>), 21 Sep 1995, D. and W. N. Mathis (1♂; USNM); Río Hoconuco (<named-content xmlns:xlink="http://www.w3.org/1999/xlink" content-type="dwc:verbatimCoordinates" xlink:type="simple">18°7.6'N, 67°2.6'W</named-content>), 20 Sep 1995, D. and W. N. Mathis (6♂, 1♀; USNM).</p><p>ST. LUCIA. Dauphin Boguis (1.6 km S Marquis; <named-content xmlns:xlink="http://www.w3.org/1999/xlink" content-type="dwc:verbatimCoordinates" xlink:type="simple">14°01'N, 60°55'W</named-content>), 17 Jun 1991, D. and W. N. Mathis (1♂, 1♀; USNM).</p></tp:treatment-sec><tp:treatment-sec sec-type="Distribution"><title>Distribution</title><p>(<xref ref-type="fig" rid="F62">Fig. 161</xref>). Neotropical: Bolivia (La Paz), Brazil (Paraná, São Paulo), Costa Rica (Cartago, Guanacaste), Ecuador (Orellana, Pastaza), Guyana, Trinidad and Tobago, West Indies (Cuba, Dominican Republic, Jamaica, Puerto Rico, St. Lucia).</p><fig id="F62" position="float" orientation="portrait"><label>Figure 161.</label><caption><p>Distribution of <italic><tp:taxon-name>Hydrochasma capsum</tp:taxon-name></italic> sp. n.</p></caption><graphic xmlns:xlink="http://www.w3.org/1999/xlink" xlink:href="ZooKeys-363-001-g062.jpg" position="float" orientation="portrait" xlink:type="simple"/></fig></tp:treatment-sec><tp:treatment-sec sec-type="Etymology"><title>Etymology.</title><p>The species epithet, <italic>capsum</italic>, is of Latin derivation and means case, referring to the rectangular, case-like shape of the male terminalia in posterior view.</p></tp:treatment-sec><tp:treatment-sec sec-type="Remarks"><title>Remarks.</title><p>This species is closely related to <italic><tp:taxon-name>Hydrochasma robustum</tp:taxon-name></italic>, especially the similar shapes of their respective epandriums in posterior view, but it can be distinguished from that species by the more broadly developed hypandrium in ventral view (wider than long) and the lack of basal, hypandrial notches.</p></tp:treatment-sec><tp:treatment-sec><!--Section generated to contain objects referenced in tp:taxon-treatment.--><fig id="F71" position="float" orientation="portrait"><label>Figures 184–185.</label><caption><p>Abdomens of males, dorsal view. <bold>184</bold> <italic><tp:taxon-name>Hydrochasma capsum</tp:taxon-name></italic> sp. n. (Cuba. Sancti Spiritus: Topes de Collantes) <bold>185</bold> <italic><tp:taxon-name>Hydrochasma leucoproctum</tp:taxon-name></italic> (Loew) (St. Vincent: Cumberland Bay). Scale bar = 0.1 mm.</p></caption><graphic xmlns:xlink="http://www.w3.org/1999/xlink" xlink:href="ZooKeys-363-001-g071.jpg" position="float" orientation="portrait" xlink:type="simple"/></fig></tp:treatment-sec></tp:taxon-treatment>
