# Supplementary material for: A revision of the shore-fly genus Hydrochasma Hendel (Diptera, Ephydridae)
Source: Zookeys. 2013 Dec 16;(363):1–161. doi: 10.3897/zookeys.363.6482 (PMC3867181; doi:10.3897/zookeys.363.6482)
Supplement: XML Treatment for Hydrochasma edmistoni [file zookeys.363.6482-treatment31.xml]

<!DOCTYPE tp:taxon-treatment
  PUBLIC "-//TaxonX//DTD Taxonomic Treatment Publishing DTD v0 20100105//EN" "tax-treatment-NSO.dtd">
<tp:taxon-treatment xmlns:tp="http://www.plazi.org/taxpub"><tp:treatment-meta><mixed-citation publication-type="journal"><person-group><name><surname>Mathis</surname><given-names>Wayne N.</given-names></name><name><surname>Zatwarnicki</surname><given-names>Tadeusz</given-names></name></person-group><article-title>A revision of the shore-fly genus <italic>Hydrochasma</italic> Hendel (Diptera, Ephydridae)</article-title><source>Zookeys</source><day>16</day><month>12</month><year>2013</year><volume>2013</volume><issue>363</issue><fpage>1</fpage><lpage>161</lpage><pub-id pub-id-type="doi">10.3897/zookeys.363.6482</pub-id></mixed-citation></tp:treatment-meta><tp:nomenclature><label>29.</label><tp:taxon-name>
                            <tp:taxon-name-part taxon-name-part-type="genus">Hydrochasma</tp:taxon-name-part>
                            <tp:taxon-name-part taxon-name-part-type="species">edmistoni</tp:taxon-name-part>
                            <object-id xmlns:xlink="http://www.w3.org/1999/xlink" content-type="zoobank" xlink:type="simple">http://zoobank.org/4287AC4A-A5A0-44B1-872A-9FEF6C7B9F89</object-id>
                            <object-id xmlns:xlink="http://www.w3.org/1999/xlink" xlink:type="simple">http://species-id.net/wiki/Hydrochasma_edmistoni</object-id>
                        </tp:taxon-name><tp:taxon-status xmlns:xlink="http://www.w3.org/1999/xlink" xlink:type="simple">sp. n.</tp:taxon-status><xref ref-type="fig" rid="F63">Figs 162</xref><xref ref-type="fig" rid="F64">–166</xref></tp:nomenclature><tp:treatment-sec sec-type="Diagnosis"><title>Diagnosis.</title><p>This species is distinguished from other congeners by the following combination of characters: Small shore flies, body length 1.55–1.75 mm. <italic>Head</italic>: Antenna mostly dark gray; parafacial silvery white, concolorous with facial coloration; gena-to-eye ratio 0.16–0.17. <italic>Thorax</italic>: Wing with costal vein ratio 0.67–0.69; M vein ratio 0.52–0.54. Forecoxa mostly blackish gray to gray. <italic>Abdomen</italic>: Tergites 1–4 extensively brownish black to blackish gray dorsally, lacking lateral wedges. Male terminalia (<xref ref-type="fig" rid="F63">Figs 162–165</xref>): Combined structures generally moderately elongate, in posterior view height twice width, excluding cerci, generally setulose dorsally, setulae sparse or lacking ventrally; epandrium with dorsal arch above cerci interrupted, not connected, in posterior view (<xref ref-type="fig" rid="F63">Fig. 162</xref>) with basal half rectangular with angles rounded, apical half narrowed, extended as abutting, narrow, almost parallel sided processes until irregularly rounded apex, rounded apex with broad, shallow triangular extension; ventral extensions of epandrium with subapical, shallowly V-shaped structure that bears setulae, in lateral view (<xref ref-type="fig" rid="F63">Fig. 163</xref>) generally moderately deeply arched with curvature more evident medially, apex rounded; cerci moderately short, height nearly twice width, semi-hemispherical (<xref ref-type="fig" rid="F63">Fig. 162</xref>), attached ventrally with epandrium; aedeagus in lateral view (<xref ref-type="fig" rid="F63">Fig. 165</xref>) elongate, about 4× longer than subapical width, tubular on basal half, mostly parallel sided, expanded on apical half, in ventral view (<xref ref-type="fig" rid="F63">Fig. 164</xref>) almost diamond shaped with longer basal extension being parallel sided, apex rounded; phallapodeme in lateral view (<xref ref-type="fig" rid="F63">Fig. 165</xref>) narrowly elongate, moderately expanded toward anterior margin, keel as a narrow, digitiform process, in ventral view (<xref ref-type="fig" rid="F63">Fig. 164</xref>) an elongate T with arms moderately wide, extended vertical shaft expanded to aedeagal base, this end truncate; gonite in lateral view (<xref ref-type="fig" rid="F63">Fig. 165</xref>) narrowly elongate, bar-like, very shallowly V-shaped, in ventral view (<xref ref-type="fig" rid="F63">Fig. 164</xref>) narrowly elongate, slightly swollen medially; hypandrium in lateral view (<xref ref-type="fig" rid="F63">Fig. 165</xref>) elongate and comparatively narrow, width less than aedeagal base, posterior margin tapered to a slightly recurved point, anterior margin truncate, in ventral view (<xref ref-type="fig" rid="F63">Fig. 164</xref>) deeply V-shaped, with vertex robustly developed and extended arms narrow, elongate anterior margin bluntly rounded.</p><fig id="F63" position="float" orientation="portrait"><label>Figures 162–165.</label><caption><p><italic><tp:taxon-name>Hydrochasma edmistoni</tp:taxon-name></italic> sp. n. (Dominican Republic. La Vega: La Vega) <bold>162</bold> epandrium and cerci, posterior view <bold>163</bold> same, lateral view <bold>164</bold> internal structures of male terminalia (aedeagus [shaded], phallapodeme, gonite, hypandrium), ventral view <bold>165</bold> same, lateral view. Scale bar = 0.1 mm.</p></caption><graphic xmlns:xlink="http://www.w3.org/1999/xlink" xlink:href="ZooKeys-363-001-g063.jpg" position="float" orientation="portrait" xlink:type="simple"/></fig></tp:treatment-sec><tp:treatment-sec sec-type="Type material"><title>Type material.</title><p>The holotype male of <italic><tp:taxon-name>Hydrochasma edmistoni</tp:taxon-name></italic> is labeled “<italic>DOMINICAN REPUBLIC. Azua</italic>: near Pueblo Viejo (<named-content xmlns:xlink="http://www.w3.org/1999/xlink" content-type="dwc:verbatimCoordinates" xlink:type="simple">18°24.8'N, 70°44.7'W</named-content>), 19 May 1998, D. and W. N. Mathis/USNM ENT 00087658 [plastic bar code label]/HOLOTYPE ♂ <italic><tp:taxon-name>Hydrochasma edmistoni</tp:taxon-name></italic> Mathis &amp; Zatwarnicki, USNM [red].” The holotype is double mounted (minuten in a block of plastic), is in excellent condition, and is deposited in the USNM. Paratypes are as follows: DOMINICAN REPUBLIC. <bold>La Vega:</bold> Río Camu (3.5 km NW La Vega; <named-content xmlns:xlink="http://www.w3.org/1999/xlink" content-type="dwc:verbatimCoordinates" xlink:type="simple">19°13.8'N, 70°35.2'W</named-content>; 100 m), 18 May 1998, D. and W. N. Mathis (1♂; USNM).</p></tp:treatment-sec><tp:treatment-sec sec-type="Type locality"><title>Type locality.</title><p>Dominican Republic. Azua: near Pueblo Viejo (<named-content xmlns:xlink="http://www.w3.org/1999/xlink" content-type="dwc:verbatimCoordinates" xlink:type="simple">18°24.8'N, 70°44.7'W</named-content>).</p></tp:treatment-sec><tp:treatment-sec sec-type="Other specimens examined"><title>Other specimens examined.</title><p>Neotropical. West Indies. JAMAICA. <bold>St. Andrew:</bold> Mavis Bank (1.7 km E; <named-content xmlns:xlink="http://www.w3.org/1999/xlink" content-type="dwc:verbatimCoordinates" xlink:type="simple">18°02.4'N, 77°39.5'W</named-content>; 575 m), Yallahs River, 21–22 Apr-1 May 2000, W. N. Mathis (4♂, 1♀; USNM).</p></tp:treatment-sec><tp:treatment-sec sec-type="Distribution"><title>Distribution</title><p>(<xref ref-type="fig" rid="F64">Fig. 166</xref>). Neotropical: West Indies (Dominican Republic, Jamaica).</p><fig id="F64" position="float" orientation="portrait"><label>Figure 166.</label><caption><p>Distribution map of <italic><tp:taxon-name>Hydrochasma edmistoni</tp:taxon-name></italic> sp. n.</p></caption><graphic xmlns:xlink="http://www.w3.org/1999/xlink" xlink:href="ZooKeys-363-001-g064.jpg" position="float" orientation="portrait" xlink:type="simple"/></fig></tp:treatment-sec><tp:treatment-sec sec-type="Etymology"><title>Etymology.</title><p>The species epithet, <italic>edmistoni</italic>, is a genitive Latin patronym to honor Father James F. Edmiston, O. F. M., a former colleague in the study of shore flies and a personal friend. Jim passed away on Sunday, May 18, 2008, and is still greatly missed.</p></tp:treatment-sec><tp:treatment-sec sec-type="Remarks"><title>Remarks.</title><p>Although similar to congeners of the <italic>leucoproctum</italic> group, this species is readily distinguished from them by the shape of the epandrium, especially the ventral epandrial process that is parallel-sided and has a uniquely shaped apical one-fourth. Subapically, the ventral epandrial process bears a broad and shallowly V-shaped row of tiny setulae. The hypandrium is V-shaped with a moderately well-developed anterior base and a U-shaped, posteromedial, hypandrial emargination. The posterior hypandrial arms are slightly divergent and delicately developed.</p></tp:treatment-sec></tp:taxon-treatment>
