# Supplementary material for: A revision of the shore-fly genus Hydrochasma Hendel (Diptera, Ephydridae)
Source: Zookeys. 2013 Dec 16;(363):1–161. doi: 10.3897/zookeys.363.6482 (PMC3867181; doi:10.3897/zookeys.363.6482)
Supplement: XML Treatment for Hydrochasma garvinorum [file zookeys.363.6482-treatment32.xml]

<!DOCTYPE tp:taxon-treatment
  PUBLIC "-//TaxonX//DTD Taxonomic Treatment Publishing DTD v0 20100105//EN" "tax-treatment-NSO.dtd">
<tp:taxon-treatment xmlns:tp="http://www.plazi.org/taxpub"><tp:treatment-meta><mixed-citation publication-type="journal"><person-group><name><surname>Mathis</surname><given-names>Wayne N.</given-names></name><name><surname>Zatwarnicki</surname><given-names>Tadeusz</given-names></name></person-group><article-title>A revision of the shore-fly genus <italic>Hydrochasma</italic> Hendel (Diptera, Ephydridae)</article-title><source>Zookeys</source><day>16</day><month>12</month><year>2013</year><volume>2013</volume><issue>363</issue><fpage>1</fpage><lpage>161</lpage><pub-id pub-id-type="doi">10.3897/zookeys.363.6482</pub-id></mixed-citation></tp:treatment-meta><tp:nomenclature><label>30.</label><tp:taxon-name>
                            <tp:taxon-name-part taxon-name-part-type="genus">Hydrochasma</tp:taxon-name-part>
                            <tp:taxon-name-part taxon-name-part-type="species">garvinorum</tp:taxon-name-part>
                            <object-id xmlns:xlink="http://www.w3.org/1999/xlink" xlink:type="simple">http://species-id.net/wiki/Hydrochasma_garvinorum</object-id>
                        </tp:taxon-name><tp:taxon-authority>Mathis &amp; Zatwarnicki</tp:taxon-authority><xref ref-type="fig" rid="F65">Figs 167</xref><xref ref-type="fig" rid="F66">–171</xref><tp:nomenclature-citation-list><tp:nomenclature-citation><tp:taxon-name>Hydrochasma garvinorum</tp:taxon-name><comment> Mathis &amp; Zatwarnicki, 2010: 117 [United States. Virginia. <italic>Rappahannock</italic>: Hazel River (NW Culpeper; <named-content xmlns:xlink="http://www.w3.org/1999/xlink" content-type="dwc:verbatimCoordinates" xlink:type="simple">38°33.8'N, 78°11.6'W</named-content>, 171 m). HT ♂, USNM].</comment></tp:nomenclature-citation></tp:nomenclature-citation-list></tp:nomenclature><tp:treatment-sec sec-type="Diagnosis"><title>Diagnosis.</title><p>This species is distinguished from congeners by the following combination of characters: Small shore flies, body length 1.50–1.90 mm. <italic>Head</italic>: Antenna mostly dark gray, pedicel extensively yellow, basal flagellomere yellowish ventrobasally; parafacial silvery white, concolorous with facial coloration. Gena moderately high, height usually slightly higher than length of basal flagellomere; gena-to-eye ratio 0.13–0.15. <italic>Thorax</italic>: Wing hyaline; costal vein ratio 0.40–0.50; M vein ratio 0.50–0.52. Hindtibia bearing an apicoventral, black setula. <italic>Abdomen</italic>: Tergites lacking wedge-like marking laterally but tergites 2–4 with wide medial area extensively dark slate gray to black; tergite 5 slate colored, similar to coloration of medial area on tergites 1–4. Male terminalia (<xref ref-type="fig" rid="F65">Figs 167–170</xref>): Combined structures generally elongate, in posterior view height nearly 3× width; epandrium with dorsal arch thinly tapered laterally, not connected medially above cerci, epandrium in posterior view (<xref ref-type="fig" rid="F65">Fig. 167</xref>) with dorsal half somewhat quadrate, bearing some setulae medially, shallowly pedunculate near mid length, ventral portion generally lacking setulae, as 2, nearly parallel-sided, elongate processes, ventral margin V shaped, deeply incised medially, in lateral view (<xref ref-type="fig" rid="F65">Fig. 168</xref>) as an elongate, shallowly curved structure, widest subapically, apex pointed; cerci short, height not quite twice width (<xref ref-type="fig" rid="F65">Fig. 167</xref>), not attached lateroventrally with epandrium; aedeagus in lateral view (<xref ref-type="fig" rid="F65">Fig. 170</xref>) elongate, over 5× longer than width, basal 3/4 tubular, thinly cigar-shaped, apical 1/4 membranous, expanded, in ventral view (<xref ref-type="fig" rid="F65">Fig. 169</xref>) essentially parallel sided, apex pointed; phallapodeme in lateral view (<xref ref-type="fig" rid="F65">Fig. 170</xref>) narrow, elongate, unevenly spatulate with widened keel end toward hypandrium, opposite end slightly tapered and curved, keel short and narrow, in ventral view (<xref ref-type="fig" rid="F65">Fig. 169</xref>) narrowly T-shaped with arms short and right angled; gonite in lateral view (<xref ref-type="fig" rid="F65">Fig. 170</xref>) narrow, elongate, bar-like, shallowly curved, in ventral view (<xref ref-type="fig" rid="F65">Fig. 169</xref>) very shallowly curved; hypandrium in lateral view (<xref ref-type="fig" rid="F65">Fig. 170</xref>) elongate, moderately shallow, anterior 2/3 parallel sided, narrowly rectangular, in ventral view (<xref ref-type="fig" rid="F65">Fig. 169</xref>) rectangular with posterior margin deeply U-shaped, anterior margin broadly rounded to truncate.</p><fig id="F65" position="float" orientation="portrait"><label>Figures 167–170.</label><caption><p><italic><tp:taxon-name>Hydrochasma garvinorum</tp:taxon-name></italic> Mathis &amp; Zatwarnicki (USA. Virginia. Stafford: Falmouth, Rappahannock River) <bold>167</bold> epandrium and cerci, posterior view <bold>168</bold> same, lateral view <bold>169</bold> internal structures of male terminalia (aedeagus [shaded], phallapodeme, gonite, hypandrium), ventral view <bold>170</bold> same, lateral view. Scale bar = 0.1 mm.</p></caption><graphic xmlns:xlink="http://www.w3.org/1999/xlink" xlink:href="ZooKeys-363-001-g065.jpg" position="float" orientation="portrait" xlink:type="simple"/></fig></tp:treatment-sec><tp:treatment-sec sec-type="Type material"><title>Type material.</title><p>The holotype male is labeled “<bold>USA. V[IRGINI]A.</bold> Rappahannock: Hazel Riv[,](<named-content xmlns:xlink="http://www.w3.org/1999/xlink" content-type="dwc:verbatimCoordinates" xlink:type="simple">38°33.8'N, 78°11.6'W</named-content>; 171m), 24 Jul 2008, Dianne &amp; Wayne N. Mathis/USNM ENT 00117954 [plastic bar code label]/HOLOTYPE ♂ <italic><tp:taxon-name>Hydrochasma garvinorum</tp:taxon-name></italic> W. Mathis &amp; T. Zatwarnicki USNM [red].” The holotype is double mounted (minuten in a block of plastic), is in excellent condition, and is deposited in the USNM. Twenty-eight paratypes (25♂, 3♀; USNM) bear the same label data as the holotype. Other paratypes are as follows:</p><p>VIRGINIA. <bold>Chesterfield:</bold> Pocahontas State Park (<named-content xmlns:xlink="http://www.w3.org/1999/xlink" content-type="dwc:verbatimCoordinates" xlink:type="simple">37°23.1'N, 77°32.4'W</named-content>), 11 May 2002, D. and W. N. Mathis (5♂, 2♀; USNM). <bold>Culpeper:</bold> Lake Pelham (<named-content xmlns:xlink="http://www.w3.org/1999/xlink" content-type="dwc:verbatimCoordinates" xlink:type="simple">38°27.8'N, 78°02.7'W</named-content>), 28 Apr 2006, D. and W. N. Mathis (1♀; USNM). <bold>Fairfax:</bold> Dead Run (mouth; <named-content xmlns:xlink="http://www.w3.org/1999/xlink" content-type="dwc:verbatimCoordinates" xlink:type="simple">38°58'N, 77°10.4'W</named-content>), 24 Apr 2006, D. and W. N. Mathis (1♂; USNM); Dead Run (swamp; <named-content xmlns:xlink="http://www.w3.org/1999/xlink" content-type="dwc:verbatimCoordinates" xlink:type="simple">38°57.8'N, 77°10.3'W</named-content>), 4 May 2006, D. and W. N. Mathis (5♂, 8♀; USNM); Great Falls (Patowmack Canal; <named-content xmlns:xlink="http://www.w3.org/1999/xlink" content-type="dwc:verbatimCoordinates" xlink:type="simple">39°00.1'N, 77°15.2'W</named-content>), 29 Aug 2007, D. and W. N. Mathis (1♂; USNM); Turkey Run (<named-content xmlns:xlink="http://www.w3.org/1999/xlink" content-type="dwc:verbatimCoordinates" xlink:type="simple">38°57.8'N, 77°09.4'W</named-content>), 4 May 2006, D. and W. N. Mathis (3♀; USNM); Turkey Run (mouth; <named-content xmlns:xlink="http://www.w3.org/1999/xlink" content-type="dwc:verbatimCoordinates" xlink:type="simple">38°57.9'N, 77°09.4'W</named-content>), 20 Apr-23 Jul 2006, 2007, 2008, D. and W. N. Mathis, H. B. Williams, T. Zatwarnicki (13♂, 12♀; USNM). <bold>Prince William:</bold> Prince William Forest Park, South Quantico Creek (<named-content xmlns:xlink="http://www.w3.org/1999/xlink" content-type="dwc:verbatimCoordinates" xlink:type="simple">38°34'N, 77°22'W</named-content>), 10 Jul–13 Aug, D. and W. N. Mathis (15♂, 5♀; USNM). <bold>Rappahannock:</bold> Hazel River (NW Culpeper; <named-content xmlns:xlink="http://www.w3.org/1999/xlink" content-type="dwc:verbatimCoordinates" xlink:type="simple">38°33.8'N, 78°11.6'W</named-content>, 171 m), 28 Jun 2008, W. N. Mathis, T. Zatwarnicki (10♂, 1♀; USNM). <bold>Spotsylvania:</bold> Rappahannock River (<named-content xmlns:xlink="http://www.w3.org/1999/xlink" content-type="dwc:verbatimCoordinates" xlink:type="simple">38°18.8'N, 77°32.5'W</named-content>), 15 Apr 2006, D. and W. N. Mathis (2♂, 2♀; USNM). <bold>Stafford:</bold> Aquia Harbour (<named-content xmlns:xlink="http://www.w3.org/1999/xlink" content-type="dwc:verbatimCoordinates" xlink:type="simple">38°27.7'N, 77°23.3'W</named-content>), 15 May-21 Jul 1988, 2000, D. and W. N. Mathis (13♂, 14♀; USNM); Aquia Harbour, Lions Park (<named-content xmlns:xlink="http://www.w3.org/1999/xlink" content-type="dwc:verbatimCoordinates" xlink:type="simple">38°27'N, 77°23.3'W</named-content>), 10 Apr-30 May 2005, 2006, 2007, 2008, D. and W. N. Mathis (14♂, 10♀; USNM); Falmouth (<named-content xmlns:xlink="http://www.w3.org/1999/xlink" content-type="dwc:verbatimCoordinates" xlink:type="simple">38°19.2'N, 77°28.1'W</named-content>; Rappahannock River; 9 m), 11 Apr-30 Jun 2007, 2008, D. and W. N. Mathis (14♂, 6♀; USNM). <bold>Independent City:</bold> Fredericksburg (Rappahannock River; <named-content xmlns:xlink="http://www.w3.org/1999/xlink" content-type="dwc:verbatimCoordinates" xlink:type="simple">38°18.3'N, 77°27.5'W</named-content>), 14 Apr 2006, D. and W. N. Mathis (1♂, 1♀; USNM); Fredericksburg (Alum Park; <named-content xmlns:xlink="http://www.w3.org/1999/xlink" content-type="dwc:verbatimCoordinates" xlink:type="simple">38°17.4'N, 77°28.9'W</named-content>), 30 Apr 2007, D. and W. N. Mathis (3♂, 5♀; USNM).</p></tp:treatment-sec><tp:treatment-sec sec-type="Type locality"><title>Type locality.</title><p>United States. Virginia. Rappahannock: Hazel River (NW Culpeper; <named-content xmlns:xlink="http://www.w3.org/1999/xlink" content-type="dwc:verbatimCoordinates" xlink:type="simple">38°33.8'N, 78°11.6'W</named-content>, 171 m).</p></tp:treatment-sec><tp:treatment-sec sec-type="Other specimens examined"><title>Other specimens examined.</title><p>Nearctic. UNITED STATES. CALIFORNIA. <bold>Sonoma:</bold> Mesa Grande (<named-content xmlns:xlink="http://www.w3.org/1999/xlink" content-type="dwc:verbatimCoordinates" xlink:type="simple">38°28.4'N, 123°01.5'W</named-content>), Jun 1908, J. P. Baumberger (1♀; ANSP).</p><p>DISTRICT OF COLUMBIA. Rock Creek, Boundary Bridge (<named-content xmlns:xlink="http://www.w3.org/1999/xlink" content-type="dwc:verbatimCoordinates" xlink:type="simple">38°59.2'N, 77°03.2'W</named-content>), 18 May 2007, D. and W. N. Mathis (4♂, 6♀; USNM); Rock Creek, Milkhouse Ford (<named-content xmlns:xlink="http://www.w3.org/1999/xlink" content-type="dwc:verbatimCoordinates" xlink:type="simple">38°57.9'N, 77°02.9'W</named-content>), 18 May 2007, D. and W. N. Mathis (1♂, 3♀; NPSRC, USNM).</p><p>GEORGIA. <bold>Decatur:</bold> Spring Creek (<named-content xmlns:xlink="http://www.w3.org/1999/xlink" content-type="dwc:verbatimCoordinates" xlink:type="simple">30°51.3'N, 84°35.1'W</named-content>), 16–29 Jul 1912 (1♂; ANSP).</p><p>IDAHO. <bold>Bonner:</bold> Sandpoint (<named-content xmlns:xlink="http://www.w3.org/1999/xlink" content-type="dwc:verbatimCoordinates" xlink:type="simple">48°15.2'N, 116°37.5'W</named-content>), 27 Aug 1918, A. L. Melander (1♀; ANSP).</p><p>MARYLAND. <bold>Prince George’s:</bold> College Park (<named-content xmlns:xlink="http://www.w3.org/1999/xlink" content-type="dwc:verbatimCoordinates" xlink:type="simple">38°58.8'N, 76°56.2'W</named-content>), 5 Sep 1977, W. N. Mathis (1♀; USNM).</p><p>MASSACHUSETTS. <bold>Worcester:</bold> Athol (<named-content xmlns:xlink="http://www.w3.org/1999/xlink" content-type="dwc:verbatimCoordinates" xlink:type="simple">42°35'N, 72°13'W</named-content>), 31 Jul 1953, A. L. Melander (1♀; ANSP).</p><p>MINNESOTA. <bold>Houston:</bold> La Crescent (<named-content xmlns:xlink="http://www.w3.org/1999/xlink" content-type="dwc:verbatimCoordinates" xlink:type="simple">43°49.2'N, 91°21.1'W</named-content>), 16 Jun 1925, C. B. Phillip (1♀; ANSP).</p><p>NEW JERSEY. <bold>Camden:</bold> Ashland (<named-content xmlns:xlink="http://www.w3.org/1999/xlink" content-type="dwc:verbatimCoordinates" xlink:type="simple">39°51.8'N, 75°0.4'W</named-content>), 13 May (1♀; ANSP).</p><p>OHIO. <bold>Lorain:</bold> Beaver Creek near Amherst (<named-content xmlns:xlink="http://www.w3.org/1999/xlink" content-type="dwc:verbatimCoordinates" xlink:type="simple">42°24'N, 82°14'W</named-content>), 22 Aug 1977, B. A. Steinly (1♀; USNM).</p><p>PENNSYLVANIA. <bold>Montgomery:</bold> Lansdale (<named-content xmlns:xlink="http://www.w3.org/1999/xlink" content-type="dwc:verbatimCoordinates" xlink:type="simple">40°14.5'N, 75°17'W</named-content>), 12 Jul 1908 (1♀; ANSP); Narberth (3.2 km N; <named-content xmlns:xlink="http://www.w3.org/1999/xlink" content-type="dwc:verbatimCoordinates" xlink:type="simple">40°01'N, 75°15.6'W</named-content>), 9 Sep 1915, E. T. Cresson, Jr. (1♀; ANSP).</p><p>SOUTH DAKOTA. <bold>Bon Homme:</bold> Springfield (<named-content xmlns:xlink="http://www.w3.org/1999/xlink" content-type="dwc:verbatimCoordinates" xlink:type="simple">42°51.2'N, 97°53.8'W</named-content>), 26 Jun 1924 (1♀; ANSP).</p><p>TENNESSEE. <bold>Blount:</bold> Cades Cove (spring; <named-content xmlns:xlink="http://www.w3.org/1999/xlink" content-type="dwc:verbatimCoordinates" xlink:type="simple">35°35.6'N, 83°50.5'W</named-content>), 12 Jun 2008, D. and W. N. Mathis (1♂; USNM).</p></tp:treatment-sec><tp:treatment-sec sec-type="Distribution"><title>Distribution</title><p>(<xref ref-type="fig" rid="F66">Fig. 171</xref>). Nearctic: United States (California, District of Columbia, Georgia, Idaho, Maryland, Massachusetts, Minnesota, New Jersey, Ohio, Pennsylvania, South Dakota, Tennessee, Virginia).</p><fig id="F66" position="float" orientation="portrait"><label>Figure 171.</label><caption><p>Distribution of <italic><tp:taxon-name>Hydrochasma garvinorum</tp:taxon-name></italic> Mathis and Zatwarnicki.</p></caption><graphic xmlns:xlink="http://www.w3.org/1999/xlink" xlink:href="ZooKeys-363-001-g066.jpg" position="float" orientation="portrait" xlink:type="simple"/></fig></tp:treatment-sec><tp:treatment-sec sec-type="Etymology"><title>Etymology.</title><p>The species epithet, <italic>garvinorum</italic>, is a pleural Latin genitive patronym to honor John Robert and Melodee Garvin (née Bodell), who guided us to the type locality on the Hazel River, which is located in the foothills of the Blue Ridge during the summer of 2008.</p></tp:treatment-sec><tp:treatment-sec sec-type="Remarks"><title>Remarks.</title><p>This species is similar to <italic><tp:taxon-name>Hydrochasma annae</tp:taxon-name></italic> but is distinguished from it by the more robustly developed ventral epandrial process in posterior and lateral views (<xref ref-type="fig" rid="F65">Figs 167–168</xref>), and the rectangular shaped hypandrium that has a moderately deep, posteromedial hypandrial emargination.</p></tp:treatment-sec></tp:taxon-treatment>
