# Supplementary material for: A revision of the shore-fly genus Hydrochasma Hendel (Diptera, Ephydridae)
Source: Zookeys. 2013 Dec 16;(363):1–161. doi: 10.3897/zookeys.363.6482 (PMC3867181; doi:10.3897/zookeys.363.6482)
Supplement: XML Treatment for Hydrochasma leucoproctum [file zookeys.363.6482-treatment33.xml]

<!DOCTYPE tp:taxon-treatment
  PUBLIC "-//TaxonX//DTD Taxonomic Treatment Publishing DTD v0 20100105//EN" "tax-treatment-NSO.dtd">
<tp:taxon-treatment xmlns:tp="http://www.plazi.org/taxpub"><tp:treatment-meta><mixed-citation publication-type="journal"><person-group><name><surname>Mathis</surname><given-names>Wayne N.</given-names></name><name><surname>Zatwarnicki</surname><given-names>Tadeusz</given-names></name></person-group><article-title>A revision of the shore-fly genus <italic>Hydrochasma</italic> Hendel (Diptera, Ephydridae)</article-title><source>Zookeys</source><day>16</day><month>12</month><year>2013</year><volume>2013</volume><issue>363</issue><fpage>1</fpage><lpage>161</lpage><pub-id pub-id-type="doi">10.3897/zookeys.363.6482</pub-id></mixed-citation></tp:treatment-meta><tp:nomenclature><label>31.</label><tp:taxon-name>
                            <tp:taxon-name-part taxon-name-part-type="genus">Hydrochasma</tp:taxon-name-part>
                            <tp:taxon-name-part taxon-name-part-type="species">leucoproctum</tp:taxon-name-part>
                            <object-id xmlns:xlink="http://www.w3.org/1999/xlink" xlink:type="simple">http://species-id.net/wiki/Hydrochasma_leucoproctum</object-id>
                        </tp:taxon-name><tp:taxon-authority>(Loew)</tp:taxon-authority><xref ref-type="fig" rid="F67">Figs 172</xref><xref ref-type="fig" rid="F68">–</xref><xref ref-type="fig" rid="F69">179</xref><xref ref-type="fig" rid="F71">, 185</xref><tp:nomenclature-citation-list><tp:nomenclature-citation><tp:taxon-name>Discocerina leucoprocta</tp:taxon-name><comment> Loew, 1861: 355 [United States. “Maryland”; HT ♀, MCZ (11148)]. <xref ref-type="bibr" rid="B1">Aldrich 1905</xref>: 626 [Nearctic catalog]. <xref ref-type="bibr" rid="B16">Jones 1906</xref>: 178 [catalog]. <xref ref-type="bibr" rid="B11">Deonier 1964</xref>: 122 [key to species of Iowa]; <xref ref-type="bibr" rid="B12">1965</xref>: 501 [habitats and abundance in Iowa].</comment></tp:nomenclature-citation><tp:nomenclature-citation><tp:taxon-name>Hydrochasma leucoproctum</tp:taxon-name><comment> . <xref ref-type="bibr" rid="B9">Cresson 1942</xref>: 113 [generic combination, as <italic><tp:taxon-name>Hydrochasma leucostoma</tp:taxon-name></italic>]; <xref ref-type="bibr" rid="B10">1946</xref>: 141 [list, Guatemala, Panama, Bolivia]. <xref ref-type="bibr" rid="B35">Wirth and Stone 1956</xref>: 468 [key, California]. <xref ref-type="bibr" rid="B33">Wirth 1965</xref>: 739 [Nearctic catalog]; <xref ref-type="bibr" rid="B34">1968</xref>: 8 [Neotropical catalog]. <xref ref-type="bibr" rid="B25">Mathis and Zatwarnicki 1995</xref>: 183 [world catalog]. <xref ref-type="bibr" rid="B22">Mathis and Mathis 2008</xref>: 180–181 [shore flies of Plummers Island].</comment></tp:nomenclature-citation></tp:nomenclature-citation-list></tp:nomenclature><tp:treatment-sec sec-type="Diagnosis"><title>Diagnosis.</title><p>This species is distinguished from congeners by the following combination of characters: Small to moderately small shore flies, body length 1.50–1.95 mm. <italic>Head</italic>: Antenna mostly yellowish; parafacial silvery white, contrasted with mostly yellowish face; face yellowish, extreme lateral margins brownish black; facial coloration at most only slightly distinct from parafacial (<xref ref-type="fig" rid="F67">Figs 172–174</xref>). Gena moderately high, height usually slightly higher than length of basal flagellomere, gena-to-eye ratio 0.19–0.21. <italic>Thorax</italic>: Wing hyaline; with costal vein ratio 0.63–0.65; M vein ratio 0.46–0.50. Forecoxa mostly gray to blackish gray, at most only slightly yellowish; hindtibia lacking a ventral, spur-like seta near apex. <italic>Abdomen</italic>: Tergites 1–4 with dorsum entirely brownish black, with lateral margin sharply demarcated from silvery gray to gray portion, lacking grayish wedges laterally on tergites 2–4; tergite 5 light gray to silvery gray (<xref ref-type="fig" rid="F71">Fig. 185</xref>), similar to coloration along lateral margins of preceding tergites but with posterior margin blackish brown to slate black, similar to coloration of medial area on tergites 1–4; medial coloration on tergites 1–4 wide, occupying most of dorsum, dark, grayish to slate black. Male terminalia (<xref ref-type="fig" rid="F68">Figs 175–178</xref>): Combined structures generally elongate, in posterior view height more than twice width; epandrium with dorsal arch above cerci thinly developed, in posterior view (<xref ref-type="fig" rid="F68">Fig. 175</xref>) as an inverted U on dorsal half, dorsal portion setulose, middle portion with lateral margins angled medially, generally lacking setulae, ventroapical portion with height about equal to that of cerci, parallel sided, partially bifurcate medially, broadly rounded apically, in lateral view (<xref ref-type="fig" rid="F68">Fig. 176</xref>) with ventral 2/3 narrow, almost parallel sided with subapical, slightly narrowing, apical portion oriented anteriorly slightly, apex rounded; cerci short, height not quite twice width (<xref ref-type="fig" rid="F68">Fig. 175</xref>), tenuously attached lateroventrally with epandrium; aedeagus in lateral view (<xref ref-type="fig" rid="F68">Fig. 178</xref>) elongate, over 5× longer than width, tubular, slightly arched, with apical portion somewhat rectangular, in ventral view (<xref ref-type="fig" rid="F68">Fig. 177</xref>) essentially parallel sided, apex pointed; phallapodeme in lateral view (<xref ref-type="fig" rid="F68">Fig. 178</xref>) narrow, elongate, unevenly C-shaped with more curvature toward attachment with hypandrium, keel short and narrow, extended margin irregularly serrate, in ventral view (<xref ref-type="fig" rid="F68">Fig. 177</xref>) narrowly Y-shaped with arms short and right angled; gonite in lateral view (<xref ref-type="fig" rid="F68">Fig. 178</xref>) narrow, elongate, bar-like, in ventral view (<xref ref-type="fig" rid="F68">Fig. 177</xref>) very shallowly angled at midlength; hypandrium in lateral view (<xref ref-type="fig" rid="F68">Fig. 178</xref>) elongate, shallow, anterior 2/3 parallel sided, in ventral view (<xref ref-type="fig" rid="F68">Fig. 177</xref>) with posterior half divergently U-shaped, anterior portion narrower, plate, rounded around anterior margin.</p><fig id="F67" position="float" orientation="portrait"><label>Figures 172–174.</label><caption><p><italic><tp:taxon-name>Hydrochasma leucoproctum</tp:taxon-name></italic> (Loew) (St. Vincent. St. Patrick: Cumberland Bay) <bold>172</bold> head, anterior view <bold>173</bold> same, lateral view <bold>174</bold> same, oblique view. Scale bar = 0.1 mm.</p></caption><graphic xmlns:xlink="http://www.w3.org/1999/xlink" xlink:href="ZooKeys-363-001-g067.jpg" position="float" orientation="portrait" xlink:type="simple"/></fig><fig id="F68" position="float" orientation="portrait"><label>Figures 175–178.</label><caption><p><italic><tp:taxon-name>Hydrochasma leucoproctum</tp:taxon-name></italic> (Loew) (St. Vincent. St. Patrick: Cumberland Bay) <bold>175</bold> epandrium and cerci, posterior view <bold>176</bold> same, lateral view <bold>177</bold> internal structures of male terminalia (aedeagus [shaded], phallapodeme, gonite, hypandrium), ventral view <bold>178</bold> same, lateral view. Scale bar = 0.1 mm.</p></caption><graphic xmlns:xlink="http://www.w3.org/1999/xlink" xlink:href="ZooKeys-363-001-g068.jpg" position="float" orientation="portrait" xlink:type="simple"/></fig></tp:treatment-sec><tp:treatment-sec sec-type="Type material"><title>Type material.</title><p>The holotype female is labeled “[United States.] Md. [Maryland]/Loew Coll./leucoprocta m[ihi]. [handwritten]/Type 11148 [red; number handwritten]/Hydrochasma leucoproctum (Lw.) WWirth ‘61 [1961] [species name handwritten]/HOLOTYPE <tp:taxon-name>Discocerina leucoprocta</tp:taxon-name> Loew ♀ [pink; handwritten].” The holotype is double mounted (small pin in a rectangular block of pith), is in good condition (right basal flagellomere missing), and is deposited in the MCZ.</p></tp:treatment-sec><tp:treatment-sec sec-type="Type locality"><title>Type locality.</title><p>United States. “Maryland.”</p></tp:treatment-sec><tp:treatment-sec sec-type="Other specimens examined"><title>Other specimens examined.</title><p>Nearctic. UNITED STATES. DELAWARE. <bold>Kent:</bold> Woodland Beach (<named-content xmlns:xlink="http://www.w3.org/1999/xlink" content-type="dwc:verbatimCoordinates" xlink:type="simple">39°19.9'N, 75°28.3'W</named-content>; beach), 18 May 2006, D. and W. N. Mathis (3♂; USNM).</p><p>DISTRICT OF COLUMBIA. Chain Bridge (<named-content xmlns:xlink="http://www.w3.org/1999/xlink" content-type="dwc:verbatimCoordinates" xlink:type="simple">38°55.8'N, 77°6.9'W</named-content>), 26 May-2 Sep 1916, 1922, W. L. McAtee (2♂, 1♀; USNM); Rock Creek, Boundary Bridge (<named-content xmlns:xlink="http://www.w3.org/1999/xlink" content-type="dwc:verbatimCoordinates" xlink:type="simple">38°59.2'N, 77°03.2'W</named-content>), 18 May 2007, D. and W. N. Mathis (2♂; NPSRC, USNM); Washington (<named-content xmlns:xlink="http://www.w3.org/1999/xlink" content-type="dwc:verbatimCoordinates" xlink:type="simple">38°49.8'N, 77°00.6'W</named-content>), D. W. Coquillett (1♂; USNM).</p><p>FLORIDA. <bold>Marion:</bold> Salt Springs (<named-content xmlns:xlink="http://www.w3.org/1999/xlink" content-type="dwc:verbatimCoordinates" xlink:type="simple">29°21.1'N, 81°44.1'W</named-content>), 14 Apr 1989, D. and W. N. Mathis (7♂, 10♀; USNM); Silver Springs (<named-content xmlns:xlink="http://www.w3.org/1999/xlink" content-type="dwc:verbatimCoordinates" xlink:type="simple">29°13'N, 82°03.5'W</named-content>), 2 Apr 1932, A. L. Melander (1♂; ANSP). <bold>Pinellas:</bold> St. Petersburg (<named-content xmlns:xlink="http://www.w3.org/1999/xlink" content-type="dwc:verbatimCoordinates" xlink:type="simple">27°44.3'N, 82°40.8'W</named-content>), 19 Feb 1924, E. T. Cresson, Jr. (1♀; ANSP).</p><p>GEORGIA. <bold>Tifton:</bold> Tifton (<named-content xmlns:xlink="http://www.w3.org/1999/xlink" content-type="dwc:verbatimCoordinates" xlink:type="simple">31°27'N, 83°30.5'W</named-content>), 6 Sep-Oct 1896 (8♀; ANSP).</p><p>ILLINOIS. <bold>Adams:</bold> Quincy (Mississippi River; <named-content xmlns:xlink="http://www.w3.org/1999/xlink" content-type="dwc:verbatimCoordinates" xlink:type="simple">39°57.3'N, 91°25.1'W</named-content>), 3 Sep 1995, J. F. Edmiston (3♂; USNM).</p><p>INDIANA. <bold>Tippecanoe:</bold> Lafayette (<named-content xmlns:xlink="http://www.w3.org/1999/xlink" content-type="dwc:verbatimCoordinates" xlink:type="simple">40°25'N, 86°52.5'W</named-content>), 24 May-5 Sep 1916, E. W. Stafford (2♀; ANSP).</p><p>KANSAS. <bold>Riley:</bold> Manhattan (<named-content xmlns:xlink="http://www.w3.org/1999/xlink" content-type="dwc:verbatimCoordinates" xlink:type="simple">39°11'N, 96°34.3'W</named-content>), 9 Jun 1934, C. W. Sabrosky (1♀; ANSP).</p><p>MARYLAND. <bold>Anne Arundel:</bold> Edgewater (6 km S; <named-content xmlns:xlink="http://www.w3.org/1999/xlink" content-type="dwc:verbatimCoordinates" xlink:type="simple">38°53'N, 76°33'W</named-content>; Smithsonian Environmental Research Center), 6 Jul 1976, J. H. Falk (8♂, 4♀; USNM). <bold>Carroll:</bold> Eldersburg (<named-content xmlns:xlink="http://www.w3.org/1999/xlink" content-type="dwc:verbatimCoordinates" xlink:type="simple">39°24.2'N, 76°57'W</named-content>), 2 Jun 1985, J. E. Lowry, W. E. Steiner (1♂; USNM). <bold>Garrett:</bold> Savage River (<named-content xmlns:xlink="http://www.w3.org/1999/xlink" content-type="dwc:verbatimCoordinates" xlink:type="simple">39°30.1'N, 79°06.9'W</named-content>; 400 m), 23 Aug 2006, D. and W. N. Mathis (1♂, 1♀; USNM); Savage River Reservoir (near Floyd; <named-content xmlns:xlink="http://www.w3.org/1999/xlink" content-type="dwc:verbatimCoordinates" xlink:type="simple">39°30.7'N, 79°09.3'W</named-content>; 420 m), 23 Aug 2006, D. and W. N. Mathis (4♂; USNM). <bold>Montgomery:</bold> Bethesda (<named-content xmlns:xlink="http://www.w3.org/1999/xlink" content-type="dwc:verbatimCoordinates" xlink:type="simple">38°58.8'N, 77°06'W</named-content>), 24 May 1969, G. C. Steyskal (1♀; USNM); Plummers Island (<named-content xmlns:xlink="http://www.w3.org/1999/xlink" content-type="dwc:verbatimCoordinates" xlink:type="simple">38°58.2'N, 77°10.6'W</named-content>), 30 May-4 Jul 1907, 1914, W. L. McAtee (2♀; USNM). <bold>Prince George’s:</bold> 4 Jul 1954, C. W. Sabrosky (1♀; USNM); Patuxent Wildlife Research Center (<named-content xmlns:xlink="http://www.w3.org/1999/xlink" content-type="dwc:verbatimCoordinates" xlink:type="simple">39°03'N, 76°48.2'W</named-content>), 9 Jun 1967, W. W. Wirth (2♂, 3♀; USNM).</p><p>MICHIGAN. <bold>Bay:</bold> Bay City (<named-content xmlns:xlink="http://www.w3.org/1999/xlink" content-type="dwc:verbatimCoordinates" xlink:type="simple">43°35.7'N, 83°53.3'W</named-content>), 16 Aug 1936, R. R. Dreisbach (2♂, 1♀; ANSP). <bold>Kalamazoo:</bold> Kalamazoo (<named-content xmlns:xlink="http://www.w3.org/1999/xlink" content-type="dwc:verbatimCoordinates" xlink:type="simple">42°17.5'N, 85°35'W</named-content>), 10 May 1936, C. W. Sabrosky (1♀; ANSP). <bold>Monroe:</bold> Monroe (<named-content xmlns:xlink="http://www.w3.org/1999/xlink" content-type="dwc:verbatimCoordinates" xlink:type="simple">41°55'N, 83°23.9'W</named-content>), 2 Jul 1939, G. C. Steyskal (1♂; ANSP).</p><p>NEW JERSEY. <bold>Atlantic:</bold> Absecon (<named-content xmlns:xlink="http://www.w3.org/1999/xlink" content-type="dwc:verbatimCoordinates" xlink:type="simple">39°24.9'N, 74°29.6'W</named-content>), 26 Sep 2003, D. and W. N. Mathis (3♂; USNM). <bold>Cape May:</bold> Wildwood (<named-content xmlns:xlink="http://www.w3.org/1999/xlink" content-type="dwc:verbatimCoordinates" xlink:type="simple">38°59.5'N, 74°48.9'W</named-content>), 18 Jul 1908 (1♂; ANSP). <bold>Ocean:</bold> Manahawkin (<named-content xmlns:xlink="http://www.w3.org/1999/xlink" content-type="dwc:verbatimCoordinates" xlink:type="simple">39°41.9'N, 74°15.5'W</named-content>), 19 Aug 2004, D. and W. N. Mathis (1♀; USNM); Tuckerton (<named-content xmlns:xlink="http://www.w3.org/1999/xlink" content-type="dwc:verbatimCoordinates" xlink:type="simple">39°36.2'N, 74°20.8'W</named-content>), 17-18 Jun-19 Aug 2004, W. &amp; D. Mathis (8♂, 5♀; USNM); Tuckerton (16 km N; <named-content xmlns:xlink="http://www.w3.org/1999/xlink" content-type="dwc:verbatimCoordinates" xlink:type="simple">39°53.3'N, 74°22.8'W</named-content>), 26 Sep 2003, D. and W. N. Mathis (1♂; USNM).</p><p>NEW MEXICO. <bold>Grant:</bold> Bill Evans Lake (<named-content xmlns:xlink="http://www.w3.org/1999/xlink" content-type="dwc:verbatimCoordinates" xlink:type="simple">32°52.1'N, 108°34.5'W</named-content>; 1416 m), 14 Aug 2007, D. and W. N. Mathis (7♂, 1♀; USNM).</p><p>OHIO. <bold>Highland:</bold> Rocky Ford State Park (<named-content xmlns:xlink="http://www.w3.org/1999/xlink" content-type="dwc:verbatimCoordinates" xlink:type="simple">39°10.9'N, 83°24.9'W</named-content>), 17 Jul 1974, J. Regensberg (1♀; USNM). <bold>Lawrence:</bold> Vesuvius Lake (<named-content xmlns:xlink="http://www.w3.org/1999/xlink" content-type="dwc:verbatimCoordinates" xlink:type="simple">38°34.6'N, 82°37.5'W</named-content>), 23 Aug 1974, J. Regensberg (1♀; USNM). <bold>Morgan:</bold> Burr Oak State Park (<named-content xmlns:xlink="http://www.w3.org/1999/xlink" content-type="dwc:verbatimCoordinates" xlink:type="simple">39°33.3'N, 82°02.8'W</named-content>), 26 Aug 1974, J. Regensberg (1♂; USNM).</p><p>PENNSYLVANIA. <bold>Allegheny:</bold> Jacks Run (<named-content xmlns:xlink="http://www.w3.org/1999/xlink" content-type="dwc:verbatimCoordinates" xlink:type="simple">40°20.8'N, 79°47.5'W</named-content>), 14 Jun 1908 (1♂; ANSP). <bold>Delaware:</bold> Swathmore (<named-content xmlns:xlink="http://www.w3.org/1999/xlink" content-type="dwc:verbatimCoordinates" xlink:type="simple">39°54.1'N, 75°21.1'W</named-content>), 26 Jun-4 Jul 1908, 1909, 1910, E. T. Cresson, Jr. (26♂, 12♀; ANSP). <bold>Montgomery:</bold> Lansdale (<named-content xmlns:xlink="http://www.w3.org/1999/xlink" content-type="dwc:verbatimCoordinates" xlink:type="simple">40°14.5'N, 75°17'W</named-content>), 12 Jul 1908 (2♀; ANSP); Narberth (3.2 km N; <named-content xmlns:xlink="http://www.w3.org/1999/xlink" content-type="dwc:verbatimCoordinates" xlink:type="simple">40°0.8'N, 75°15.6'W</named-content>), 9 Sep 1915, E. T. Cresson, Jr. (2♂, 2♀; ANSP).</p><p>TEXAS. <bold>Augustine:</bold> Rayburn Park (<named-content xmlns:xlink="http://www.w3.org/1999/xlink" content-type="dwc:verbatimCoordinates" xlink:type="simple">31°04'N, 94°05'W</named-content>), 15 May 1993, D. and W. N. Mathis (1♂, 2♀; USNM). <bold>Jasper:</bold> Boykin Springs (<named-content xmlns:xlink="http://www.w3.org/1999/xlink" content-type="dwc:verbatimCoordinates" xlink:type="simple">31°05'N, 94°17'W</named-content>), 15 May 1993, D. and W. N. Mathis (1♂; USNM).</p><p>VIRGINIA. <bold>Accomack:</bold> Assateague Island, near Refuge headquarters (<named-content xmlns:xlink="http://www.w3.org/1999/xlink" content-type="dwc:verbatimCoordinates" xlink:type="simple">37°54.5'N, 75°21.6'W</named-content>), 19 Sep-3 Oct 2005, 2007, D. and W. N. Mathis (10♂; USNM). <bold>Arlington:</bold> 4-Mile Run (<named-content xmlns:xlink="http://www.w3.org/1999/xlink" content-type="dwc:verbatimCoordinates" xlink:type="simple">38°50.4'N, 77°02.7'W</named-content>), 11 Sep 1977, W. N. Mathis (1♀; USNM). <bold>Chesapeake:</bold> Lake Drummond (<named-content xmlns:xlink="http://www.w3.org/1999/xlink" content-type="dwc:verbatimCoordinates" xlink:type="simple">36°36.2'N, 76°28.1'W</named-content>), 29 June 1939, A. L. Melander (1♂; ANSP). <bold>Chesterfield:</bold> Pocahontas State Park (<named-content xmlns:xlink="http://www.w3.org/1999/xlink" content-type="dwc:verbatimCoordinates" xlink:type="simple">37°23.1'N, 77°32.4'W</named-content>), 11 May 2002, D. and W. N. Mathis (6♂, 1♀; USNM). <bold>Fairfax:</bold> Dead Run (mouth; <named-content xmlns:xlink="http://www.w3.org/1999/xlink" content-type="dwc:verbatimCoordinates" xlink:type="simple">38°58'N, 77°10.4'W</named-content>), 24 Apr 2006, D. and W. N. Mathis (2♂; USNM); Dead Run (swamp; <named-content xmlns:xlink="http://www.w3.org/1999/xlink" content-type="dwc:verbatimCoordinates" xlink:type="simple">38°57.8'N, 77°10.3'W</named-content>), 4 May 2006, D. and W. N. Mathis (2♂, 1♀; USNM); Great Falls (Clay Pond; <named-content xmlns:xlink="http://www.w3.org/1999/xlink" content-type="dwc:verbatimCoordinates" xlink:type="simple">39°00.1'N, 77°15.4'W</named-content>), 12 May-17 Aug 2006, 2007, D. and W. N. Mathis, T. Zatwarnicki (7♂, 3♀; USNM); Great Falls (Patowmack Canal; <named-content xmlns:xlink="http://www.w3.org/1999/xlink" content-type="dwc:verbatimCoordinates" xlink:type="simple">39°00.1'N, 77°15.2'W</named-content>), 20 Jun-3 Oct 2006, 2007, D. and W. N. Mathis (14♂, 3♀; USNM); Great Falls (Potomac River; <named-content xmlns:xlink="http://www.w3.org/1999/xlink" content-type="dwc:verbatimCoordinates" xlink:type="simple">39°0.2'N, 77°15.2'W</named-content>), 13 Sep-4 Oct 2007, D. and W. N. Mathis, H. B. Williams (9♂, 1♀; USNM); Great Falls (quarry; <named-content xmlns:xlink="http://www.w3.org/1999/xlink" content-type="dwc:verbatimCoordinates" xlink:type="simple">38°59.1'N, 77°14.8'W</named-content>; 50 m), 13 Jun 2007, D. and W. N. Mathis (5♂, 1♀; USNM); Great Falls (swamp trail; <named-content xmlns:xlink="http://www.w3.org/1999/xlink" content-type="dwc:verbatimCoordinates" xlink:type="simple">38°59.4'N, 77°15.2'W</named-content>), 12 May 2006, D. and W. N. Mathis (1♂; USNM); Turkey Run (<named-content xmlns:xlink="http://www.w3.org/1999/xlink" content-type="dwc:verbatimCoordinates" xlink:type="simple">38°57.8'N, 77°09.4'W</named-content>), 4 May-7 Sep 2006, D. and W. N. Mathis (2♂; USNM); Turkey Run (mouth; <named-content xmlns:xlink="http://www.w3.org/1999/xlink" content-type="dwc:verbatimCoordinates" xlink:type="simple">38°57.9'N, 77°09.4'W</named-content>), 22 May-17 Sep 2006, 2007, 2008, D. and W. N. Mathis, H. B. Williams, T. Zatwarnicki (43♂, 13♀; USNM). <bold>Essex:</bold> Tappahannock (<named-content xmlns:xlink="http://www.w3.org/1999/xlink" content-type="dwc:verbatimCoordinates" xlink:type="simple">37°55.8'N, 76°51.4'W</named-content>; Rappahannock River), 18 Sep 2004, D. and W. N. Mathis (1♂, 1♀; USNM). <bold>Henry:</bold> Martinsville Reservoir (<named-content xmlns:xlink="http://www.w3.org/1999/xlink" content-type="dwc:verbatimCoordinates" xlink:type="simple">36°44.7'N, 79°52.2'W</named-content>), 17 May 2005, D. and W. N. Mathis (4♂, 2♀; USNM); Martinsville, Smith River (<named-content xmlns:xlink="http://www.w3.org/1999/xlink" content-type="dwc:verbatimCoordinates" xlink:type="simple">36°39.9'N, 79°53'W</named-content>; 225 m), 18 May 2005, D. and W. N. Mathis (2♂, 5♀; USNM). <bold>Patrick:</bold> Meadows of Dan (<named-content xmlns:xlink="http://www.w3.org/1999/xlink" content-type="dwc:verbatimCoordinates" xlink:type="simple">36°44.2'N, 80°22.9'W</named-content>), 18 May 2005, D. and W. N. Mathis (1♂, 2♀; USNM); Woolwine (<named-content xmlns:xlink="http://www.w3.org/1999/xlink" content-type="dwc:verbatimCoordinates" xlink:type="simple">36°47.4'N, 80°16.7'W</named-content>; 300 m), 17 May 2005, D. and W. N. Mathis (4♂; USNM). <bold>Prince William:</bold> Prince William Forest Park, South Quantico Creek (<named-content xmlns:xlink="http://www.w3.org/1999/xlink" content-type="dwc:verbatimCoordinates" xlink:type="simple">38°34'N, 77°22'W</named-content>), 10 Jul-13 Aug 1993, D. and W. N. Mathis (4♂, 1♀; USNM). <bold>Rappahannock:</bold> Hazel River (NW Culpeper; <named-content xmlns:xlink="http://www.w3.org/1999/xlink" content-type="dwc:verbatimCoordinates" xlink:type="simple">38°33.8'N, 78°11.6'W</named-content>, 171 m), 28 Jun-24 Jul 2008, D. and W. N. Mathis and T. Zatwarnicki (6♂; USNM). <bold>Roanoke:</bold> Salem (Roanoke River; <named-content xmlns:xlink="http://www.w3.org/1999/xlink" content-type="dwc:verbatimCoordinates" xlink:type="simple">37°16.1'N, 80°02.2'W</named-content>; 300 m), 23 Sep 2007, D. and W. N. Mathis (8♂; USNM). <bold>Spotsylvania:</bold> Rappahannock River (<named-content xmlns:xlink="http://www.w3.org/1999/xlink" content-type="dwc:verbatimCoordinates" xlink:type="simple">38°18.8'N, 77°32.5'W</named-content>), 3 Jul-10 Oct 2006, 2007, D. and W. N. Mathis (14♂, 1♀; USNM). <bold>Stafford:</bold> Aquia Creek (<named-content xmlns:xlink="http://www.w3.org/1999/xlink" content-type="dwc:verbatimCoordinates" xlink:type="simple">38°29.1'N, 77°23.8'W</named-content>), 6 Jun 2005, D. and W. N. Mathis (5♂, 3♀; USNM); Aquia Harbour (<named-content xmlns:xlink="http://www.w3.org/1999/xlink" content-type="dwc:verbatimCoordinates" xlink:type="simple">38°27.7'N, 77°23.3'W</named-content>), 15 May-21 Jul 2000, D. and W. N. Mathis (2♂, 2♀; USNM); Aquia Harbour, Aquia Creek (<named-content xmlns:xlink="http://www.w3.org/1999/xlink" content-type="dwc:verbatimCoordinates" xlink:type="simple">38°27.8'N, 77°23.1'W</named-content>), 2 Sep 2006, D. and W. N. Mathis (1♂, 1♀; USNM); Aquia Harbour, Lions Park (<named-content xmlns:xlink="http://www.w3.org/1999/xlink" content-type="dwc:verbatimCoordinates" xlink:type="simple">38°27'N, 77°23.3'W</named-content>), 9 May-16 Nov 2003, 2004, 2005, 2006, 2007, 2008, D. and W. N. Mathis (166♂, 17♀; USNM); Aquia Harbour (3 km N Stafford; <named-content xmlns:xlink="http://www.w3.org/1999/xlink" content-type="dwc:verbatimCoordinates" xlink:type="simple">38°27'N, 77°23.3'W</named-content>), 8 Jun-6 Oct 1988, 2003, D. and W. N. Mathis (27♂, 9♀; USNM); Aquia Landing (<named-content xmlns:xlink="http://www.w3.org/1999/xlink" content-type="dwc:verbatimCoordinates" xlink:type="simple">38°23.2'N, 77°19'W</named-content>), 5 Nov 2005, D. and W. N. Mathis (1♂; USNM); Falmouth (<named-content xmlns:xlink="http://www.w3.org/1999/xlink" content-type="dwc:verbatimCoordinates" xlink:type="simple">38°19.2'N, 77°28.1'W</named-content>; Rappahannock River; 9 m), 18 Apr-30 Jun 2007, 2008, D. and W. N. Mathis (14♂, 3♀; USNM). <bold>Westmoreland:</bold> Popes Creek (G. Washington birthplace; <named-content xmlns:xlink="http://www.w3.org/1999/xlink" content-type="dwc:verbatimCoordinates" xlink:type="simple">38°13.7'N, 76°54.6'W</named-content>), 16 Sep 1994, W. N. Mathis (1♂; USNM); Westmoreland State Park (bank of Potomac River; <named-content xmlns:xlink="http://www.w3.org/1999/xlink" content-type="dwc:verbatimCoordinates" xlink:type="simple">38°09.7'N, 76°51.9'W</named-content>), 9 Jun-25 Aug 1988, 2004, D. and W. N. Mathis (12♂, 6♀; USNM). <bold>Independent City:</bold> Virginia Beach (Little Island; <named-content xmlns:xlink="http://www.w3.org/1999/xlink" content-type="dwc:verbatimCoordinates" xlink:type="simple">36°41.6'N, 75°55.5'W</named-content>), 18 Aug 2006, D. and W. N. Mathis (7♂; USNM).</p><p>WEST VIRGINIA. <bold>Hardy:</bold> Baker (<named-content xmlns:xlink="http://www.w3.org/1999/xlink" content-type="dwc:verbatimCoordinates" xlink:type="simple">39°02.5'N, 78°44.9'W</named-content>; 405 m), 12 Jul 2007, D. and W. N. Mathis (1♂, 1♀; USNM); Trout Pond (<named-content xmlns:xlink="http://www.w3.org/1999/xlink" content-type="dwc:verbatimCoordinates" xlink:type="simple">38°57.4'N, 78°44.2'W</named-content>; 595 m), 13 Jul 2007, D. and W. N. Mathis (2♂, 3♀; USNM). <bold>Morgan:</bold> Third Hill Mountain near Sleepy Creek (<named-content xmlns:xlink="http://www.w3.org/1999/xlink" content-type="dwc:verbatimCoordinates" xlink:type="simple">39°40.2'N, 78°05.1'W</named-content>; 190 m), 30 Jul 1939, J. A. G. Rehn and J. W. H. Rehn (1♀; ANSP). <bold>Summers:</bold> Bluestone State Park (<named-content xmlns:xlink="http://www.w3.org/1999/xlink" content-type="dwc:verbatimCoordinates" xlink:type="simple">37°36.7'N, 80°56.1'W</named-content>; 440 m), 26 Sep 2007, D. and W. N. Mathis (5♂; USNM); Hinton (37°41.8'N, 80°53'W; New River; 427 m), 26 Sep 2007, D. and W. N. Mathis (7♂, 1♀; USNM). <bold>Wyoming:</bold> R. D. Bailey Lake (<named-content xmlns:xlink="http://www.w3.org/1999/xlink" content-type="dwc:verbatimCoordinates" xlink:type="simple">37°35.7'N, 81°46.8'W</named-content>; 324 m), 25 Sep 2007, D. and W. N. Mathis (9♂, 1♀; USNM).</p><p>Neotropical. BELIZE. <bold>Stann Creek:</bold> Dangriga (<named-content xmlns:xlink="http://www.w3.org/1999/xlink" content-type="dwc:verbatimCoordinates" xlink:type="simple">16°58'N, 88°13'W</named-content>), 3-4 Apr 1993, W. N. Mathis (2♀; USNM).</p><p>BRAZIL. <bold>Amazonsas:</bold> Manaus, INPA (<named-content xmlns:xlink="http://www.w3.org/1999/xlink" content-type="dwc:verbatimCoordinates" xlink:type="simple">03°05.9'S, 59°59.1'W</named-content>; 60 m), 4 May 2010, D. and W. N. Mathis (1♂, 2♀; INPA, USNM); Reserva Ducke (<named-content xmlns:xlink="http://www.w3.org/1999/xlink" content-type="dwc:verbatimCoordinates" xlink:type="simple">02°55.8'S, 59°58.5'W</named-content>; 40 m), 5 May 2010, D. and W. N. Mathis (1♀; INPA, USNM). <bold>Paraná:</bold> Bocaiúva do Sul (<named-content xmlns:xlink="http://www.w3.org/1999/xlink" content-type="dwc:verbatimCoordinates" xlink:type="simple">25°16.6'S, 48°58.5'W</named-content>; 770 m), 16 Feb Jan 2010, D. and W. N. Mathis (1♂; DZUP, USNM); Curitiba, Universidade Federal do Paraná, Reserva Biológica (<named-content xmlns:xlink="http://www.w3.org/1999/xlink" content-type="dwc:verbatimCoordinates" xlink:type="simple">25°26.9'S, 49°14'W</named-content>; 915 m), 9-11 Dec 2009, D. and W. N. Mathis (1♂, 2♀; DZUP, USNM); Morretes (<named-content xmlns:xlink="http://www.w3.org/1999/xlink" content-type="dwc:verbatimCoordinates" xlink:type="simple">25°28'S, 48°59.1'W</named-content>), 29 Aug 2000, D. and W. N. Mathis (1♂; USNM).</p><p>COLOMBIA. <bold>Valle de Cauca:</bold> Sevilla (27 km W; <named-content xmlns:xlink="http://www.w3.org/1999/xlink" content-type="dwc:verbatimCoordinates" xlink:type="simple">04°14.3'N, 76°01'W</named-content>), 7 Mar 1955, E. S. Ross, E. I. Schlinger (1♂; USNM).</p><p>COSTA RICA. <bold>Alajuela:</bold> Alajuela (<named-content xmlns:xlink="http://www.w3.org/1999/xlink" content-type="dwc:verbatimCoordinates" xlink:type="simple">10°01'N, 84°13'W</named-content>; 945 m), 15 Sep 1909, P. P. Calvert (6♂, 1♀; ANSP). <bold>Cartago:</bold> La Suiza (<named-content xmlns:xlink="http://www.w3.org/1999/xlink" content-type="dwc:verbatimCoordinates" xlink:type="simple">09°51.5'N, 83°37.5'W</named-content>), 28 Jun 2001, W. N. Mathis (12♂; USNM). <bold>Limón:</bold> Cahuita (<named-content xmlns:xlink="http://www.w3.org/1999/xlink" content-type="dwc:verbatimCoordinates" xlink:type="simple">09°44.2'N, 82°50.4'W</named-content>; beach), 28 Jun 2001, A. Freidberg (1♀; USNM); Guandoca, Manzanillo, Desembocadura, Laguna Guandoca (<named-content xmlns:xlink="http://www.w3.org/1999/xlink" content-type="dwc:verbatimCoordinates" xlink:type="simple">09°36.8'N, 82°40.9'W</named-content>), 19-25 May 2004, D. Briceño (2♂; INBio); Parque Nacional Cahuita, Sector Puerto Vargas (<named-content xmlns:xlink="http://www.w3.org/1999/xlink" content-type="dwc:verbatimCoordinates" xlink:type="simple">09°44'N, 82°49'W</named-content>; 1 m), 27-28 Jun 2001, J. D. Giterrez (4♂, 2♀; INBio); Westfalia (4 km S; <named-content xmlns:xlink="http://www.w3.org/1999/xlink" content-type="dwc:verbatimCoordinates" xlink:type="simple">09°54.5'N, 82°59'W</named-content>; beach), 27 Jun 2001, D. and W. N. Mathis (1♂; USNM). <bold>Puntarenas:</bold> Jacó (5 km E; <named-content xmlns:xlink="http://www.w3.org/1999/xlink" content-type="dwc:verbatimCoordinates" xlink:type="simple">09°34.7'N, 84°35.6'W</named-content>), 10 Jun 2003, D. and W. N. Mathis (2♂, 1♀; USNM); Montezuma (2 km S; <named-content xmlns:xlink="http://www.w3.org/1999/xlink" content-type="dwc:verbatimCoordinates" xlink:type="simple">09°38.7'N, 85°04.4'W</named-content>), 20 Jun 2001, D. and W. N. Mathis (1♂; USNM); Playa Jacó (<named-content xmlns:xlink="http://www.w3.org/1999/xlink" content-type="dwc:verbatimCoordinates" xlink:type="simple">09°36.5'N, 84°37.4'W</named-content>; beach), 13 Jun 2003, D. and W. N. Mathis (1♂; USNM); Rincón (5 km S; <named-content xmlns:xlink="http://www.w3.org/1999/xlink" content-type="dwc:verbatimCoordinates" xlink:type="simple">08°42.1'N, 83°30.8'W</named-content>; 95 m), 10-11 Aug 2001, D. and W.N. Mathis (2♂; USNM); San Pedrillo (<named-content xmlns:xlink="http://www.w3.org/1999/xlink" content-type="dwc:verbatimCoordinates" xlink:type="simple">08°37.2'N, 83°44.1'W</named-content>), 12-14 Aug 2001, D. and W.N. Mathis (8♂, 1♀; USNM). <bold>San José:</bold> Río S. Paraíso (<named-content xmlns:xlink="http://www.w3.org/1999/xlink" content-type="dwc:verbatimCoordinates" xlink:type="simple">09°33.8'N, 84°07.4'W</named-content>; 350-400 m), 15-17 Feb 2003, W. N. Mathis (1♂; USNM).</p><p>ECUADOR. <bold>Orellana:</bold> Río Tiputini (<named-content xmlns:xlink="http://www.w3.org/1999/xlink" content-type="dwc:verbatimCoordinates" xlink:type="simple">0°38.2'S, 76°8.9'W</named-content>), 12-26 Aug 1999, W. N. Mathis, A. Baptista, M. Kotrba (2♂; USNM).</p><p>GUYANA. Kumu River and Falls (25 km SE Lethem in Kanuku Mountains; <named-content xmlns:xlink="http://www.w3.org/1999/xlink" content-type="dwc:verbatimCoordinates" xlink:type="simple">03°15.9'N, 59°43.6'W</named-content>), 4–30 Apr 1994, 1995, W. N. Mathis (3♂, 4♀; USNM). Moco-Moco (30 km E Lethem in Kanuku Mountains; <named-content xmlns:xlink="http://www.w3.org/1999/xlink" content-type="dwc:verbatimCoordinates" xlink:type="simple">03°18.2'N, 59°39.0'W</named-content>), 3-29 Apr 1994, 1995, W. N. Mathis (4♂, 4♀; USNM).</p><p>HONDURAS. <bold>Cortés:</bold> Omoa (<named-content xmlns:xlink="http://www.w3.org/1999/xlink" content-type="dwc:verbatimCoordinates" xlink:type="simple">16°47.8'N, 87°58.4'W</named-content>), 26 Sep 1995, D. and W. N. Mathis (5♂, 1♀; USNM); Puerto Cortés/Omoa (<named-content xmlns:xlink="http://www.w3.org/1999/xlink" content-type="dwc:verbatimCoordinates" xlink:type="simple">15°49'N, 87°56.2'W</named-content>), 26 Sep 1995, D. and W. N. Mathis (1♂; USNM); San Pedro Sula (8 km S; <named-content xmlns:xlink="http://www.w3.org/1999/xlink" content-type="dwc:verbatimCoordinates" xlink:type="simple">15°25.7'N, 88°01.4'W</named-content>), 25-26 Sep 1995, D. and W. N. Mathis (1♂, 1♀; USNM).</p><p>MEXICO. <bold>Chiapas:</bold> Finca Prusia (33 km S Jaltenango; <named-content xmlns:xlink="http://www.w3.org/1999/xlink" content-type="dwc:verbatimCoordinates" xlink:type="simple">15°49'N, 92°42'W</named-content>), 10-12 May 1985, W. N. Mathis (1♀; USNM); Jaltenango (21 km S; <named-content xmlns:xlink="http://www.w3.org/1999/xlink" content-type="dwc:verbatimCoordinates" xlink:type="simple">15°54'N, 92°40'W</named-content>), 16 May 1985, W. N. Mathis (1♀; USNM). <bold>Michoacán:</bold> Uruapan (<named-content xmlns:xlink="http://www.w3.org/1999/xlink" content-type="dwc:verbatimCoordinates" xlink:type="simple">19°25'N, 102°03'W</named-content>; 1600-1700 m), Aug 1975, N. L. H. Krauss (1♂; USNM). <bold>Morelos:</bold> Cuernavaca (<named-content xmlns:xlink="http://www.w3.org/1999/xlink" content-type="dwc:verbatimCoordinates" xlink:type="simple">18°56'N, 99°13.9'W</named-content>), Apr 1965, N. L. H. Krauss (1♀; USNM). <bold>Veracruz-Llave:</bold> Ciudad Alemán (<named-content xmlns:xlink="http://www.w3.org/1999/xlink" content-type="dwc:verbatimCoordinates" xlink:type="simple">18°10.1'N, 96°06.2'W</named-content>), 3 May 1985, W. N. Mathis (2♂, 2♀; USNM).</p><p>PANAMA. <bold>Panama:</bold> Tabernilla (<named-content xmlns:xlink="http://www.w3.org/1999/xlink" content-type="dwc:verbatimCoordinates" xlink:type="simple">09°08.9'N, 79°48.7'W</named-content>), 6 Feb 1911, A. Busch (1♂, 1♀; ANSP).</p><p>PERU. <bold>Cuzco:</bold> Paucartambo, Atalaya (Río Alto Madre de Dios; <named-content xmlns:xlink="http://www.w3.org/1999/xlink" content-type="dwc:verbatimCoordinates" xlink:type="simple">12°53.1'S, 71°21.6'W</named-content>; 600 m), 4 Sep 1988, W. N. Mathis (1♀; USNM). <bold>Madre de Dios:</bold> Río Manu, Erika (near Salvación; <named-content xmlns:xlink="http://www.w3.org/1999/xlink" content-type="dwc:verbatimCoordinates" xlink:type="simple">12°50.7'S, 71°23.3'W</named-content>; 550 m), 5–6 Sep 1988, W. N. Mathis (1♂; USNM).</p><p>VENEZUELA. <bold>Aragua:</bold> Ocumare de la Costa (2 km N; <named-content xmlns:xlink="http://www.w3.org/1999/xlink" content-type="dwc:verbatimCoordinates" xlink:type="simple">10°28.5'N, 67°45.8'W</named-content>), 31 Mar-2 Apr 1981, A. S. Menke, L. Hollenberg (1♂, 2♀; USNM). <bold>Trujillo:</bold> Sabana Grande (<named-content xmlns:xlink="http://www.w3.org/1999/xlink" content-type="dwc:verbatimCoordinates" xlink:type="simple">09°26.3'N, 70°46.2'W</named-content>), 3 Jun 1976, A. S. Menke, D. Vincent (1♂; USNM).</p><p>West Indies. DOMINICAN REPUBLIC. <bold>La Vega:</bold> Jarabacoa (1-2 km S; <named-content xmlns:xlink="http://www.w3.org/1999/xlink" content-type="dwc:verbatimCoordinates" xlink:type="simple">19°06.9'N, 70°37'W</named-content>; 520 m), 8-21 May 1995, W. N. Mathis (2♀; USNM). <bold>Puerto Plata:</bold> Río Camu (14 km E Puerto Plata; <named-content xmlns:xlink="http://www.w3.org/1999/xlink" content-type="dwc:verbatimCoordinates" xlink:type="simple">19°41.9'N, 70°37.4'W</named-content>), 17 May 1995, W. N. Mathis (2♂; USNM).</p><p>GRENADA. <bold>St. Andrew:</bold> Balthazar (<named-content xmlns:xlink="http://www.w3.org/1999/xlink" content-type="dwc:verbatimCoordinates" xlink:type="simple">12°07.7'N, 61°39.3'W</named-content>), 15-19 Sep 1996, 1997, W. N. Mathis (5♂, 2♀; USNM); Grand Étang (lake; <named-content xmlns:xlink="http://www.w3.org/1999/xlink" content-type="dwc:verbatimCoordinates" xlink:type="simple">12°05.6'N, 61°41.7'W</named-content>), 14 Sep 1997, W. N. Mathis (1♂; USNM). <bold>St. George:</bold> Beauséjour Bay (<named-content xmlns:xlink="http://www.w3.org/1999/xlink" content-type="dwc:verbatimCoordinates" xlink:type="simple">12°05.5'N, 61°44.9'W</named-content>), 21 Sep 1996, W. N. Mathis (7♂, 4♀; USNM). <bold>St. John:</bold> Concord Valley (<named-content xmlns:xlink="http://www.w3.org/1999/xlink" content-type="dwc:verbatimCoordinates" xlink:type="simple">12°06.9'N, 61°43.9'W</named-content>), 14 Sep 1996, W. N. Mathis (6♂, 1♀; USNM); Palmiste (<named-content xmlns:xlink="http://www.w3.org/1999/xlink" content-type="dwc:verbatimCoordinates" xlink:type="simple">12°08.7'N, 61°44.4'W</named-content>), 21 Sep 1996, W. N. Mathis (2♂, 1♀; USNM).</p><p>PUERTO RICO. Vieques Island (<named-content xmlns:xlink="http://www.w3.org/1999/xlink" content-type="dwc:verbatimCoordinates" xlink:type="simple">18°08.8'N, 65°26.7'W</named-content>), Feb 1899, A. Busck (1♀; misidentified paratype of <italic><tp:taxon-name>Discocerina incisa</tp:taxon-name></italic>; USNM).</p><p>ST. LUCIA. Castries (5 km S; <named-content xmlns:xlink="http://www.w3.org/1999/xlink" content-type="dwc:verbatimCoordinates" xlink:type="simple">13°59'N, 60°00'W</named-content>), 16 Jun 1991, D. and W. N. Mathis (2♂; USNM); Dauphin Boguis (1.6 km S Marquis; <named-content xmlns:xlink="http://www.w3.org/1999/xlink" content-type="dwc:verbatimCoordinates" xlink:type="simple">14°01'N, 60°55'W</named-content>), 17 Jun 1991, D. and W. N. Mathis (4♂; USNM); Micoud (<named-content xmlns:xlink="http://www.w3.org/1999/xlink" content-type="dwc:verbatimCoordinates" xlink:type="simple">13°49'N, 60°54'W</named-content>), 15 Jun 1991, D. and W. N. Mathis (7♂, 2♀; USNM). <italic>St. Patrick</italic>: Poyntzfield (<named-content xmlns:xlink="http://www.w3.org/1999/xlink" content-type="dwc:verbatimCoordinates" xlink:type="simple">12°10.5'N, 61°37.4'W</named-content>), 20 Sep 1996, W. N. Mathis (1♀; USNM).</p><p>ST. VINCENT. <bold>Charlotte:</bold> Montreal (<named-content xmlns:xlink="http://www.w3.org/1999/xlink" content-type="dwc:verbatimCoordinates" xlink:type="simple">13°12'N, 61°11'W</named-content>), 26 Mar-9 Jun 1989, 1991, A. Freidberg, D. and W. N. Mathis (1♀; USNM); Peruvian Vale (<named-content xmlns:xlink="http://www.w3.org/1999/xlink" content-type="dwc:verbatimCoordinates" xlink:type="simple">13°10.7'N, 61°08.7'W</named-content>), 6-8 Sep 1997, W. N. Mathis (1♂; USNM); South Rivers (<named-content xmlns:xlink="http://www.w3.org/1999/xlink" content-type="dwc:verbatimCoordinates" xlink:type="simple">13°14.6'N, 61°09.3'W</named-content>), 8 Sep 1997, W. N. Mathis (4♂; USNM); Spring (<named-content xmlns:xlink="http://www.w3.org/1999/xlink" content-type="dwc:verbatimCoordinates" xlink:type="simple">13°11.1'N, 61°08.5'W</named-content>), 6 Sep 1997, W. N. Mathis (8♂; USNM); Yambou River (<named-content xmlns:xlink="http://www.w3.org/1999/xlink" content-type="dwc:verbatimCoordinates" xlink:type="simple">13°09.8'N, 61°08.7'W</named-content>), 8-10 Sep 1997, W. N. Mathis (15♂, 1♀; USNM). <bold>St. Andrew:</bold> Buccament Bay (near beach; <named-content xmlns:xlink="http://www.w3.org/1999/xlink" content-type="dwc:verbatimCoordinates" xlink:type="simple">13°11'N, 61°16'W</named-content>), 25-28 Mar-8 Jun 1989, 1991, D. and W. N. Mathis (1♂, 1♀; USNM); Camden Park (<named-content xmlns:xlink="http://www.w3.org/1999/xlink" content-type="dwc:verbatimCoordinates" xlink:type="simple">13°10.2'N, 61°14.7'W</named-content>), 4 Sep 1997, W. N. Mathis (12♂, 2♀; USNM); Layou (<named-content xmlns:xlink="http://www.w3.org/1999/xlink" content-type="dwc:verbatimCoordinates" xlink:type="simple">13°12'N, 61°17'W</named-content>), 8 Jun 1991, D. and W. N. Mathis (10♂, 8♀; USNM). <bold>St. David:</bold> Richmond Beach, 28 Mar 1989, W. N. Mathis (3♂, 3♀; USNM). <bold>St. George:</bold> Kingston, Botanical Garden (<named-content xmlns:xlink="http://www.w3.org/1999/xlink" content-type="dwc:verbatimCoordinates" xlink:type="simple">13°9.7'N, 61°13.7'W</named-content>), 25-27 Mar 1989, W. N. Mathis (2♂, 2♀; USNM); Yambou Head, 27 Mar 1989, W. N. Mathis (3♂, 2♀; USNM). <bold>St. Patrick:</bold> Cumberland Bay (<named-content xmlns:xlink="http://www.w3.org/1999/xlink" content-type="dwc:verbatimCoordinates" xlink:type="simple">13°16'N, 61°16'W</named-content>), 28 Mar-15 Sep 1989, 1991, 1997, A. Freidberg, D. and W. N. Mathis (27♂, 19♀; USNM); Cumberland River (3 km E Spring Village; <named-content xmlns:xlink="http://www.w3.org/1999/xlink" content-type="dwc:verbatimCoordinates" xlink:type="simple">13°15'N, 61°14'W</named-content>), 10 Jun 1991, D. and W. N. Mathis (20♂, 5♀; USNM); Hermitage (<named-content xmlns:xlink="http://www.w3.org/1999/xlink" content-type="dwc:verbatimCoordinates" xlink:type="simple">13°15'N, 61°12.9'W</named-content>), 9 Sep 1997, W. N. Mathis (4♂; USNM); Palmiste Park (<named-content xmlns:xlink="http://www.w3.org/1999/xlink" content-type="dwc:verbatimCoordinates" xlink:type="simple">13°12.7'N, 61°14.9'W</named-content>), 5 Sep 1997, W. N. Mathis (1♂; USNM); Wallilabou (beach; <named-content xmlns:xlink="http://www.w3.org/1999/xlink" content-type="dwc:verbatimCoordinates" xlink:type="simple">13°15'N, 61°16'W</named-content>), 27 Mar-8 Jun 1989, 1991, D. and W. N. Mathis (11♂, 8♀; USNM).</p></tp:treatment-sec><tp:treatment-sec sec-type="Distribution"><title>Distribution</title><p>(<xref ref-type="fig" rid="F69">Fig. 179</xref>). Nearctic: United States (Delaware, District of Columbia, Florida, Georgia, Illinois, Indiana, Kansas, Maryland, Michigan, New Jersey, New Mexico, Ohio, Pennsylvania, Texas, Virginia, West Virginia). Neotropical: Belize (Stann Creek), Brazil (Amazonas, Paraná), Colombia (Valle de Cauca), Costa Rica (Cartago, Limón, Puntarenas, San José), Ecuador (Orellana), Guyana, Honduras, Mexico (Chiapas, Michoacán, Morelos, Veracruz-Llave), Panama (Panama), Peru (Cuzco, Madre de Dios), Venezuela (Aragua, Trujillo), West Indies (Dominican Republic, Grenada, Puerto Rico, St. Lucia, St. Vincent).</p><fig id="F69" position="float" orientation="portrait"><label>Figure 179.</label><caption><p>Distribution of <italic><tp:taxon-name>Hydrochasma leucoproctum</tp:taxon-name></italic> (Loew).</p></caption><graphic xmlns:xlink="http://www.w3.org/1999/xlink" xlink:href="ZooKeys-363-001-g069.jpg" position="float" orientation="portrait" xlink:type="simple"/></fig></tp:treatment-sec><tp:treatment-sec sec-type="Remarks"><title>Remarks.</title><p>This is one of the more common species of the genus in eastern North America and is found from Michigan and Pennsylvania south into northern South America. In the Delmarva States, this is likewise a widespread species, occurring along the coastal plain, Piedmont, Blue Ridge, and Alleghany zones.</p><p>This species is distinguished from others of the <italic>leucoproctum</italic> group by the uniquely shaped epandrium, especially the ventral epandrial process, which is generally tapered until the apical portion that is parallel sided. In addition the hypandrium is H-shaped, having both anterior and posterior emarginations.</p></tp:treatment-sec><tp:treatment-sec><!--Section generated to contain objects referenced in tp:taxon-treatment.--><fig id="F71" position="float" orientation="portrait"><label>Figures 184–185.</label><caption><p>Abdomens of males, dorsal view. <bold>184</bold> <italic><tp:taxon-name>Hydrochasma capsum</tp:taxon-name></italic> sp. n. (Cuba. Sancti Spiritus: Topes de Collantes) <bold>185</bold> <italic><tp:taxon-name>Hydrochasma leucoproctum</tp:taxon-name></italic> (Loew) (St. Vincent: Cumberland Bay). Scale bar = 0.1 mm.</p></caption><graphic xmlns:xlink="http://www.w3.org/1999/xlink" xlink:href="ZooKeys-363-001-g071.jpg" position="float" orientation="portrait" xlink:type="simple"/></fig></tp:treatment-sec><ref-list><ref id="B1"><mixed-citation xmlns:xlink="http://www.w3.org/1999/xlink" xlink:type="simple"><person-group><name name-style="western"><surname>Aldrich</surname><given-names>JM</given-names></name></person-group> (<year>1905</year>) <article-title>A catalogue of North American Diptera (or two-winged flies).</article-title><source>Smithsonian Institution, Smithsonian Miscellaneous Collections</source><volume>46</volume>(<issue>1444</issue>): <fpage>1</fpage>-<lpage>680</lpage>.</mixed-citation></ref><ref id="B16"><mixed-citation xmlns:xlink="http://www.w3.org/1999/xlink" xlink:type="simple"><person-group><name name-style="western"><surname>Jones</surname><given-names>BJ</given-names></name></person-group> (<year>1906</year>) <article-title>Catalogue of the Ephydridae, with bibliography and description of new species.</article-title><source>University of California Publications in Entomology</source><volume>1</volume>(<issue>2</issue>): <fpage>153</fpage>-<lpage>198</lpage>.</mixed-citation></ref><ref id="B11"><mixed-citation xmlns:xlink="http://www.w3.org/1999/xlink" xlink:type="simple"><person-group><name name-style="western"><surname>Deonier</surname><given-names>DL</given-names></name></person-group> (<year>1964</year>) <article-title>Keys to the shore flies of Iowa (Diptera, Ephydridae).</article-title><source>Iowa State Journal of Science</source><volume>39</volume>(<issue>2</issue>): <fpage>103</fpage>-<lpage>126</lpage>.</mixed-citation></ref><ref id="B12"><mixed-citation xmlns:xlink="http://www.w3.org/1999/xlink" xlink:type="simple"><person-group><name name-style="western"><surname>Deonier</surname><given-names>DL</given-names></name></person-group> (<year>1965</year>) <article-title>Ecological observations on Iowa shore flies (Diptera, Ephydridae).</article-title><source>Iowa Academy of Science</source><volume>71</volume>: <fpage>496</fpage>-<lpage>510</lpage>.</mixed-citation></ref><ref id="B9"><mixed-citation xmlns:xlink="http://www.w3.org/1999/xlink" xlink:type="simple"><person-group><name name-style="western"><surname>Cresson</surname><given-names>ET Jr</given-names></name></person-group> (<year>1942</year>) <article-title>Synopses of North American Ephydridae (Diptera) I. The subfamily Psilopinae, with descriptions of new species.</article-title><source>Transactions of the American Entomological Society</source><volume>68</volume>: <fpage>101</fpage>-<lpage>128</lpage>.</mixed-citation></ref><ref id="B10"><mixed-citation xmlns:xlink="http://www.w3.org/1999/xlink" xlink:type="simple"><person-group><name name-style="western"><surname>Cresson</surname><given-names>ET Jr</given-names></name></person-group> (<year>1946</year>) <article-title>A systematic annotated arrangement of the genera and species of the Neotropical Ephydridae (Diptera) I. The subfamily Psilopinae.</article-title><source>Transactions of the American Entomological Society</source><volume>71</volume>: <fpage>129</fpage>-<lpage>163</lpage>.</mixed-citation></ref><ref id="B35"><mixed-citation xmlns:xlink="http://www.w3.org/1999/xlink" xlink:type="simple"><person-group><name name-style="western"><surname>Wirth</surname><given-names>WW</given-names></name><name name-style="western"><surname>Stone</surname><given-names>A</given-names></name></person-group> (<year>1956</year>) <article-title>Chapter 14. Aquatic Diptera.</article-title> In: <person-group><name name-style="western"><surname>Usinger</surname><given-names>RL</given-names></name></person-group> (<role>Ed</role>) <issue-title>Aquatic Insects of California.</issue-title><publisher-name>University of California Press</publisher-name>, <publisher-loc>Berkeley</publisher-loc>, <fpage>372</fpage>-<lpage>482</lpage>.</mixed-citation></ref><ref id="B33"><mixed-citation xmlns:xlink="http://www.w3.org/1999/xlink" xlink:type="simple"><person-group><name name-style="western"><surname>Wirth</surname><given-names>WW</given-names></name></person-group> (<year>1965</year>) <article-title>Ephydridae.</article-title> In: <person-group><name name-style="western"><surname>Stone</surname><given-names>A</given-names></name><name name-style="western"><surname>Sabrosky</surname><given-names>CW</given-names></name><name name-style="western"><surname>Wirth</surname><given-names>WW</given-names></name><name name-style="western"><surname>Foote</surname><given-names>RH</given-names></name><name name-style="western"><surname>Coulson</surname><given-names>JR</given-names></name></person-group> (<role>Eds</role>) <issue-title>A Catalog of the Diptera of America North of Mexico.</issue-title><volume>Handbook 276</volume>: <size units="page">1696 pp</size>. <publisher-name>U.S. Department of Agriculture</publisher-name>, <publisher-loc>Washington, D.C.</publisher-loc>, <fpage>734</fpage>-<lpage>759</lpage>.</mixed-citation></ref><ref id="B34"><mixed-citation xmlns:xlink="http://www.w3.org/1999/xlink" xlink:type="simple"><person-group><name name-style="western"><surname>Wirth</surname><given-names>WW</given-names></name></person-group> (<year>1968</year>) <article-title>77. Family Ephydridae.</article-title> In: <person-group><name name-style="western"><surname>Papavero</surname><given-names>N</given-names></name></person-group> (<role>Ed</role>) <issue-title>A Catalogue of the Diptera of the Americas South of the United States.</issue-title><publisher-name>Departamento de Zoologia, Secretaria da Agricultura</publisher-name>. <publisher-loc>São Paulo</publisher-loc>, <fpage>1</fpage>-<lpage>43</lpage>.</mixed-citation></ref><ref id="B25"><mixed-citation xmlns:xlink="http://www.w3.org/1999/xlink" xlink:type="simple"><person-group><name name-style="western"><surname>Mathis</surname><given-names>WN</given-names></name><name name-style="western"><surname>Zatwarnicki</surname><given-names>T</given-names></name></person-group> (<year>1995</year>) <article-title>A world catalog of the shore flies (Diptera: Ephydridae).</article-title><source>Memoirs on Entomology, International</source><volume>4</volume>: <comment>vi+</comment><lpage>423</lpage> pp.</mixed-citation></ref><ref id="B22"><mixed-citation xmlns:xlink="http://www.w3.org/1999/xlink" xlink:type="simple"><person-group><name name-style="western"><surname>Mathis</surname><given-names>WN</given-names></name><name name-style="western"><surname>Mathis</surname><given-names>D</given-names></name></person-group> (<year>2008</year>) <article-title>Shore flies (Diptera: Ephydridae) of Plummers Island.</article-title> In: <person-group><name name-style="western"><surname>Brown</surname><given-names>JW</given-names></name></person-group> (<role>Ed</role>) <issue-title>The Invertebrate fauna of Plummers Island, Maryland. Contribution XXX to the Natural History of Plummers Island, Maryland.</issue-title><source>Bulletin of the Biological Society of Washington</source><volume>15</volume>: <comment>iv+:</comment><fpage>173</fpage>-<lpage>191</lpage>.</mixed-citation></ref></ref-list></tp:taxon-treatment>
