# Supplementary material for: A revision of the shore-fly genus Hydrochasma Hendel (Diptera, Ephydridae)
Source: Zookeys. 2013 Dec 16;(363):1–161. doi: 10.3897/zookeys.363.6482 (PMC3867181; doi:10.3897/zookeys.363.6482)
Supplement: XML Treatment for Hydrochasma lineatum [file zookeys.363.6482-treatment34.xml]

<!DOCTYPE tp:taxon-treatment
  PUBLIC "-//TaxonX//DTD Taxonomic Treatment Publishing DTD v0 20100105//EN" "tax-treatment-NSO.dtd">
<tp:taxon-treatment xmlns:tp="http://www.plazi.org/taxpub"><tp:treatment-meta><mixed-citation publication-type="journal"><person-group><name><surname>Mathis</surname><given-names>Wayne N.</given-names></name><name><surname>Zatwarnicki</surname><given-names>Tadeusz</given-names></name></person-group><article-title>A revision of the shore-fly genus <italic>Hydrochasma</italic> Hendel (Diptera, Ephydridae)</article-title><source>Zookeys</source><day>16</day><month>12</month><year>2013</year><volume>2013</volume><issue>363</issue><fpage>1</fpage><lpage>161</lpage><pub-id pub-id-type="doi">10.3897/zookeys.363.6482</pub-id></mixed-citation></tp:treatment-meta><tp:nomenclature><label>32.</label><tp:taxon-name>
                            <tp:taxon-name-part taxon-name-part-type="genus">Hydrochasma</tp:taxon-name-part>
                            <tp:taxon-name-part taxon-name-part-type="species">lineatum</tp:taxon-name-part>
                            <object-id xmlns:xlink="http://www.w3.org/1999/xlink" content-type="zoobank" xlink:type="simple">http://zoobank.org/66E52FE3-E7C8-417B-A190-2259315E0E84</object-id>
                            <object-id xmlns:xlink="http://www.w3.org/1999/xlink" xlink:type="simple">http://species-id.net/wiki/Hydrochasma_lineatum</object-id>
                        </tp:taxon-name><tp:taxon-status xmlns:xlink="http://www.w3.org/1999/xlink" xlink:type="simple">sp. n.</tp:taxon-status><xref ref-type="fig" rid="F39">Figs 100</xref><xref ref-type="fig" rid="F70">, 180–183</xref></tp:nomenclature><tp:treatment-sec sec-type="Diagnosis"><title>Diagnosis.</title><p>This species is distinguished from other congeners by the following combination of characters: Small shore flies, body length 1.20–1.70 mm. <italic>Head</italic>: Antenna mostly dark gray; parafacial silvery white, concolorous with facial coloration; gena-to-eye ratio 0.18–0.19. <italic>Thorax</italic>: Wing with costal vein ratio 0.70–0.72; M vein ratio 0.53–0.56. Forecoxa mostly blackish gray to gray. <italic>Abdomen</italic>: Tergites 1–4 extensively brownish black to blackish gray dorsally, lacking lateral wedges. Male terminalia (<xref ref-type="fig" rid="F70">Fig. 180–183</xref>): Combined structures generally elongate, in posterior view height nearly 4× width, generally sparsely setulose, setulae especially sparse over midsection; epandrium with dorsal arch above cerci interrupted, not connected, in posterior view (<xref ref-type="fig" rid="F70">Fig. 180</xref>) with basal third rectangular with angles rounded, apical 2/3 narrowed, linear, extended as abutting, narrow, almost parallel sided processes, apex tapered to a point, in lateral view (<xref ref-type="fig" rid="F70">Fig. 181</xref>) generally elongate and narrow, ventral 2/3 essentially parallel sided, linear, apex rounded; cerci moderately short, height nearly twice width, semi-hemispherical (<xref ref-type="fig" rid="F70">Fig. 180</xref>), fused ventrally to epandrium; aedeagus in lateral view (<xref ref-type="fig" rid="F70">Fig. 183</xref>) generally very elongate and narrow, narrowly tubular, length over 10× width, mostly parallel sided, in ventral view (<xref ref-type="fig" rid="F70">Fig. 182</xref>) elongate, narrow, tubular, parallel sided, apex rounded; phallapodeme in lateral view (<xref ref-type="fig" rid="F70">Fig. 183</xref>) narrowly elongate, moderately and conspicuously expanded toward anterior margin, keel as a irregularly tapered extension, in ventral view (<xref ref-type="fig" rid="F70">Fig. 182</xref>) clavate with gradually widened basal portion and anterior apex narrowly T-shaped; gonite in lateral view (<xref ref-type="fig" rid="F70">Fig. 183</xref>) narrowly elongate, bar-like, very shallowly arched, in ventral view (<xref ref-type="fig" rid="F70">Fig. 182</xref>) narrowly elongate, very shallowly sinuous; hypandrium in lateral view (<xref ref-type="fig" rid="F70">Fig. 183</xref>) elongate, very shallow, nearly flat and parallel sided, in ventral view (<xref ref-type="fig" rid="F70">Fig. 182</xref>) moderately deeply V-shaped, with anterior portion moderately robustly developed, tapered toward anterior, rounded apex, posterior margin deeply V-shaped.</p><fig id="F70" position="float" orientation="portrait"><label>Figures 180–183.</label><caption><p><italic><tp:taxon-name>Hydrochasma lineatum</tp:taxon-name></italic> sp. n. (Trinidad. St. George: Filette) <bold>180</bold> epandrium and cerci, posterior view <bold>181</bold> same, lateral view <bold>182</bold> internal structures of male terminalia (aedeagus [shaded], phallapodeme, gonite, hypandrium), ventral view <bold>183</bold> same, lateral view. Scale bar = 0.1 mm.</p></caption><graphic xmlns:xlink="http://www.w3.org/1999/xlink" xlink:href="ZooKeys-363-001-g070.jpg" position="float" orientation="portrait" xlink:type="simple"/></fig><fig id="F71" position="float" orientation="portrait"><label>Figures 184–185.</label><caption><p>Abdomens of males, dorsal view. <bold>184</bold> <italic><tp:taxon-name>Hydrochasma capsum</tp:taxon-name></italic> sp. n. (Cuba. Sancti Spiritus: Topes de Collantes) <bold>185</bold> <italic><tp:taxon-name>Hydrochasma leucoproctum</tp:taxon-name></italic> (Loew) (St. Vincent: Cumberland Bay). Scale bar = 0.1 mm.</p></caption><graphic xmlns:xlink="http://www.w3.org/1999/xlink" xlink:href="ZooKeys-363-001-g071.jpg" position="float" orientation="portrait" xlink:type="simple"/></fig></tp:treatment-sec><tp:treatment-sec sec-type="Type material"><title>Type material.</title><p>The holotype male of <italic><tp:taxon-name>Hydrochasma lineatum</tp:taxon-name></italic> is labeled “<bold>TRINIDAD.</bold> St. Georg.: Filette (1 km SE, <named-content xmlns:xlink="http://www.w3.org/1999/xlink" content-type="dwc:verbatimCoordinates" xlink:type="simple">10°47'N, 61°21'W</named-content>), YarraRiver, 25 June 1993,Wayne N.Mathis/USNM ENT 00117969 [plastic bar code label]/HOLOTYPE ♂ <italic><tp:taxon-name>Hydrochasma lineatum</tp:taxon-name></italic> Mathis &amp; Zatwarnicki, USNM [red].” The holotype is double mounted (minuten in a block of plastic), is in excellent condition, and is deposited in the USNM. Seven paratypes (4♂, 3; USNM) bear the same label data as the holotype.</p></tp:treatment-sec><tp:treatment-sec sec-type="Type locality"><title>Type locality.</title><p>Trinidad and Tobago. Trinidad. St. George: Filette (1 km SE; <named-content xmlns:xlink="http://www.w3.org/1999/xlink" content-type="dwc:verbatimCoordinates" xlink:type="simple">10°47'N, 61°21'W</named-content>).</p></tp:treatment-sec><tp:treatment-sec sec-type="Other specimens examined"><title>Other specimens examined.</title><p>Neotropical. TRINIDAD and TABAGO. Tobago. <bold>St. John:</bold> Bloody Bay River (<named-content xmlns:xlink="http://www.w3.org/1999/xlink" content-type="dwc:verbatimCoordinates" xlink:type="simple">11°18'N, 60°38'W</named-content>), 14 Jun 1993, W. N. Mathis (1♂; USNM); Charlotteville (5 km S; Hermitage River and beach; <named-content xmlns:xlink="http://www.w3.org/1999/xlink" content-type="dwc:verbatimCoordinates" xlink:type="simple">11°18.9'N, 60°34.2'W</named-content>), 11 Jun 1993, W. N. Mathis (2♀; USNM); Hermitage (<named-content xmlns:xlink="http://www.w3.org/1999/xlink" content-type="dwc:verbatimCoordinates" xlink:type="simple">11°18.9'N, 60°34.5'W</named-content>), 22 Apr 1994, D. and W. N. Mathis (1♂; USNM). <bold>St. Paul:</bold> Argyle Falls (<named-content xmlns:xlink="http://www.w3.org/1999/xlink" content-type="dwc:verbatimCoordinates" xlink:type="simple">11°15'N, 60°35'W</named-content>), 21 Apr 1994, W. N. Mathis (1♂; USNM).</p></tp:treatment-sec><tp:treatment-sec sec-type="Distribution"><title>Distribution</title><p>(<xref ref-type="fig" rid="F39">Fig. 100</xref>). Neotropical: Trinidad and Tobago (Tobago, Trinidad).</p></tp:treatment-sec><tp:treatment-sec sec-type="Etymology"><title>Etymology.</title><p>The species epithet, <italic>lineatum</italic>, is of Latin derivation and mean  linear, referring to the straight, line-like shape of the epandrium in posterior and lateral views.</p></tp:treatment-sec><tp:treatment-sec sec-type="Remarks"><title>Remarks.</title><p>This species is distinguished from congeners of the <italic>leucoproctum</italic> group by the very elongated ventral epandrial processes that are mostly parallel-sided, although tapered subapically to the apex. In addition, the hypandrium is uniquely shaped, being elongated, slender, and with an elongated anterior base that is almost twice the length of the depth of the posteromedial, hypandrial emargination.</p></tp:treatment-sec><tp:treatment-sec><!--Section generated to contain objects referenced in tp:taxon-treatment.--><fig id="F39" position="float" orientation="portrait"><label>Figure 100.</label><caption><p>Distribution of <italic><tp:taxon-name>Hydrochasma kaieteur</tp:taxon-name></italic> sp. n. and <italic><tp:taxon-name>Hydrochasma lineatum</tp:taxon-name></italic> sp. n.</p></caption><graphic xmlns:xlink="http://www.w3.org/1999/xlink" xlink:href="ZooKeys-363-001-g039.jpg" position="float" orientation="portrait" xlink:type="simple"/></fig></tp:treatment-sec></tp:taxon-treatment>
