# Supplementary material for: A revision of the shore-fly genus Hydrochasma Hendel (Diptera, Ephydridae)
Source: Zookeys. 2013 Dec 16;(363):1–161. doi: 10.3897/zookeys.363.6482 (PMC3867181; doi:10.3897/zookeys.363.6482)
Supplement: XML Treatment for Hydrochasma robustum [file zookeys.363.6482-treatment35.xml]

<!DOCTYPE tp:taxon-treatment
  PUBLIC "-//TaxonX//DTD Taxonomic Treatment Publishing DTD v0 20100105//EN" "tax-treatment-NSO.dtd">
<tp:taxon-treatment xmlns:tp="http://www.plazi.org/taxpub"><tp:treatment-meta><mixed-citation publication-type="journal"><person-group><name><surname>Mathis</surname><given-names>Wayne N.</given-names></name><name><surname>Zatwarnicki</surname><given-names>Tadeusz</given-names></name></person-group><article-title>A revision of the shore-fly genus <italic>Hydrochasma</italic> Hendel (Diptera, Ephydridae)</article-title><source>Zookeys</source><day>16</day><month>12</month><year>2013</year><volume>2013</volume><issue>363</issue><fpage>1</fpage><lpage>161</lpage><pub-id pub-id-type="doi">10.3897/zookeys.363.6482</pub-id></mixed-citation></tp:treatment-meta><tp:nomenclature><label>33.</label><tp:taxon-name>
                            <tp:taxon-name-part taxon-name-part-type="genus">Hydrochasma</tp:taxon-name-part>
                            <tp:taxon-name-part taxon-name-part-type="species">robustum</tp:taxon-name-part>
                            <object-id xmlns:xlink="http://www.w3.org/1999/xlink" content-type="zoobank" xlink:type="simple">http://zoobank.org/78FEE3E7-1E8D-4C3B-A5F4-CA74867B498B</object-id>
                            <object-id xmlns:xlink="http://www.w3.org/1999/xlink" xlink:type="simple">http://species-id.net/wiki/Hydrochasma_robustum</object-id>
                        </tp:taxon-name><tp:taxon-status xmlns:xlink="http://www.w3.org/1999/xlink" xlink:type="simple">sp. n.</tp:taxon-status><xref ref-type="fig" rid="F72">Figs 186</xref><xref ref-type="fig" rid="F73">–190</xref></tp:nomenclature><tp:treatment-sec sec-type="Diagnosis"><title>Diagnosis.</title><p>This species is distinguished from other congeners by the following combination of characters: Small to moderately small shore flies, body length 1.45–2.10 mm. <italic>Head</italic>: Antenna mostly dark gray; parafacial silvery white, concolorous with facial coloration; gena-to-eye ratio 0.18–0.19. <italic>Thorax</italic>: Wing with costal vein ratio 0.71–0.74; M vein ratio 0.59–0.61. Forecoxa mostly yellow, especially apically, basal portion partially silvery gray. <italic>Abdomen</italic>: Tergites 3–4 with gray wedges laterally, these sometimes deep and wide. Male terminalia (<xref ref-type="fig" rid="F72">Figs 186–189</xref>): Combined structures generally moderately elongate, in posterior view (<xref ref-type="fig" rid="F72">Fig. 186</xref>) more or less rectangular, height slightly more than twice width, generally setulose but with setulae on ventral 1/3 smaller than those on dorsal 2/3; epandrium with dorsal arch above cerci attenuated, not connected, in posterior view (<xref ref-type="fig" rid="F72">Fig. 186</xref>) with wide medial area membranous, widest at midlength, sclerotized ventral portion tapered to sharp point, ventral margin almost truncate, in lateral view (<xref ref-type="fig" rid="F72">Fig. 187</xref>) with posterior margin more or less evenly curved, anterior margin irregular with a shallow protuberance at ventral 1/3; cerci moderately long, height nearly twice width, narrowly semi-hemispherical (<xref ref-type="fig" rid="F72">Fig. 187</xref>), almost attached lateroventrally with epandrium; aedeagus in lateral view (<xref ref-type="fig" rid="F72">Fig. 189</xref>) complex, robust, moderately deeply trilobed, posterior 2 lobes digitiform, anterior lobe narrow, shallowly angulate, apex bilobed, in ventral view (<xref ref-type="fig" rid="F72">Fig. 188</xref>) basal half relatively narrow, thereafter wider, apex narrowed, width subequal to basal width, delicately serrate laterally; phallapodeme in lateral view (<xref ref-type="fig" rid="F72">Fig. 189</xref>) elongate, narrow, rod-like, mostly parallel sided, apex at hypandrial end, widened, in ventral view (<xref ref-type="fig" rid="F72">Fig. 188</xref>) an elongate, robust, T-shaped process with width of crossbar only slightly greater than width of stem; gonite in lateral view (<xref ref-type="fig" rid="F72">Fig. 189</xref>) narrow, elongate, bar-like, nearly straight, in ventral view (<xref ref-type="fig" rid="F72">Fig. 188</xref>) bar-like, nearly straight; hypandrium in lateral view (<xref ref-type="fig" rid="F72">Fig. 189</xref>) robust, irregularly shaped, with 2 basal notches, broadly rounded apically, in ventral view (<xref ref-type="fig" rid="F72">Fig. 188</xref>) widest posteriorly, thereafter anteriorly gradually tapered, anterior margin obtusely narrowed, posterior margin shallowly but broadly emarginate.</p><fig id="F72" position="float" orientation="portrait"><label>Figures 186–189.</label><caption><p><italic><tp:taxon-name>Hydrochasma robustum</tp:taxon-name></italic> sp. n. (Brazil. Sao Paulo: Praia Puruba) <bold>186</bold> epandrium and cerci, posterior view <bold>187</bold> same, lateral view <bold>188</bold> internal structures of male terminalia (aedeagus [shaded], phallapodeme, gonite, hypandrium), ventral view <bold>189</bold> same, lateral view. Scale bar = 0.1 mm.</p></caption><graphic xmlns:xlink="http://www.w3.org/1999/xlink" xlink:href="ZooKeys-363-001-g072.jpg" position="float" orientation="portrait" xlink:type="simple"/></fig></tp:treatment-sec><tp:treatment-sec sec-type="Type material"><title>Type material.</title><p>The holotype male of <italic><tp:taxon-name>Hydrochasma robustum</tp:taxon-name></italic> is labeled “<bold>BRAZIL.</bold> São Paulo: Praia Puruba (<named-content xmlns:xlink="http://www.w3.org/1999/xlink" content-type="dwc:verbatimCoordinates" xlink:type="simple">23°21'S, 44°55.6'W</named-content>; beach),29Mar2010[,] D. &amp; W. N. Mathis/USNM ENT 00117967 [plastic bar code label]/HOLOTYPE ♂ <italic><tp:taxon-name>Hydrochasma robustum</tp:taxon-name></italic> Mathis &amp; Zatwarnicki, DZUP [red].” The holotype is double mounted (minuten in a block of plastic), is in excellent condition, and is deposited in the DZUP. Twenty paratypes (20♂; USNM) bear the same label data as the holotype.</p></tp:treatment-sec><tp:treatment-sec sec-type="Type locality"><title>Type locality.</title><p>Brazil. São Paulo. Ubatuba, Praia Puruba (<named-content xmlns:xlink="http://www.w3.org/1999/xlink" content-type="dwc:verbatimCoordinates" xlink:type="simple">23°21'S, 44°55.6'W</named-content>; beach).</p></tp:treatment-sec><tp:treatment-sec sec-type="Other specimens examined"><title>Other specimens examined.</title><p>Neotropical. ARGENTINA. <bold>Tucumán:</bold> La Cavera (Tafí Viejo; <named-content xmlns:xlink="http://www.w3.org/1999/xlink" content-type="dwc:verbatimCoordinates" xlink:type="simple">26°45'S, 65°16'W</named-content>), 23–28 Nov 1951, M. L. Aczel, R. Golbach (1♂; USNM).</p><p>BRAZIL. <bold>Paraná:</bold> Bocaiúva do Sul (<named-content xmlns:xlink="http://www.w3.org/1999/xlink" content-type="dwc:verbatimCoordinates" xlink:type="simple">25°16.6'S, 48°58.5'W</named-content>; 770 m), 16 Feb 2010, D. and W. N. Mathis (1♂; USNM); Bocaiúva do Sul (ca. 10 km NW; <named-content xmlns:xlink="http://www.w3.org/1999/xlink" content-type="dwc:verbatimCoordinates" xlink:type="simple">25°14.9'S, 49°08.9'W</named-content>; 890 m), 2–4 Nov 2010, D. and W. N. Mathis (3♂, 5♀; DZUP, USNM); Curitiba, Universidade Federal do Paraná, Reserva Biológica (<named-content xmlns:xlink="http://www.w3.org/1999/xlink" content-type="dwc:verbatimCoordinates" xlink:type="simple">25°26.9'S, 49°14'W</named-content>; 915 m), 14 Dec-8 Jan 2009, 2010, D. and W. N. Mathis (4♀; DZUP); Matinhos (N.; <named-content xmlns:xlink="http://www.w3.org/1999/xlink" content-type="dwc:verbatimCoordinates" xlink:type="simple">25°46.4'S, 48°30.8'W</named-content>; 1 m; beach/estuary), 30 Jan-9 Apr 2010, D. and W. N. Mathis (4♂, 1♀; DZUP, USNM); Matinhos (Rio da Onça; <named-content xmlns:xlink="http://www.w3.org/1999/xlink" content-type="dwc:verbatimCoordinates" xlink:type="simple">25°47.4'S, 48°31.6'W</named-content>; 3 m), 12 Nov 2010, D. and W. N. Mathis (8♂, 1♀; DZUP, USNM); Prainha (5 km S Matinhos; <named-content xmlns:xlink="http://www.w3.org/1999/xlink" content-type="dwc:verbatimCoordinates" xlink:type="simple">25°51.2'S, 48°33.6'W</named-content>; beach), 15 Nov 2010, D. and W. N. Mathis (2♂; DZUP, USNM). <bold>São Paulo:</bold> Estação Biológica de Boracéia (<named-content xmlns:xlink="http://www.w3.org/1999/xlink" content-type="dwc:verbatimCoordinates" xlink:type="simple">23°38.9'S, 45°52.8'W</named-content>; 850 m), 27 Feb 1967, M. E. Irwin (3♂; USNM); Ubatuba, Praia do Estaleiro (<named-content xmlns:xlink="http://www.w3.org/1999/xlink" content-type="dwc:verbatimCoordinates" xlink:type="simple">23°20.5'S, 44°53'W</named-content>; beach), 30 Mar 2010, D. and W. N. Mathis (1♂; DZUP, USNM). <bold>Rio de Janeiro:</bold> Ilha da Marambaia (<named-content xmlns:xlink="http://www.w3.org/1999/xlink" content-type="dwc:verbatimCoordinates" xlink:type="simple">23°03.6'S, 43°59.1'W</named-content>), 4 Sep 2000, W. N. Mathis (1♂; USNM).</p><p>COSTA RICA. <bold>Alajuela:</bold> Volcán Tenorio, El Pilón (<named-content xmlns:xlink="http://www.w3.org/1999/xlink" content-type="dwc:verbatimCoordinates" xlink:type="simple">10°44.1'N, 84°59.5'W</named-content>; 967 m), 9 May 2002, J. D. Gutierrez (1♂; INBio). <bold>Guanacaste:</bold> Bagaces Fortuna Z. P. Miravalles (<named-content xmlns:xlink="http://www.w3.org/1999/xlink" content-type="dwc:verbatimCoordinates" xlink:type="simple">10°43.1'N, 84°51.3'W</named-content>; Sendero Cabro Muco; 980 m), 8–31 Jul 2002, J. D. Gutierrez (1♂; INBio); Parque Nacional Santa Rosa (Estación; Camino Cafetal; <named-content xmlns:xlink="http://www.w3.org/1999/xlink" content-type="dwc:verbatimCoordinates" xlink:type="simple">10°51.5'N, 85°36.7'W</named-content>; 300 m), 3–5 Aug 2002, D. Briceño (1♂, 1♀; INBio); Sector el Hacha, Finca el Oro, 5 km SW Hacienda Alemania (<named-content xmlns:xlink="http://www.w3.org/1999/xlink" content-type="dwc:verbatimCoordinates" xlink:type="simple">11°00'N, 85°33'W</named-content>; 400 m), 14–19 Apr 2002, D. Briceño (2♂, 4♀; INBio).</p><p>ECUADOR. <bold>Napo:</bold> San Francisco de Borja (<named-content xmlns:xlink="http://www.w3.org/1999/xlink" content-type="dwc:verbatimCoordinates" xlink:type="simple">0°25.4'S, 77°50.5'W</named-content>; 1610 m), 17 Jan 1978, W. N. Mathis (2♂, 13♀; USNM).</p><p>GUYANA. Menzies Landing (<named-content xmlns:xlink="http://www.w3.org/1999/xlink" content-type="dwc:verbatimCoordinates" xlink:type="simple">05°10.1'N, 59°29.5'W</named-content>), 23 Aug 1997, W. N. Mathis (1♂; USNM).</p><p>West Indies. DOMINICAN REPUBLIC. <bold>Barahona:</bold> Cortico, La Mina (<named-content xmlns:xlink="http://www.w3.org/1999/xlink" content-type="dwc:verbatimCoordinates" xlink:type="simple">18°06.7'N, 71°13.4'W</named-content>; 1300 m), 23 Mar 1999, W. N. Mathis (1♂; USNM); Paraíso (6 km NW; Río Nizao; <named-content xmlns:xlink="http://www.w3.org/1999/xlink" content-type="dwc:verbatimCoordinates" xlink:type="simple">18°02'N, 71°12'W</named-content>; 170 m), 21 Mar 1999, W. N. Mathis (1♂; USNM); San Rafael (<named-content xmlns:xlink="http://www.w3.org/1999/xlink" content-type="dwc:verbatimCoordinates" xlink:type="simple">18°01.9'N, 71°08.4'W</named-content>), 25–26 Jul 1990, J. E. Rawlins, S. A. Thompson, C. Young (1♂; USNM).</p></tp:treatment-sec><tp:treatment-sec sec-type="Distribution"><title>Distribution</title><p>(<xref ref-type="fig" rid="F73">Fig. 190</xref>). Neotropical: Argentina (Tucumán), Brazil (Paraná, São Paulo, Rio de Janeiro), Costa Rica (Guanacaste), Ecuador (Napo), Guyana, West Indies (Dominican Republic).</p><fig id="F73" position="float" orientation="portrait"><label>Figure 190.</label><caption><p>Distribution of <italic><tp:taxon-name>Hydrochasma robustum</tp:taxon-name></italic> sp. n.</p></caption><graphic xmlns:xlink="http://www.w3.org/1999/xlink" xlink:href="ZooKeys-363-001-g073.jpg" position="float" orientation="portrait" xlink:type="simple"/></fig></tp:treatment-sec><tp:treatment-sec sec-type="Etymology"><title>Etymology.</title><p>The species epithet, <italic>robustum</italic>, is of Latin derivation and means robust, referring to the generally robust structures of the male terminalia.</p></tp:treatment-sec><tp:treatment-sec sec-type="Remarks"><title>Remarks.</title><p>This species is very similar and is evidently closely related to <italic><tp:taxon-name>Hydrochasma capsum</tp:taxon-name></italic>, as evidenced by the similar shapes of their respective epandriums in posterior view. This species can be distinguished from <italic><tp:taxon-name>Hydrochasma capsum</tp:taxon-name></italic> by the more elongated hypandrium in ventral view (longer than wide) and the unique, basal, hypandrial notches (best seen in lateral view; <xref ref-type="fig" rid="F72">Fig. 189</xref>).</p></tp:treatment-sec></tp:taxon-treatment>
