# Supplementary material for: A revision of the shore-fly genus Hydrochasma Hendel (Diptera, Ephydridae)
Source: Zookeys. 2013 Dec 16;(363):1–161. doi: 10.3897/zookeys.363.6482 (PMC3867181; doi:10.3897/zookeys.363.6482)
Supplement: XML Treatment for Hydrochasma sagittarium [file zookeys.363.6482-treatment36.xml]

<!DOCTYPE tp:taxon-treatment
  PUBLIC "-//TaxonX//DTD Taxonomic Treatment Publishing DTD v0 20100105//EN" "tax-treatment-NSO.dtd">
<tp:taxon-treatment xmlns:tp="http://www.plazi.org/taxpub"><tp:treatment-meta><mixed-citation publication-type="journal"><person-group><name><surname>Mathis</surname><given-names>Wayne N.</given-names></name><name><surname>Zatwarnicki</surname><given-names>Tadeusz</given-names></name></person-group><article-title>A revision of the shore-fly genus <italic>Hydrochasma</italic> Hendel (Diptera, Ephydridae)</article-title><source>Zookeys</source><day>16</day><month>12</month><year>2013</year><volume>2013</volume><issue>363</issue><fpage>1</fpage><lpage>161</lpage><pub-id pub-id-type="doi">10.3897/zookeys.363.6482</pub-id></mixed-citation></tp:treatment-meta><tp:nomenclature><label>34.</label><tp:taxon-name>
                            <tp:taxon-name-part taxon-name-part-type="genus">Hydrochasma</tp:taxon-name-part>
                            <tp:taxon-name-part taxon-name-part-type="species">sagittarium</tp:taxon-name-part>
                            <object-id xmlns:xlink="http://www.w3.org/1999/xlink" content-type="zoobank" xlink:type="simple">http://zoobank.org/435DD268-B483-4536-A11A-1271A4349ABF</object-id>
                            <object-id xmlns:xlink="http://www.w3.org/1999/xlink" xlink:type="simple">http://species-id.net/wiki/Hydrochasma_sagittarium</object-id>
                        </tp:taxon-name><tp:taxon-status xmlns:xlink="http://www.w3.org/1999/xlink" xlink:type="simple">sp. n.</tp:taxon-status><xref ref-type="fig" rid="F74">Figs 191</xref><xref ref-type="fig" rid="F75">–195</xref></tp:nomenclature><tp:treatment-sec sec-type="Diagnosis"><title>Diagnosis.</title><p>This species is distinguished from other congeners by the following combination of characters: Small shore flies, body length 1.35–1.75 mm. <italic>Head</italic>: Antenna mostly dark gray; parafacial silvery white, concolorous with facial coloration; gena comparatively short, gena-to-eye ratio 0.10–0.11. <italic>Thorax</italic>: Wing with costal vein ratio 0.67–0.70; M vein ratio 0.49–0.52. Forecoxa mostly yellowish orange; tergites 1–4 blackish gray dorsally. <italic>Abdomen</italic>: Tergites 1–4 broadly slate black on dorsum with sharply demarked gray lateral margin, without wedges, and gray ventral surface, tergite 5 of male gray with slate-black posterior margin. Male terminalia (<xref ref-type="fig" rid="F74">Figs 191–194</xref>): Epandrium generally elongate and setulose, in posterior view (<xref ref-type="fig" rid="F74">Fig. 191</xref>) with dorsal arch attenuate, not connected, dorsal 2/3–3/4 narrowly diamond shaped, widest just ventrad of cerci, thereafter ventrally tapered to arrow-shaped apex, arrow-shaped apex with length twice width, apex with narrowly incised medially, in lateral view (<xref ref-type="fig" rid="F74">Fig. 192</xref>) narrowly elongate, mostly parallel sided, slightly wider at beginning of arrow-shaped apex, apex narrowly rounded; cerci elongate, length about 3× width, medial margin shallowly sinuous (<xref ref-type="fig" rid="F74">Fig. 191</xref>), dorsal apex pointed, oriented medially, narrowly hemispherical, in lateral view (<xref ref-type="fig" rid="F74">Fig. 192</xref>) more robust than posterior view, length slightly more than twice width; aedeagus in lateral view (<xref ref-type="fig" rid="F74">Fig. 194</xref>) relatively simple, narrowly tubular, length 11× width, in ventral view (<xref ref-type="fig" rid="F74">Fig. 193</xref>) also tubular; phallapodeme in lateral view (<xref ref-type="fig" rid="F74">Fig. 194</xref>) linear, conspicuously curved, more so toward hypandrium, extended keel narrow and short, as a slight bump, in ventral view (<xref ref-type="fig" rid="F74">Fig. 193</xref>) narrowly Y-shaped with arms short; gonite in lateral view (<xref ref-type="fig" rid="F74">Fig. 194</xref>) narrowly elongate, bar-like, very shallowly curved, in ventral view (<xref ref-type="fig" rid="F74">Fig. 193</xref>) more robustly developed, with end toward aedeagal base curved medially; hypandrium in lateral view (<xref ref-type="fig" rid="F74">Fig. 194</xref>) with posterior 1/3 narrow, rod-like, anterior 2/3 with width nearly equal to that of aedeagus, in ventral view (<xref ref-type="fig" rid="F74">Fig. 193</xref>) a deeply incised plate, anterior margin broadly rounded, posterior extensions curved slightly laterally.</p><fig id="F74" position="float" orientation="portrait"><label>Figures 191–194.</label><caption><p><italic><tp:taxon-name>Hydrochasma sagittarium</tp:taxon-name></italic> sp. n. (Brazil. Paraná: Morretes) <bold>191</bold> epandrium and cerci, posterior view <bold>192</bold> same, lateral view <bold>193</bold> internal structures of male terminalia (aedeagus [shaded], phallapodeme, gonite, hypandrium), ventral view <bold>194</bold> same, lateral view. Scale bar = 0.1 mm.</p></caption><graphic xmlns:xlink="http://www.w3.org/1999/xlink" xlink:href="ZooKeys-363-001-g074.jpg" position="float" orientation="portrait" xlink:type="simple"/></fig></tp:treatment-sec><tp:treatment-sec sec-type="Type material"><title>Type material.</title><p>The holotype male of <italic><tp:taxon-name>Hydrochasma sagittarium</tp:taxon-name></italic> is labeled “<italic>TOBAGO. St. John</italic>: Parlatuvier (creek; <named-content xmlns:xlink="http://www.w3.org/1999/xlink" content-type="dwc:verbatimCoordinates" xlink:type="simple">11°17.9'N, 60°35'W</named-content>), 14 Jun 1993, W. N. Mathis/USNM ENT 00117966 [plastic bar code label]/HOLOTYPE ♂ <italic><tp:taxon-name>Hydrochasma sagittarium</tp:taxon-name></italic> Mathis &amp; Zatwarnicki, USNM [red].” The holotype is double mounted (minuten in a block of plastic), is in excellent condition, and is deposited in the USNM. Nine paratypes (8♂, 1♀; USNM) bear the same label data as the holotype. Other paratypes are as follows: TRINIDAD and TOBAGO. <bold>St. George:</bold> Arima (8 km N; <named-content xmlns:xlink="http://www.w3.org/1999/xlink" content-type="dwc:verbatimCoordinates" xlink:type="simple">10°41'N, 61°18'W</named-content>), Verdant Vale, 19 Jun 1993, W. N. Mathis (8♂, 3♀; USNM). <bold>St. John:</bold> Charlotteville (2 km S; <named-content xmlns:xlink="http://www.w3.org/1999/xlink" content-type="dwc:verbatimCoordinates" xlink:type="simple">11°19'N, 60°33'W</named-content>), 10 Jun 1993, 1994, W. N. Mathis (2♂, 3♀; USNM) Speyside (1 km NW; Doctor River; <named-content xmlns:xlink="http://www.w3.org/1999/xlink" content-type="dwc:verbatimCoordinates" xlink:type="simple">11°18'N, 60°32'W</named-content>), 12–13 Jun 1993, W. N. Mathis (4♂, 5♀; USNM).</p></tp:treatment-sec><tp:treatment-sec sec-type="Type locality"><title>Type locality.</title><p>Trinidad and Tobago. Tobago: St. John: Parlatuvier (creek; <named-content xmlns:xlink="http://www.w3.org/1999/xlink" content-type="dwc:verbatimCoordinates" xlink:type="simple">11°17.9'N, 60°35'W</named-content>).</p></tp:treatment-sec><tp:treatment-sec sec-type="Other specimens examined"><title>Other specimens examined.</title><p>Neotropical. BELIZE. <bold>Stann Creek:</bold> Sittee Point (<named-content xmlns:xlink="http://www.w3.org/1999/xlink" content-type="dwc:verbatimCoordinates" xlink:type="simple">16°48.6'N, 88°15.5'W</named-content>), 28 Apr 1987, R. Faitoute, P. S. Spangler (1♂, 3♀; USNM); Twin Cays, West Bay (<named-content xmlns:xlink="http://www.w3.org/1999/xlink" content-type="dwc:verbatimCoordinates" xlink:type="simple">16°50'N, 88°06'W</named-content>), 22 May 1988, W. N. Mathis (1♀; USNM); Wee Wee Cay (<named-content xmlns:xlink="http://www.w3.org/1999/xlink" content-type="dwc:verbatimCoordinates" xlink:type="simple">16°45.9'N, 88°08.6'W</named-content>), 6–9 Nov 1987, D. and W. N. Mathis (3♀; USNM).</p><p>BRAZIL. <bold>Amazonas:</bold> Manaus, INPA (<named-content xmlns:xlink="http://www.w3.org/1999/xlink" content-type="dwc:verbatimCoordinates" xlink:type="simple">03°05.9'S, 59°59.1'W</named-content>; 60 m), 4 May 2010, D. and W. N. Mathis (1♂, 2♀; INPA, USNM); Reserva Ducke (<named-content xmlns:xlink="http://www.w3.org/1999/xlink" content-type="dwc:verbatimCoordinates" xlink:type="simple">02°55.8'S, 59°58.5'W</named-content>; 40 m), 5 May 2010, D. and W. N. Mathis (1♀; INPA, USNM). <bold>Paraná:</bold> Antonina (<named-content xmlns:xlink="http://www.w3.org/1999/xlink" content-type="dwc:verbatimCoordinates" xlink:type="simple">25°27.1'S, 48°41.1'W</named-content>; beach; Ponta da Pita), 15 Feb 2010, D. and W. N. Mathis (1♂; USNM); Bocaiúva do Sul (<named-content xmlns:xlink="http://www.w3.org/1999/xlink" content-type="dwc:verbatimCoordinates" xlink:type="simple">25°16.6'S, 48°58.5'W</named-content>; 770 m), 16 Feb 2010, D. and W. N. Mathis (1♂; DZUP, USNM); Curitiba, Universidade Federal do Paraná, Reserva Biológica (<named-content xmlns:xlink="http://www.w3.org/1999/xlink" content-type="dwc:verbatimCoordinates" xlink:type="simple">25°26.9'S, 49°14'W</named-content>; 915 m), 9–11 Dec 2009, D. and W. N. Mathis (1♂, 2♀; DZUP, USNM); Prainha (5 km S Matinhos; <named-content xmlns:xlink="http://www.w3.org/1999/xlink" content-type="dwc:verbatimCoordinates" xlink:type="simple">25°51.2'S, 48°33.6'W</named-content>; beach), 15 Nov 2010, D. and W. N. Mathis (2♂; DZUP, USNM).</p><p>COSTA RICA. <bold>Limón:</bold> Parque Nacional Barbilla, Sector Casas Negras, Orilla Río Dantas (<named-content xmlns:xlink="http://www.w3.org/1999/xlink" content-type="dwc:verbatimCoordinates" xlink:type="simple">09°59.8'N, 83°26.2'W</named-content>; 300 m), 15 Dec 2002, E. Rojas (1♂; INBio).</p><p>ECUADOR. <bold>Napo:</bold> San Francisco de Borja (<named-content xmlns:xlink="http://www.w3.org/1999/xlink" content-type="dwc:verbatimCoordinates" xlink:type="simple">0°25.4'S, 77°50.5'W</named-content>; 1610 m), 17 Jan 1978, W. N. Mathis (1♂; USNM). <bold>Pastaza:</bold> Río Puyo (<named-content xmlns:xlink="http://www.w3.org/1999/xlink" content-type="dwc:verbatimCoordinates" xlink:type="simple">01°40'S, 77°55'W</named-content>), R. Levi-Castillo (9♂, 11♀; USNM).</p><p>PERU. <bold>Cuzco:</bold> Paucartambo, Atalaya (Río Alto Madre de Dios; <named-content xmlns:xlink="http://www.w3.org/1999/xlink" content-type="dwc:verbatimCoordinates" xlink:type="simple">12°53.1'S, 71°21.6'W</named-content>; 600 m), 4 Sep 1988, W. N. Mathis (3♂, 14♀; USNM).</p></tp:treatment-sec><tp:treatment-sec sec-type="Distribution"><title>Distribution</title><p>(<xref ref-type="fig" rid="F75">Fig. 195</xref>). Neotropical: Belize (Stann Creek), Brazil (Amazonas, Paraná), Ecuador (Napo, Pastaza), Peru (Cuzco), Trinidad and Tobago.</p><fig id="F75" position="float" orientation="portrait"><label>Figure 195.</label><caption><p>Distribution of <italic><tp:taxon-name>Hydrochasma sagittarium</tp:taxon-name></italic> sp. n.</p></caption><graphic xmlns:xlink="http://www.w3.org/1999/xlink" xlink:href="ZooKeys-363-001-g075.jpg" position="float" orientation="portrait" xlink:type="simple"/></fig></tp:treatment-sec><tp:treatment-sec sec-type="Etymology"><title>Etymology.</title><p>The species epithet, <italic>sagittarium</italic>, is of Latin derivation and means arrow, referring to arrow-like apex of the epandrium.</p></tp:treatment-sec><tp:treatment-sec sec-type="Remarks"><title>Remarks.</title><p>Although similar to several species in the <italic>leucoproctum</italic> group, this species is distinguished from all others by the distinctly arrowhead-shaped ventral portion of the ventral epandrial process and the deeply V-shaped hypandrium with delicately developed arms. In addition the arched and thinly develop phallapodeme that has a small projection near its midlength is diagnostic.</p></tp:treatment-sec></tp:taxon-treatment>
