# Supplementary material for: A revision of the shore-fly genus Hydrochasma Hendel (Diptera, Ephydridae)
Source: Zookeys. 2013 Dec 16;(363):1–161. doi: 10.3897/zookeys.363.6482 (PMC3867181; doi:10.3897/zookeys.363.6482)
Supplement: XML Treatment for Discocerina buccata [file zookeys.363.6482-treatment37.xml]

<!DOCTYPE tp:taxon-treatment
  PUBLIC "-//TaxonX//DTD Taxonomic Treatment Publishing DTD v0 20100105//EN" "tax-treatment-NSO.dtd">
<tp:taxon-treatment xmlns:tp="http://www.plazi.org/taxpub"><tp:treatment-meta><mixed-citation publication-type="journal"><person-group><name><surname>Mathis</surname><given-names>Wayne N.</given-names></name><name><surname>Zatwarnicki</surname><given-names>Tadeusz</given-names></name></person-group><article-title>A revision of the shore-fly genus <italic>Hydrochasma</italic> Hendel (Diptera, Ephydridae)</article-title><source>Zookeys</source><day>16</day><month>12</month><year>2013</year><volume>2013</volume><issue>363</issue><fpage>1</fpage><lpage>161</lpage><pub-id pub-id-type="doi">10.3897/zookeys.363.6482</pub-id></mixed-citation></tp:treatment-meta><tp:nomenclature><tp:taxon-name>
                            <tp:taxon-name-part taxon-name-part-type="genus">Discocerina</tp:taxon-name-part>
                            <tp:taxon-name-part taxon-name-part-type="species">buccata</tp:taxon-name-part>
                            <object-id xmlns:xlink="http://www.w3.org/1999/xlink" xlink:type="simple">http://species-id.net/wiki/Discocerina_buccata</object-id>
                        </tp:taxon-name><tp:taxon-authority>(Cresson)</tp:taxon-authority><xref ref-type="fig" rid="F76">Fig. 196</xref><xref ref-type="fig" rid="F77">–199</xref><tp:nomenclature-citation-list><tp:nomenclature-citation><tp:taxon-name>Hecamedoides buccata</tp:taxon-name><comment> Cresson, 1930: 78.</comment></tp:nomenclature-citation><tp:nomenclature-citation><tp:taxon-name>Hydrochasma buccatum</tp:taxon-name><comment> . <xref ref-type="bibr" rid="B9">Cresson 1942</xref>: 113 [generic combination]. <xref ref-type="bibr" rid="B33">Wirth 1965</xref>: 738 [Nearctic catalog]. <xref ref-type="bibr" rid="B25">Mathis and Zatwarnicki 1995</xref>: 182 [world catalog].</comment></tp:nomenclature-citation><tp:nomenclature-citation><tp:taxon-name>Discocerina buccata</tp:taxon-name><comment> . <xref ref-type="bibr" rid="B37">Zatwarnicki and Mathis 2001</xref>: 22 [generic combination].</comment></tp:nomenclature-citation></tp:nomenclature-citation-list></tp:nomenclature><tp:treatment-sec sec-type="Diagnosis"><title>Diagnosis.</title><p>This species is distinguished from congeners by the following combination of characters: Generally densely microtomentose, whitish gray to blackish gray. Moderately small shore flies, body length 2.55–2.90 mm. <italic>Head</italic>: Frons moderately to densely microtomentose, whitish gray; anterior portion with some reddish orange coloration. Antenna largely black; basal flagellomere more brownish black with basal portion faintly yellowish orange; arista bearing 4–5 dorsal rays. Dorsal facial seta arising from bare spot at ventral margin of antennal groove. Gena high, gena-to-eye ratio 0.33 or larger, height subequal to combined length of pedicel and basal flagellomere. Maxillary palpus yellow. <italic>Thorax</italic>: Mesonotum whitish gray. Forefemur lacking anteroventral row of closely set setulae. <italic>Abdomen</italic>: Dorsum unicolorous, gray, slightly darker and less microtomentose than mesonotum; sternite 5 of male about 3× length of anterior width, gradually becoming wider posteriorly, posterior margin deeply emarginate, bearing numerous, short, setulae medially. Male terminalia (<xref ref-type="fig" rid="F76">Figs 196–198</xref>): Epandrium short, length of portion ventrad of cercal cavity less than cercal height, width in posterior view (<xref ref-type="fig" rid="F76">Fig. 196</xref>) greatest at level of ventral margin of cerci, thereafter turned medially toward ventral margin, ventral margin whole, not bifurcate, moderately wide, width slightly Greater than that of cercal cavity, slightly more produced medioventrally but with a shallow lateral swelling bearing patch of 5–6, moderately long setulae; cerci elongate, narrowly semi-hemispherical, fused ventrally.</p><fig id="F76" position="float" orientation="portrait"><label>Figures 196–198.</label><caption><p><italic><tp:taxon-name>Discocerina buccata</tp:taxon-name></italic> (Cresson) (USA. Minnesota: Bigstone) <bold>196</bold> epandrium and cerci, posterior view <bold>197</bold> internal structures of male terminalia (aedeagus [shaded], phallapodeme, gonite, hypandrium), ventral view <bold>198</bold> same, lateral view. Scale bar = 0.1 mm.</p></caption><graphic xmlns:xlink="http://www.w3.org/1999/xlink" xlink:href="ZooKeys-363-001-g076.jpg" position="float" orientation="portrait" xlink:type="simple"/></fig></tp:treatment-sec><tp:treatment-sec sec-type="Type material"><title>Type material.</title><p>The holotype male of <italic><tp:taxon-name>Hecamedoides buccata</tp:taxon-name></italic> Cresson is labeled “Wildwood N[ew]J[ersey. Cape May Co.] VII, 18, 1908 [18 Jul 1908]/♂/TYPE Hecamedoides BUCCATA E.T.Cresson,Jr. 6367 [red; species and generic names and type number handwritten].” The holotype is double mounted (minuten in a rectangular card), is in excellent condition, and is deposited in the ANSP (6367).</p></tp:treatment-sec><tp:treatment-sec sec-type="Type locality"><title>Type locality.</title><p>NEW JERSEY. Cape May: Wildwood (<named-content xmlns:xlink="http://www.w3.org/1999/xlink" content-type="dwc:verbatimCoordinates" xlink:type="simple">38°59.5'N, 74°48.9'W</named-content>).</p></tp:treatment-sec><tp:treatment-sec sec-type="Other specimens examined"><title>Other specimens examined.</title><p>Nearctic. CANADA. NEW BRUNSWICK. Shippigan (<named-content xmlns:xlink="http://www.w3.org/1999/xlink" content-type="dwc:verbatimCoordinates" xlink:type="simple">47°44.5'N, 64°42.9'W</named-content>), 14 Jul 1931, J. M. Aldrich (1♂; ANSP).</p><p>ONTARIO. Wainfleet (<named-content xmlns:xlink="http://www.w3.org/1999/xlink" content-type="dwc:verbatimCoordinates" xlink:type="simple">42°55.3'N, 79°22.5'W</named-content>), 26 Jul 1921, M. C. Van Duzee (1♀; USNM).</p><p>QUEBEC. Trois Rivieres (<named-content xmlns:xlink="http://www.w3.org/1999/xlink" content-type="dwc:verbatimCoordinates" xlink:type="simple">46°21.3'N, 72°34.9'W</named-content>), 6 Aug 1930, A. L. Melander (1♂; ANSP).</p><p>UNITED STATES. ARIZONA. <bold>Apache:</bold> St. Johns (<named-content xmlns:xlink="http://www.w3.org/1999/xlink" content-type="dwc:verbatimCoordinates" xlink:type="simple">34°30.4'N, 109°20.7'W</named-content>), 12 Jun 1950 (1♀; USNM). <bold>Mohave:</bold> Adamana Road (<named-content xmlns:xlink="http://www.w3.org/1999/xlink" content-type="dwc:verbatimCoordinates" xlink:type="simple">34°55.1'N, 114°08.3'W</named-content>), 12 Jun 1950 (3♂, 4♀; USNM); Littlefield (Virgin River; <named-content xmlns:xlink="http://www.w3.org/1999/xlink" content-type="dwc:verbatimCoordinates" xlink:type="simple">36°53.2'N, 113°55.8'W</named-content>), 7 Apr 1968, W. N. Mathis (1♂; USNM). <bold>Navajo:</bold> Joseph City (<named-content xmlns:xlink="http://www.w3.org/1999/xlink" content-type="dwc:verbatimCoordinates" xlink:type="simple">34°57.4'N, 110°19.9'W</named-content>), 12 Jun 1950 (1♂; USNM); Kayenta (<named-content xmlns:xlink="http://www.w3.org/1999/xlink" content-type="dwc:verbatimCoordinates" xlink:type="simple">36°44.4'N, 110°14.4'W</named-content>), 14 Apr 2003, W. N. Mathis, T. Zatwarnicki (3♂, 1♀; USNM).</p><p>FLORIDA. <bold>Volucia:</bold> Daytona Beach (<named-content xmlns:xlink="http://www.w3.org/1999/xlink" content-type="dwc:verbatimCoordinates" xlink:type="simple">29°12.6'N, 81°01.4'W</named-content>), 23 Jan-5 Feb 1936, 1939, A. L. Melander (4♂, 1♀; ANSP, USNM).</p><p>KANSAS. <bold>Riley:</bold> Manhattan (<named-content xmlns:xlink="http://www.w3.org/1999/xlink" content-type="dwc:verbatimCoordinates" xlink:type="simple">39°11'N, 96°34.3'W</named-content>), 9 Jun 1934, C.W. Sabrosky (1♀; USNM). <bold>Wallace:</bold> Wallace (<named-content xmlns:xlink="http://www.w3.org/1999/xlink" content-type="dwc:verbatimCoordinates" xlink:type="simple">38°54.7'N, 101°35.5'W</named-content>), Jul 1885 (1♂; ANSP).</p><p>MARYLAND. <bold>Calvert:</bold> Chesapeake Beach (<named-content xmlns:xlink="http://www.w3.org/1999/xlink" content-type="dwc:verbatimCoordinates" xlink:type="simple">38°41.2'N, 76°32.1'W</named-content>), 23 Jun-27 Jul 1913, 1931, C. P. Heinrich, F. K. Knab (3♂, 2♀; ANSP, USNM). <bold>St. Mary’s:</bold> Saint George Island (<named-content xmlns:xlink="http://www.w3.org/1999/xlink" content-type="dwc:verbatimCoordinates" xlink:type="simple">38°07.2'N, 76°29'W</named-content>; Seaside), 23 Jun 1931, A. L. Melander (1♂; USNM).</p><p>MASSACHUSETTS. <bold>Barnstable:</bold> Falmouth (<named-content xmlns:xlink="http://www.w3.org/1999/xlink" content-type="dwc:verbatimCoordinates" xlink:type="simple">41°33.1'N, 70°36.9'W</named-content>), 9 Jun-1 Jul 1930, A. L. Melander, A.H. Sturtevant (2♀; USNM); South Yarmouth (<named-content xmlns:xlink="http://www.w3.org/1999/xlink" content-type="dwc:verbatimCoordinates" xlink:type="simple">41°40'N, 70°11.1'W</named-content>), 1 Aug 1939, A. L. Melander (1♂, 1♀; USNM).</p><p>MICHIGAN. <bold>Bay:</bold> Bay City (<named-content xmlns:xlink="http://www.w3.org/1999/xlink" content-type="dwc:verbatimCoordinates" xlink:type="simple">43°35.7'N, 83°53.3'W</named-content>), 30 May 1934, G.C. Steyskal (1♂; ANSP). <bold>Clare:</bold> Clare (<named-content xmlns:xlink="http://www.w3.org/1999/xlink" content-type="dwc:verbatimCoordinates" xlink:type="simple">43°49.2'N, 84°46.1'W</named-content>), 12 Jul 1941, R.R. Dreisbach (1♀; USNM). <bold>Hillsdale:</bold> Somerset (<named-content xmlns:xlink="http://www.w3.org/1999/xlink" content-type="dwc:verbatimCoordinates" xlink:type="simple">42°02.9'N, 84°22.6'W</named-content>), 12 May 1952, A.H. Sturtevant (1♂; USNM). <bold>Wayne:</bold> Grosse Ile (<named-content xmlns:xlink="http://www.w3.org/1999/xlink" content-type="dwc:verbatimCoordinates" xlink:type="simple">42°07.7'N, 83°08.7'W</named-content>), 8 Aug 1954, G.C. Steyskal (5♂, 8♀; USNM).</p><p>MINNESOTA. <bold>Bigstone:</bold> (<named-content xmlns:xlink="http://www.w3.org/1999/xlink" content-type="dwc:verbatimCoordinates" xlink:type="simple">45°22.4'N, 96°31'W</named-content>), 5 Jun 1938, C. E. Mickel (1♀; USNM).</p><p>MONTANA. <bold>Sheridan:</bold> Medicine Lake (<named-content xmlns:xlink="http://www.w3.org/1999/xlink" content-type="dwc:verbatimCoordinates" xlink:type="simple">48°30.2'N, 104°30'W</named-content>), 9 Jun 1969, W. W. Wirth (1♀; USNM).</p><p>NEBRASKA. <bold>Cherry:</bold> Snake River (<named-content xmlns:xlink="http://www.w3.org/1999/xlink" content-type="dwc:verbatimCoordinates" xlink:type="simple">42°33.4'N, 101°53.6'W</named-content>), 2 Jun 1969, W. W. Wirth (3♀; USNM). <bold>Lancaster:</bold> Lincoln (<named-content xmlns:xlink="http://www.w3.org/1999/xlink" content-type="dwc:verbatimCoordinates" xlink:type="simple">40°48.4'N, 96°40.9'W</named-content>), 19 Jun 1969, W. W. Wirth (1♀; USNM).</p><p>NEVADA. <bold>Clark:</bold> Bunkerville (<named-content xmlns:xlink="http://www.w3.org/1999/xlink" content-type="dwc:verbatimCoordinates" xlink:type="simple">36°46.4'N, 104°07.7'W</named-content>), 20 May 1952, A. H. Sturtevant (1♀; USNM).</p><p>NEW HAMPSHIRE. <bold>Coos:</bold> Pickham Notch (<named-content xmlns:xlink="http://www.w3.org/1999/xlink" content-type="dwc:verbatimCoordinates" xlink:type="simple">44°15.4'N, 71°15.2'W</named-content>), 9 Jul 1931, A. L. Melander (1♀; USNM).</p><p>NEW JERSEY. <bold>Cape May:</bold> Wildwood (<named-content xmlns:xlink="http://www.w3.org/1999/xlink" content-type="dwc:verbatimCoordinates" xlink:type="simple">38°59.5'N, 74°48.9'W</named-content>), 18 Jul 1908 (3♂, 2♀; ANSP).</p><p>NEW MEXICO. <bold>Curry:</bold> Melrose (<named-content xmlns:xlink="http://www.w3.org/1999/xlink" content-type="dwc:verbatimCoordinates" xlink:type="simple">34°25.8'N, 103°38'W</named-content>), 22 May 1954, A. H. Sturtevant (1♂; USNM). <bold>Colfax:</bold> Cimarron (<named-content xmlns:xlink="http://www.w3.org/1999/xlink" content-type="dwc:verbatimCoordinates" xlink:type="simple">36°30.4'N, 104°55.2'W</named-content>; river margin), 26 May 1969, W. W. Wirth (1♀; USNM). <bold>Taos:</bold> Rio Grande (<named-content xmlns:xlink="http://www.w3.org/1999/xlink" content-type="dwc:verbatimCoordinates" xlink:type="simple">34°16'N, 106°46.2'W</named-content>), 6 Jul 1953, W. W. Wirth (2♀; USNM). <bold>Socorro:</bold> Socorro (<named-content xmlns:xlink="http://www.w3.org/1999/xlink" content-type="dwc:verbatimCoordinates" xlink:type="simple">34°03.5'N, 106°53.5'W</named-content>), S. D. Williston, 1916 (1♂; USNM).</p><p>NEW YORK. <bold>St. Lawrence:</bold> Coles Creek State Park (<named-content xmlns:xlink="http://www.w3.org/1999/xlink" content-type="dwc:verbatimCoordinates" xlink:type="simple">44°53.5'N, 75°08.5'W</named-content>), 10 Aug 1976, S. R. Alm (1♂, 1♀; USNM).</p><p>NORTH CAROLINA. <bold>Dare:</bold> Nags Head (<named-content xmlns:xlink="http://www.w3.org/1999/xlink" content-type="dwc:verbatimCoordinates" xlink:type="simple">35°57.5'N, 75°37.5'W</named-content>), 15 Jul 1959, W. W. Wirth (2♀; USNM).</p><p>NORTH DAKOTA. <bold>Bowman:</bold> Bowman-Haley Dam and Reservoir (<named-content xmlns:xlink="http://www.w3.org/1999/xlink" content-type="dwc:verbatimCoordinates" xlink:type="simple">45°59.5'N, 103°15.4'W</named-content>; 840 m), 19 Jun 2008, D. and W. N. Mathis (16♂, 2♀; USNM).</p><p>OHIO. <bold>Mercer:</bold> Grand Lake, St. Marys (near Montezuma) (<named-content xmlns:xlink="http://www.w3.org/1999/xlink" content-type="dwc:verbatimCoordinates" xlink:type="simple">40°30.3'N, 84°32.4'W</named-content>), 26 May 1977, B. A. Steinly (1♂; USNM).</p><p>OKLAHOMA. <bold>Alfalfa:</bold> Great Salt Plains (<named-content xmlns:xlink="http://www.w3.org/1999/xlink" content-type="dwc:verbatimCoordinates" xlink:type="simple">36°43.2'N, 98°10.7'W</named-content>; salt marsh), 22 May 1969 (1♂; USNM).</p><p>PENNSYLVANIA. <bold>Erie:</bold> Presque Isle State Park (<named-content xmlns:xlink="http://www.w3.org/1999/xlink" content-type="dwc:verbatimCoordinates" xlink:type="simple">40°08.6'N, 80°08.1'W</named-content>), 6 May 1977, B. A. Steinly (1♂; USNM).</p><p>RHODE ISLAND. <bold>Washington:</bold> Watch Hill (<named-content xmlns:xlink="http://www.w3.org/1999/xlink" content-type="dwc:verbatimCoordinates" xlink:type="simple">41°18.8'N, 71°51'W</named-content>), 5 Aug 1939, A. L. Melander (1♀; USNM).</p><p>SOUTH DAKOTA. <bold>Lawrence:</bold> Beaver Creek (<named-content xmlns:xlink="http://www.w3.org/1999/xlink" content-type="dwc:verbatimCoordinates" xlink:type="simple">43°02.5'N, 100°09.5'W</named-content>), 15 Jun 1969, W. W. Wirth (1♀; USNM). <bold>Mellette:</bold> Little White River (<named-content xmlns:xlink="http://www.w3.org/1999/xlink" content-type="dwc:verbatimCoordinates" xlink:type="simple">43°13'N, 101°0.9'W</named-content>; river margin), 4 Jun 1969, W. W. Wirth (8♂, 6♀; USNM).</p><p>UTAH. <bold>Emery:</bold> Green River (3.3 km N; <named-content xmlns:xlink="http://www.w3.org/1999/xlink" content-type="dwc:verbatimCoordinates" xlink:type="simple">39°01.7'N, 110°09.7'W</named-content>; 1253 m), 19 Jul-5 Aug 1988, 1992, W. N. Mathis (7♂, 2♀; USNM). <bold>Garfield:</bold> Alvey Wash (8.4 km S Escalante; <named-content xmlns:xlink="http://www.w3.org/1999/xlink" content-type="dwc:verbatimCoordinates" xlink:type="simple">37°42.3'N, 111°37.6'W</named-content>; 1880 m), 21 May 2001, D. and W. N. Mathis (1♂, 1♀; USNM); Deer Creek (<named-content xmlns:xlink="http://www.w3.org/1999/xlink" content-type="dwc:verbatimCoordinates" xlink:type="simple">37°51.2'N, 111°21.1'W</named-content>; 1762 m), 21 May 2001, D. and W. N. Mathis (2♂, 1♀; USNM); Willow Tank-Hurricane Wash (<named-content xmlns:xlink="http://www.w3.org/1999/xlink" content-type="dwc:verbatimCoordinates" xlink:type="simple">37°23.2'N, 111°08'W</named-content>; stock tank), 22 May 2001, D. and W. N. Mathis (4♂, 1♀; USNM). <bold>Grand:</bold> Crystal Geyser (38 56.3'N, 110 8.1'W; 1000 m), 15 Aug. 2008, D. &amp; W. Mathis (1♂; USNM); Green River (15.3 km N; <named-content xmlns:xlink="http://www.w3.org/1999/xlink" content-type="dwc:verbatimCoordinates" xlink:type="simple">39°7'N, 110°6.6'W</named-content>; 1255 m), 30 Jul-15 Aug 2007, 2008, D. and W. Mathis (10♂, 7♀; USNM); Thompson Springs (9 km N, <named-content xmlns:xlink="http://www.w3.org/1999/xlink" content-type="dwc:verbatimCoordinates" xlink:type="simple">39°2.3'N, 109°43.4'W</named-content>; 1740 m) 1 Aug 2007, D. and W. Mathis (20♂, 8♀; USNM). <bold>Kane:</bold> Drip Tank Canyon (<named-content xmlns:xlink="http://www.w3.org/1999/xlink" content-type="dwc:verbatimCoordinates" xlink:type="simple">37°19.4'N, 111°31.8'W</named-content>), 15 May 2001, D. and W. N. Mathis (4♂, 1♀; USNM); East Fork of Virgin River (26.6 km N Knab; <named-content xmlns:xlink="http://www.w3.org/1999/xlink" content-type="dwc:verbatimCoordinates" xlink:type="simple">37°12.2'N, 112°41.4'W</named-content>), 18 May 2001, D. and W. N. Mathis (3♂, 1♀; USNM); Kanab Canyon (6.5 km N Kanab; <named-content xmlns:xlink="http://www.w3.org/1999/xlink" content-type="dwc:verbatimCoordinates" xlink:type="simple">37°08.7'N, 112°32.4'W</named-content>), 14 May 2001, D. and W. N. Mathis (3♂, 2♀; USNM); Seaman Wash (24.5 km E Kanab; <named-content xmlns:xlink="http://www.w3.org/1999/xlink" content-type="dwc:verbatimCoordinates" xlink:type="simple">37°07'N, 112°15'W</named-content>), 14 May 2001, D. and W. N. Mathis (1♂; USNM); Sheep Creek (<named-content xmlns:xlink="http://www.w3.org/1999/xlink" content-type="dwc:verbatimCoordinates" xlink:type="simple">37°29.7'N, 112°04'W</named-content>), 17 May 2001, D. and W. N. Mathis (4♂, 1♀; USNM); Sheep Creek, junction Skutumpah Road (<named-content xmlns:xlink="http://www.w3.org/1999/xlink" content-type="dwc:verbatimCoordinates" xlink:type="simple">37°29.7'N, 112°03.9'W</named-content>; 1800 m), 12 May 2000, K. T. Huntzinger, W. N. Mendel, C. R. Nelson (1♂, 1♀; USNM); Willis Creek (<named-content xmlns:xlink="http://www.w3.org/1999/xlink" content-type="dwc:verbatimCoordinates" xlink:type="simple">37°29'N, 112°05.8'W</named-content>), 17 May 2001, D. and W. N. Mathis (3♂, 1♀; USNM). <bold>San Juan:</bold> Blanding, Recapture Reservoir (<named-content xmlns:xlink="http://www.w3.org/1999/xlink" content-type="dwc:verbatimCoordinates" xlink:type="simple">37°39.9'N, 109°26.5'W</named-content>; 1840 m), 23 Jul 2013, D. and W. N. Mathis (3♂, 1♀; USNM).</p><p>VERMONT. <bold>Chittenden:</bold> Burlington (<named-content xmlns:xlink="http://www.w3.org/1999/xlink" content-type="dwc:verbatimCoordinates" xlink:type="simple">44°28.9'N, 73°13.5'W</named-content>), 1 Sep 1937, A. L. Melander (1♀; ANSP).</p><p>VIRGINIA. <bold>Accomack:</bold> Assateague Island, Toms Cove (<named-content xmlns:xlink="http://www.w3.org/1999/xlink" content-type="dwc:verbatimCoordinates" xlink:type="simple">37°53.3'N, 75°20.6'W</named-content>), 4 Oct 2005, D. and W. N. Mathis (16♂, 8♀; USNM); Assateague Island, Toms Cove (<named-content xmlns:xlink="http://www.w3.org/1999/xlink" content-type="dwc:verbatimCoordinates" xlink:type="simple">37°53.1'N, 75°20.7'W</named-content>), 15 Jun 2007, D. and W. N. Mathis (1♀; USNM). <bold>Westmoreland:</bold> Popes Creek (G. Washington birthplace; <named-content xmlns:xlink="http://www.w3.org/1999/xlink" content-type="dwc:verbatimCoordinates" xlink:type="simple">38°13.7'N, 76°54.6'W</named-content>), 16 Sep 1994, W. N. Mathis (11♂, 4♀; USNM). <bold>Independent City:</bold> Virginia Beach City, Cape Henry (<named-content xmlns:xlink="http://www.w3.org/1999/xlink" content-type="dwc:verbatimCoordinates" xlink:type="simple">36°55.9'N, 76°01.2'W</named-content>), 28 Jun 1939, A. L. Melander (1♂; USNM).</p><p>WYOMING. <bold>Crook:</bold> Alva (near; <named-content xmlns:xlink="http://www.w3.org/1999/xlink" content-type="dwc:verbatimCoordinates" xlink:type="simple">44°38.6'N, 104°22.8'W</named-content>; 1330 m), 20 Jun 2008, D. and W. N. Mathis (♂, ♀; USNM). <bold>Niobrara:</bold> Lusk (64.5 km N; <named-content xmlns:xlink="http://www.w3.org/1999/xlink" content-type="dwc:verbatimCoordinates" xlink:type="simple">43°21'N, 104°13'W</named-content>), Jul 1905 (1♂; ANSP).</p></tp:treatment-sec><tp:treatment-sec sec-type="Distribution"><title>Distribution</title><p>(<xref ref-type="fig" rid="F77">Fig. 199</xref>). Nearctic: Canada (New Brunswick, Ontario, Quebec). United States (Arizona, Florida, Kansas, Maryland, Massachusetts, Michigan, Minnesota, Montana, Nebraska, Nevada, New Hampshire, New Jersey, New Mexico, New York, North Carolina, North Dakota, Ohio, Oklahoma, Pennsylvania, Rhode Island, South Dakota, Utah, Vermont, Virginia, Wyoming).</p><fig id="F77" position="float" orientation="portrait"><label>Figure 199.</label><caption><p>Distribution of <italic><tp:taxon-name>Discocerina buccata</tp:taxon-name></italic> (Cresson).</p></caption><graphic xmlns:xlink="http://www.w3.org/1999/xlink" xlink:href="ZooKeys-363-001-g077.jpg" position="float" orientation="portrait" xlink:type="simple"/></fig></tp:treatment-sec><tp:treatment-sec sec-type="Remarks"><title>Remarks.</title><p>This species was included in the genus <italic><tp:taxon-name>Hydrochasma</tp:taxon-name></italic> for most of the last century and there is superficial resemblance with species of that genus. Structures of the male terminalia, however, indicate that this species is clearly in the genus <italic><tp:taxon-name>Discocerina</tp:taxon-name></italic> where <xref ref-type="bibr" rid="B37">Zatwarnicki and Mathis (2001)</xref> placed the species. The high gena is distinctive among congeners in the Nearctic Region.</p></tp:treatment-sec><ref-list><ref id="B9"><mixed-citation xmlns:xlink="http://www.w3.org/1999/xlink" xlink:type="simple"><person-group><name name-style="western"><surname>Cresson</surname><given-names>ET Jr</given-names></name></person-group> (<year>1942</year>) <article-title>Synopses of North American Ephydridae (Diptera) I. The subfamily Psilopinae, with descriptions of new species.</article-title><source>Transactions of the American Entomological Society</source><volume>68</volume>: <fpage>101</fpage>-<lpage>128</lpage>.</mixed-citation></ref><ref id="B33"><mixed-citation xmlns:xlink="http://www.w3.org/1999/xlink" xlink:type="simple"><person-group><name name-style="western"><surname>Wirth</surname><given-names>WW</given-names></name></person-group> (<year>1965</year>) <article-title>Ephydridae.</article-title> In: <person-group><name name-style="western"><surname>Stone</surname><given-names>A</given-names></name><name name-style="western"><surname>Sabrosky</surname><given-names>CW</given-names></name><name name-style="western"><surname>Wirth</surname><given-names>WW</given-names></name><name name-style="western"><surname>Foote</surname><given-names>RH</given-names></name><name name-style="western"><surname>Coulson</surname><given-names>JR</given-names></name></person-group> (<role>Eds</role>) <issue-title>A Catalog of the Diptera of America North of Mexico.</issue-title><volume>Handbook 276</volume>: <size units="page">1696 pp</size>. <publisher-name>U.S. Department of Agriculture</publisher-name>, <publisher-loc>Washington, D.C.</publisher-loc>, <fpage>734</fpage>-<lpage>759</lpage>.</mixed-citation></ref><ref id="B25"><mixed-citation xmlns:xlink="http://www.w3.org/1999/xlink" xlink:type="simple"><person-group><name name-style="western"><surname>Mathis</surname><given-names>WN</given-names></name><name name-style="western"><surname>Zatwarnicki</surname><given-names>T</given-names></name></person-group> (<year>1995</year>) <article-title>A world catalog of the shore flies (Diptera: Ephydridae).</article-title><source>Memoirs on Entomology, International</source><volume>4</volume>: <comment>vi+</comment><lpage>423</lpage> pp.</mixed-citation></ref><ref id="B37"><mixed-citation xmlns:xlink="http://www.w3.org/1999/xlink" xlink:type="simple"><person-group><name name-style="western"><surname>Zatwarnicki</surname><given-names>T</given-names></name><name name-style="western"><surname>Mathis</surname><given-names>WN</given-names></name></person-group> (<year>2001</year>) <article-title>A generic classification of the tribe Discocerinini (Diptera: Ephydridae).</article-title><source>Annales Zoologici</source><volume>51</volume>(<issue>1</issue>): <fpage>5</fpage>-<lpage>51</lpage>.</mixed-citation></ref></ref-list></tp:taxon-treatment>
