# Supplementary material for: A revision of the shore-fly genus Hydrochasma Hendel (Diptera, Ephydridae)
Source: Zookeys. 2013 Dec 16;(363):1–161. doi: 10.3897/zookeys.363.6482 (PMC3867181; doi:10.3897/zookeys.363.6482)
Supplement: XML Treatment for Discocerina ceraceps [file zookeys.363.6482-treatment38.xml]

<!DOCTYPE tp:taxon-treatment
  PUBLIC "-//TaxonX//DTD Taxonomic Treatment Publishing DTD v0 20100105//EN" "tax-treatment-NSO.dtd">
<tp:taxon-treatment xmlns:tp="http://www.plazi.org/taxpub"><tp:treatment-meta><mixed-citation publication-type="journal"><person-group><name><surname>Mathis</surname><given-names>Wayne N.</given-names></name><name><surname>Zatwarnicki</surname><given-names>Tadeusz</given-names></name></person-group><article-title>A revision of the shore-fly genus <italic>Hydrochasma</italic> Hendel (Diptera, Ephydridae)</article-title><source>Zookeys</source><day>16</day><month>12</month><year>2013</year><volume>2013</volume><issue>363</issue><fpage>1</fpage><lpage>161</lpage><pub-id pub-id-type="doi">10.3897/zookeys.363.6482</pub-id></mixed-citation></tp:treatment-meta><tp:nomenclature><tp:taxon-name>
                            <tp:taxon-name-part taxon-name-part-type="genus">Discocerina</tp:taxon-name-part>
                            <tp:taxon-name-part taxon-name-part-type="species">ceraceps</tp:taxon-name-part>
                            <object-id xmlns:xlink="http://www.w3.org/1999/xlink" xlink:type="simple">http://species-id.net/wiki/Discocerina_ceraceps</object-id>
                        </tp:taxon-name><tp:taxon-authority>(Cresson)</tp:taxon-authority><tp:taxon-status xmlns:xlink="http://www.w3.org/1999/xlink" xlink:type="simple">comb. n.</tp:taxon-status><xref ref-type="fig" rid="F78">Figs 200–203</xref><tp:nomenclature-citation-list><tp:nomenclature-citation><tp:taxon-name>Hecamedoides ceraceps</tp:taxon-name><comment> Cresson, 1938: 27 [“Brazil”; HT ♂, ANSP (6534)].</comment></tp:nomenclature-citation><tp:nomenclature-citation><tp:taxon-name>Hydrochasma ceraceps</tp:taxon-name><comment> . <xref ref-type="bibr" rid="B10">Cresson 1946</xref>: 141 [generic combination]. <xref ref-type="bibr" rid="B34">Wirth 1968</xref>: 8 [Neotropical catalog]. <xref ref-type="bibr" rid="B25">Mathis and Zatwarnicki 1995</xref>: 182 [world catalog].</comment></tp:nomenclature-citation></tp:nomenclature-citation-list></tp:nomenclature><tp:treatment-sec sec-type="Diagnosis"><title>Diagnosis.</title><p>This species is distinguished from congeners by the following combination of characters: Generally densely microtomentose, whitish gray to blackish gray. Moderately small shore flies, body length 2.55 mm. <italic>Head</italic>: Frons mostly yellow, ocellar triangle gray; area immediately laterad of ocellar triangle brownish yellow; fronto-orbits whitish gray; pseudopostocellar setae well developed, length subequal to proclinate fronto-orbital seta. Antenna yellow; arista bearing 5–6 dorsally branching rays. Face mostly faintly yellow, becoming more whitish yellow ventrally and on dorsal portion of antennal grooves; bearing 3 larger setae in vertical row and with a small seta at ventral extent of row. Eye ratio 0.80. Gena high, mostly silvery white, gena-to-eye ratio 0.35. <italic>Thorax</italic>: Mesonotum mostly faintly grayish tan, becoming grayer laterally; pleural areas gray. Wing ratio 0.42; costal vein ratio 0.41; M vein ratio 0.54. Femora gray with extreme apex yellowish, medial surface of hindfemur shiny, reddish yellow; tibiae mostly yellowish with some sparse whitish to whitish gray microtomentum, especially hindtibia medially; tarsi yellow. <italic>Abdomen</italic>: Tergites 2–4 with wide medial stripe bronzish brown, gray laterally; tergite 5 mostly gray, truncate apically, bearing 4 larger apical setulae, length of larger setulae equal to width of tergite at apex. Male terminalia (<xref ref-type="fig" rid="F78">Figs 200–203</xref>): Epandrium in posterior view (<xref ref-type="fig" rid="F78">Fig. 200</xref>) more or less cordate, wide on dorsal half, tapered ventrally to a narrow, truncate ventral apex, dorsal margin broadly connected, width of dorsal connection in lateral view equal to width of a cercus, epandrium in lateral view (<xref ref-type="fig" rid="F78">Fig. 201</xref>) becoming widest at midheight, thereafter tapered to point ventrally; cercus semi-hemispherical in posterior or lateral views (<xref ref-type="fig" rid="F78">Fig. 200–201</xref>), height about twice width, overall height about 1/3 length of epandrium; phallapodeme and aedeagus fused, in ventral view (<xref ref-type="fig" rid="F78">Fig. 202</xref>) rectangular, lateral margins parallel sided, apex truncate, base rounded, in lateral view (<xref ref-type="fig" rid="F78">Fig. 203</xref>) as a fish tail apically; gonite in lateral view (<xref ref-type="fig" rid="F78">Fig. 203</xref>) broadly bifurcate with dorsal and posterior prongs, both narrow, digitiform, ventral prong slightly longer and more robust, in ventral view (<xref ref-type="fig" rid="F78">Fig. 202</xref>) rod-like, shallowly curved, with a midlength, short, bud-like prong.</p><fig id="F78" position="float" orientation="portrait"><label>Figures 200–203.</label><caption><p><italic><tp:taxon-name>Discocerina ceraceps</tp:taxon-name></italic> (Cresson) (Brazil, holotype) <bold>200</bold> outline of epandrium and cerci, posterior view <bold>201</bold> same, lateral view <bold>202</bold> internal structures of male terminalia (aedeagus [shaded], phallapodeme, gonite, hypandrium), ventral view <bold>203</bold> same, lateral view. Scale bar = 0.1 mm.</p></caption><graphic xmlns:xlink="http://www.w3.org/1999/xlink" xlink:href="ZooKeys-363-001-g078.jpg" position="float" orientation="portrait" xlink:type="simple"/></fig></tp:treatment-sec><tp:treatment-sec sec-type="Type material"><title>Type material.</title><p>The holotype male of <italic><tp:taxon-name>Hecamedoides ceraceps</tp:taxon-name></italic> Cresson is labeled “551/TYPE Hecamedoides CERACEPS E.T.Cresson,Jr. [red; species and generic names handwritten].” The holotype is double mounted (minuten in a rectangular block of pith), is in good condition (some vertigis near exit and entrance of minuten; some mesonotal setae broken; abdomen removed and dissected with the parts in an attached microvial of glycerin), and is deposited in the ANSP (6534).</p></tp:treatment-sec><tp:treatment-sec sec-type="Type locality"><title>Type locality.</title><p>“BRAZIL.”</p></tp:treatment-sec><tp:treatment-sec sec-type="Other specimens examined"><title>Other specimens examined.</title><p>URUGUAY. Montevideo: Montevideo (<named-content xmlns:xlink="http://www.w3.org/1999/xlink" content-type="dwc:verbatimCoordinates" xlink:type="simple">34°53'S, 56°11'W</named-content>), 21–22 Jan 1927, F. and M. Edwards (1♀; USNM).</p></tp:treatment-sec><tp:treatment-sec sec-type="Distribution"><title>Distribution.</title><p><italic>Neotropical</italic>: Brazil, Uruguay (Montevideo).</p></tp:treatment-sec><tp:treatment-sec sec-type="Remarks"><title>Remarks.</title><p>This species and <italic><tp:taxon-name>Discocerina buccata</tp:taxon-name></italic> are apparently closely related, as evidenced by the high gena, which is unique within <italic><tp:taxon-name>Discocerina</tp:taxon-name></italic> and which was also the reason why both species had been placed in <italic><tp:taxon-name>Hydrochasma</tp:taxon-name></italic>. Like <italic><tp:taxon-name>Discocerina buccata</tp:taxon-name></italic> and other congeners in <italic><tp:taxon-name>Discocerina</tp:taxon-name></italic>, however, <italic><tp:taxon-name>Discocerina ceraceps</tp:taxon-name></italic> has the phallapodeme fused with the base of the aedeagus, a synapomorphy for these species and other congeners in <italic><tp:taxon-name>Discocerina</tp:taxon-name></italic>.</p></tp:treatment-sec><ref-list><ref id="B10"><mixed-citation xmlns:xlink="http://www.w3.org/1999/xlink" xlink:type="simple"><person-group><name name-style="western"><surname>Cresson</surname><given-names>ET Jr</given-names></name></person-group> (<year>1946</year>) <article-title>A systematic annotated arrangement of the genera and species of the Neotropical Ephydridae (Diptera) I. The subfamily Psilopinae.</article-title><source>Transactions of the American Entomological Society</source><volume>71</volume>: <fpage>129</fpage>-<lpage>163</lpage>.</mixed-citation></ref><ref id="B34"><mixed-citation xmlns:xlink="http://www.w3.org/1999/xlink" xlink:type="simple"><person-group><name name-style="western"><surname>Wirth</surname><given-names>WW</given-names></name></person-group> (<year>1968</year>) <article-title>77. Family Ephydridae.</article-title> In: <person-group><name name-style="western"><surname>Papavero</surname><given-names>N</given-names></name></person-group> (<role>Ed</role>) <issue-title>A Catalogue of the Diptera of the Americas South of the United States.</issue-title><publisher-name>Departamento de Zoologia, Secretaria da Agricultura</publisher-name>. <publisher-loc>São Paulo</publisher-loc>, <fpage>1</fpage>-<lpage>43</lpage>.</mixed-citation></ref><ref id="B25"><mixed-citation xmlns:xlink="http://www.w3.org/1999/xlink" xlink:type="simple"><person-group><name name-style="western"><surname>Mathis</surname><given-names>WN</given-names></name><name name-style="western"><surname>Zatwarnicki</surname><given-names>T</given-names></name></person-group> (<year>1995</year>) <article-title>A world catalog of the shore flies (Diptera: Ephydridae).</article-title><source>Memoirs on Entomology, International</source><volume>4</volume>: <comment>vi+</comment><lpage>423</lpage> pp.</mixed-citation></ref></ref-list></tp:taxon-treatment>
